# Supplementary material for: Mass Spectrometric Metabolic Fingerprinting of 2-Deoxy-D-Glucose (2-DG)-Induced Inhibition of Glycolysis and Comparative Analysis of Methionine Restriction versus Glucose Restriction under Perfusion Culture in the Murine L929 Model System
Source: Int J Mol Sci. 2022 Aug 16;23(16):9220. doi: 10.3390/ijms23169220 (PMC9408990; doi:10.3390/ijms23169220)
Supplement: Supplementary file 1 [file ijms-23-09220-s001.zip]

Archive with 4 entries (4 files):
- S1_2-DG Analysis.xlsx
- __MACOSX/._S1_2-DG Analysis.xlsx
- S2_Analysis MetR versus LowCarb.xlsx
- __MACOSX/._S2_Analysis MetR versus LowCarb.xlsx
