# Supplementary material for: Mass Spectrometric Metabolic Fingerprinting of 2-Deoxy-D-Glucose (2-DG)-Induced Inhibition of Glycolysis and Comparative Analysis of Methionine Restriction versus Glucose Restriction under Perfusion Culture in the Murine L929 Model System
Source: Int J Mol Sci. 2022 Aug 16;23(16):9220. doi: 10.3390/ijms23169220 (PMC9408990; doi:10.3390/ijms23169220)
Supplement: Supplementary file 1 [file ijms-23-09220-s001.zip › S1_2-DG Analysis.xlsx]

## Sheet: Form
	Cancer Metabolism MS Unit: Sample Application Form									2021-06-08
	Customer:	Name:		Axel Seher				Experiment-No.:		V3_L929_2-Desoxyglucose (2DG)
		Mail / Tel.:		seher_a@ukw.de			20174841
		Research-Group:		AG Seher
		Institute:		Zahnklinik/MKG
	Scientific Background:	Aim of the Experiment:
		Target Metabolites:
	Samples:	Date of Sample Submission:		2021-06-07
		Sample Source:		cell pellet and medium
		Sample List:		see "Sample_List" page
		Extraction Method:
		Standards:
	MS Analysis:	Date of analysis:
		MS-Method:
		Evaluation:						Master Method:
								Batch:
		Storage File(s):
	Organization:	Date of Result Submission:
		Pricing:		,- € per sample
				Total: ,- €
		Date of Bill Submission:		not yet submitted

## Sheet: Sample_List
					30.08.2021 Proben Axel / Johannes
							Überstände						Pellets
							Ctrl.			2DG			Ctrl.			2DG
							MS	J.		MS	J.		MS	J.		MS	J.
					2h		1	1		55	4		201	7		255	10		V1
							2	2		56	5		202	8		256	11
							3	3		57	6		203	9		257	12
							4	73		58	76		204	79		258	82		V2
							5	74		59	77		205	80		259	83
							6	75		60	78		206	81		260	84
							7	145		61	148		207	151		261	154		V3
							8	146		62	149		208	152		262	155
							9	147		63	150		209	153		263	156
					5h		10	13		64	16		210	19		264	22		V1
							11	14		65	17		211	20		265	23
							12	15		66	18		212	21		266	24
							13	85		67	88		213	91		267	94		V2
							14	86		68	89		214	92		268	95
							15	87		69	90		215	93		269	96
							16	157		70	160		216	163		270	166		V3
							17	158		71	161		217	164		271	167
							18	159		72	162		218	165		272	168
					8h		19	25		73	28		219	31		273	34		V1
							20	26		74	29		220	32		274	35
							21	27		75	30		221	33		275	36
							22	97		76	100		222	103		276	106		V2
							23	98		77	101		223	104		277	107
							24	99		78	102		224	105		278	108
							25	169		79	172		225	175		279	178		V3
							26	170		80	173		226	176		280	179
							27	171		81	174		227	177		281	180
					24h		28	37		82	40		228	43		282	46		V1
							29	38		83	41		229	44		283	47
							30	39		84	42		230	45		284	48
							31	109		85	112		231	115		285	118		V2
							32	110		86	113		232	116		286	119
							33	111		87	114		233	117		287	120
							34	181		88	184		234	187		288	190		V3
							35	182		89	185		235	188		289	191
							36	183		90	186		236	189		290	192
					48h		37	49		91	52		237	55		291	58		V1
							38	50		92	53		238	56		292	59
							39	51		93	54		239	57		293	60
							40	121		94	124		240	127		294	130		V2
							41	122		95	125		241	128		295	131
							42	123		96	126		242	129		296	132
							43	193		97	196		243	199		297	202		V3
							44	194		98	197		244	200		298	203
							45	195		99	198		245	201		299	204
					54h		46	61		100	64		246	67		300	70		V1
							47	62		101	65		247	68		301	71
							48	63		102	66		248	69		302	72
							49	133		103	136		249	139		303	142		V2
							50	134		104	137		250	140		304	143
							51	135		105	138		251	141		305	144
							52	205		106	208		252	211		306	214		V3
							53	206		107	209		253	212		307	215
							54	207		108	210		254	213		308	216
					Nachgereicht wurden am 28.01.2022:							Sample_01: "RPMI frisch"
												Sample_02: "RPMI aus Versuch"

## Sheet: Method
	Analysis of WatSolMet in Culture Media and Cell Extracts									01.09.2021
	Based on MeOH/H2O Extraction and SPE Purification
	Sample: 10 µl Culture Medium or Cell Pellet...
		-> Add 590 µl 0.01 µM Lamivudine in MeOH/H2O (80/20, v/v)
		-> Continue with “General further procedure”.
	SPE-Colums:
	-> Activate RP18 SPE-column by elution of 0.5 ml CH3CN.
	-> Equilibrate RP18 SPE-column by elution of 0.5 ml MeOH/H2O (80/20, v/v).
	General further procedure:
	-> mix, ultrasound, mix
	-> Centrifuge (2 min. max rpm)
	-> Transfer supernatant to equilibrated RP18 SPE-column
	(Collect eluate in Eppendorf)
	-> add another 150 µl MeOH/H2O (80/20, v/v) to the column
	-> Evaporate eluate of RP18 SPE-column in SpeedVac.
	LC/MS-Analysis of Water Soluble Metabolites
	Tune-File: 210521_HILIC
	Instrument Method: 210805_HILIC
	Sample preparation for LC/MS-Analysis:
	-> The dry sample extracts were redissolved in:				75 µl 5 mM NH4OAc in acetonitrile/water (50/50, v/v)
	For LC/MS analysis, 15 µl supernatant was transferred to LC-vials.
	LC parameters:
	Mobile phase A consisted of 5 mM NH4OAc in acetonitrile/water (40/60, v/v), and
	mobile phase B consisted of 5 mM NH4OAc in acetonitrile/water (95/5, v/v).
	After application of 3 µl sample to the BEH Amide column (at 30 °C), the LC gradient program was:
	100% solvent B for 2 min, followed by a linear decrease to 10% solvent B within 23 min,
	then maintaining 10% B for 16 min, then returning to 100% B in 2 min and
	7 min 100% solvent B for column equilibration before each injection.
	The flow rate was maintained at 200 μL/min.
	The eluent was directed to the ESI source of the QE-MS from 2.5 min to 38.0 min after sample injection.
	MS Scan Parameters:
	Scan Type: Full MS in Pos./Neg. Mode
	Scan Range: 69.0 - 1000 m/z
	Resolution: 70,000
	AGC-Target: 3E6
	Maximum Injection Time: 200 ms
	HESI Source Parameters:
	Sheath gas flow rate: 20
	Auxiliary gas flow rate: 1
	Sweep gas flow rate: 0
	Spray voltage: 3.0 kV
	Capillary temperature: 320 °C
	S-lens RF level: 50.0
	Aux Gas Heater temperature: 120 °C
	Data Evaluation:
	Peaks corresponding to the calculated monoisotopic metabolite masses (MIM +/- H+ ± 3 mMU)
	were integrated using TraceFinder V3.3 software (Thermo Scientific, Bremen, Germany).
	Materials:
	Ultrapure water was obtained from a Millipore water purification system (Milli-Q Merck Millipore, Darmstadt, Germany).
	HPLC–MS Solvents, LC–MS NH4OAc, standrds and reference compounds were purchased from Merck (Darmstadt, Germany).
	The equipment used for LC/MS analysis was a Thermo Scientific Dionex Ultimate 3000 UHPLC system
	hyphenated with a Q Exactive mass spectrometer (QE-MS) equipped with a HESI probe (Thermo Scientific, Bremen, Germany).
	UPLC-Column: XBridge Premier BEH Amide (2.5 μm particles, 100 × 2.1 mm) (Waters, Ireland)

## Sheet: Data_Media
		Analysis of Water-Soluble Metabolites in Culture Media Extracts
		Abs. Peak Area (alphabetical order)
		Compound			Retention Times [min]			Peak	MIM	Blanks			Blank Medium RPMI frisch			Blank Medium RPMI aus Versuch			2h Ctrl.									5h Ctrl.									8h Ctrl.									24h Ctrl.
		#	Class	Name	from	to	Peak	Qual.	[Da]	Blank_01	Blank_02	Blank_03	Sample_1a	Sample_1b	Sample_1c	Sample_2a	Sample_2b	Sample_2c	Sample_001	Sample_002	Sample_003	Sample_004	Sample_005	Sample_006	Sample_007	Sample_008	Sample_009	Sample_010	Sample_011	Sample_012	Sample_013	Sample_014	Sample_015	Sample_016	Sample_017	Sample_018	Sample_019	Sample_020	Sample_021	Sample_022	Sample_023	Sample_024	Sample_025	Sample_026	Sample_027	Sample_028	Sample_029	Sample_030	Sample_031
		99	Yang Cycle	1,2-Dihydroxy-3-keto-5-methyl-thiopentene (neg.)	4.5	5.2	4.88	5	161.028	0	0	0	0	0	3773	7925	0	0	0	0	0	302406	128991	0	0	0	0	0	0	0	0	0	0	2042	0	0	0	0	2899	0	0	0	0	0	0	0	0	0	0
		196	Purines	1-Methyladenosine (pos.)	17.7	19	--	6	282.12	0	0	0	8440	0	8560	0	0	10429	0	2978	0	2595	0	0	0	2272	0	2358	0	0	0	0	0	0	0	0	3290	0	2365	3808	0	3048	0	0	2893	2637	0	0	2416
		58	His-Metab.	1-Methylhistidine (pos.)	16.3	17.2	16.57	4	170.092	5986	5766	52379	3265790	3701117	3643988	2744605	2949949	2947606	1543811	1689038	1396288	2313268	2662124	1993267	1781810	1977972	2126999	2255286	1880181	2272326	1692313	1576370	2044408	1697635	1872792	2007990	2070183	2184198	1880923	2485852	2007304	2070423	1305262	2406830	2372171	2206643	2531719	2628735	1071998
		53	Glu-Metab.	2-Hydroxyglutarate (neg.)	16.8	17.3	17.1	3	147.03	24414	167374	387690	2200084	2422049	2579336	2551009	2602515	2619357	1906832	1748477	1730305	1295974	1576801	1640942	1569911	1825917	1902929	1810344	1692027	1969220	1688073	1442440	1772657	1682977	1531581	1572369	1676196	1766418	1464587	1708121	1903097	1851600	1622100	1808346	1583529	1607850	1944277	1726438	958667
		59	BCAA Metab.	2-Isopropylmalic Acid (neg.)	5	6.9	6.6	5	175.061	11522	2582	56489	134834	109659	165852	162089	146680	177449	19850	3729	0	8685950	5417280	440862	89629	35509	29426	25684	25589	31182	31389	12349	12723	12609	7361	6076	21944	17421	9082	9761	10982	10289	13350	35869	19276	12165	8857	13759	11810
		100	Yang Cycle	2-Keto-4-methyl-thiobutyrate (neg.)	2.8	4.2	3.49	4	147.012	0	0	0	74797	70639	85260	63790	51022	49664	20556	15019	8193	875522	584940	18478	51750	31146	46042	56841	58748	87208	53795	57436	43854	77951	96505	71754	67796	69310	64941	69353	96001	81937	20900	98319	59092	133764	178674	173408	148972
		56	Pro-Metab.	3,4-Dehydroproline (neg.)	13.3	13.6	13.43	5	112.04	159393	181587	265867	433683	415898	456969	427046	418084	411469	171845	176699	160879	2228325	1546693	964677	752070	574319	556221	480969	399101	437038	397512	414373	408126	302216	320984	236018	294828	294440	329771	199013	301209	252464	288325	273026	318010	246766	268737	315580	152204
		61	BCAA Metab.	3/4-Methyl-2-oxo-pentanoate (neg.)	2.7	3.5	2.99	4	129.056	2637366	2996485	3900616	26781779	27275171	26374690	21678820	21549680	21670712	59678136	64213959	49986058	9619782	66818074	31949889	42124259	35496494	108564838	120068481	90244528	166240073	146080041	53086614	198995256	81969892	100858209	62052481	355530762	102474360	117712500	457487140	57765813	173210666	118698556	148744874	244456154	483325675	442513264	421990704	180629730
		74	Trp-Metab.	3-Hydroxykynurenine (neg.)	9.7	10.6	10.34	4	223.072	0	1652	0	68702	53935	75193	77789	82608	56743	0	3388	0	108686	61337	13857	13948	8313	3935	0	0	4539	3911	0	9450	0	0	9225	8796	20550	12688	22835	8654	18906	3390	31736	22365	12286	8546	31117	0
		60	BCAA Metab.	3-Methyl-2-oxobutanoate (neg.)	5	6.7	6.49	4	115.04	5312928	8559239	11525387	22049779	23257484	23721026	23378918	24278637	26084641	9171224	9990901	9452481	6339658	7388521	9960481	12066866	12610743	15571721	17857009	14250504	19245786	9064979	10799169	15111960	13292887	11775077	14841237	15582011	19130778	18170641	22903735	23146807	19623112	28865684	30092115	22790372	31975816	35067313	30290682	12724943
		134	Glycolysis	3-Phosphoglycerate (neg.)	18.1	19.6	--	6	184.986	0	0	8759	0	1937	11107	1991	4362	3014	0	0	0	4734	0	0	0	0	0	0	0	3653	4017	0	4712	18166	0	3175	3712	103587	0	11603	0	0	0	0	0	0	5281	5327	0
		83	Ser-Metab.	3-Phosphohydroxypyruvate (neg.)	17.8	18.7	--	6	182.97	0	0	0	0	0	0	0	0	0	0	0	0	0	0	0	0	0	0	0	0	0	0	0	0	0	0	0	0	0	0	0	0	0	0	0	0	0	0	0	0
		101	Yang Cycle	3-S-Methylthiopropanoate (neg.)	14.6	15.2	14.97	5	119.017	0	85897	3570026	7885261	7651796	7556117	7601169	7615711	7525339	5347124	4868295	4396440	2113930	2287243	3325484	3732337	3790181	4099020	4091843	4144749	3913459	3967739	3845753	3820049	3590799	3696363	3643496	3859015	3716128	3507877	3811565	3603017	3632166	3324393	3448370	3543361	3607970	3592297	3697916	1513015
		217	Lipid Px.	4-Hydroxy-2-nonenal (pos.)	2.6	2.8	2.63	5	157.122	0	0	15294	0	0	0	0	0	0	380	0	0	25735	0	0	0	0	0	0	0	0	0	0	0	0	0	0	1224	0	0	0	0	0	0	0	0	0	0	0	0
		77	Trp-Metab.	5-Hydroxytryptophane (pos.)	12.5	13.9	13.22	4	221.092	3009	0	0	180738	154074	256078	369757	403399	456393	36208	68752	59701	48626	9118	36929	13864	11344	26047	99657	86008	101797	53729	55379	67790	8128	26233	29288	96431	119383	69492	70491	33519	71789	20096	25004	42116	78049	122154	104235	20330
		55	Glu-Metab.	5-Oxoproline (neg.)	13.5	14.4	13.93	1	128.035	4397875	4481429	1472710	1146753995	1111777184	1130607588	1008964039	1061088433	1079426600	375817702	378630678	354639880	130788688	139640265	141483171	162902157	166014851	162385406	401782493	370118842	409870893	180273770	166339050	169661343	175274851	175705364	84540908	372631940	377021848	376898319	158637628	160436108	165705227	173400667	153934379	160511471	397307073	379157934	371240766	164425612
		204	Purines	7-Methylguanosine (neg.)	18.3	19.5	--	6	297.108	0	0	0	0	0	0	0	0	0	0	0	0	0	0	0	0	0	0	0	0	0	0	0	0	0	0	0	0	0	0	0	0	0	0	0	0	0	0	0	0
		225	Carnitines	AC-(02:0)	13.3	14.2	13.73	1	204.123	82260	83289	84257	95325002	92010103	90138128	70213334	66840851	71937652	17592241	19782779	17437913	19890933	19169045	19889618	19930446	22484745	25173938	23559890	22067491	24385066	18978745	19651816	26082672	19190705	21611598	23413635	24071617	25947993	21075383	26528166	25209546	29055715	18032182	30120866	27160072	25054721	29526234	29153356	16887988
		226	Carnitines	AC-(03:0)	12.5	13.3	12.85	2	218.139	7866	2148	12542	8749842	10414780	10389625	7626471	8026792	7896557	2371336	2162885	2166465	3576158	3124377	2621491	2365007	2442330	2740522	2710043	2498366	2716969	2133228	2082570	2749912	2357386	2316978	2060064	2607407	2753182	2294944	2559420	2588160	2711046	2060345	3127016	2800362	2511133	2948767	2953306	1943282
		227	Carnitines	AC-(04:0)	11.7	12.7	12.12	1	232.154	12003	0	6868	14695250	15617544	15979928	12735298	12758268	13568093	2895580	2929969	2748991	3778391	3275358	3083506	2883424	3333080	4563987	3906532	3401643	3689286	3072936	3066252	4108986	2793281	3327651	4078274	3910852	4092817	3047608	4521646	3867037	3973516	2824888	5106107	4667051	4115698	5035156	4589247	2468493
		228	Carnitines	AC-(04:1)	12.3	13.2	13.07	5	230.139	9140	8281	41295	322211	336118	319566	358524	355423	234996	4034	17108	7255	903393	731583	105096	52644	19959	40270	27335	26713	5300	12348	8468	18079	3318	2792	5522	11804	13649	6264	0	14428	0	7387	12090	7381	0	12647	7344	0
		229	Carnitines	AC-(05:0)	11	12.2	11.54	3	246.17	3163	2751	21848	2988318	3036995	3173524	2787222	2798389	2929305	618131	597186	634928	1837585	1567301	802387	660732	720969	888055	807581	777240	876034	667820	637032	832764	696751	670317	803048	781863	874161	687423	855159	795133	882084	594571	1062911	911382	908828	1168542	1172655	549161
		230	Carnitines	AC-(05:1)	11.4	12.3	11.84	4	244.154	41720	9382	31107	198572	300736	324608	242368	291541	262656	26895	15638	30113	733663	647566	133507	37684	57069	28407	52475	58831	41526	43334	32781	46847	29341	15774	25451	45979	51093	30788	59150	49115	50189	31120	32311	50607	53164	54773	48155	36747
		231	Carnitines	AC-(06:0)	10.6	11.4	10.69	5	260.186	0	0	2841	365760	368112	365482	437432	488328	479459	40905	42055	39756	671808	529136	92841	66017	80695	50152	69604	40487	29925	47029	47022	54261	29554	30497	24254	40495	33003	67052	25100	48773	52602	20366	58060	26529	19807	15450	31929	43170
		232	Carnitines	AC-(06:1)	11	11.6	11.54	5	258.17	0	0	5037	32151	32304	44624	25610	58099	41933	0	0	6817	340811	259969	29629	23249	3266	11246	2964	3184	7445	2596	4606	4200	0	7818	3904	3748	7848	0	9970	0	0	0	0	3233	0	0	4752	37263
		233	Carnitines	AC-(08:0)	10	10.8	10.58	5	288.217	0	0	0	95507	92847	117642	111148	96664	97422	6491	0	0	75739	39772	0	0	0	0	0	0	0	4642	4809	5859	0	0	0	0	0	0	0	0	0	0	0	0	0	0	0	4126
		234	Carnitines	AC-(08:1)	10.2	11	10.73	5	286.201	0	0	25393	8757	21664	9681	0	0	11775	5622	0	0	80937	45858	4586	0	0	0	6238	0	0	0	0	0	0	0	8354	0	0	0	0	0	0	0	0	0	0	0	0	0
		221	CoA-Deriv.	Ac-CoA (pos.)	17.5	18.4	--	6	810.133	0	0	0	0	0	9692	0	0	0	0	0	0	0	0	0	0	0	0	0	0	0	0	0	0	0	0	0	0	0	0	0	0	0	0	0	0	0	0	0	0
		235	Isoprenoids	Acetoacetate (neg.)	16.1	16.9	16.61	5	101.024	2336802	8400231	5829270	52982588	55099884	56001317	54313759	57259407	57038508	3837479	4007891	4250226	5095519	4815643	6484900	6579607	7505762	10889266	11149869	11478043	13977147	12221279	12113435	12978721	13420918	13786607	13961540	14055885	14775563	15159494	16601362	16905842	18683070	17459687	19832249	20491414	18633670	18245243	20284594	3005068
		116	EAs & Cholines	Acetylcholine (+)	15.7	16.7	16.13	1	146.118	418922	150056	532425	14755250	14755316	16309288	11813262	12223996	12515655	2431069	2584854	2415056	2583881	2596319	2999173	2963535	3371133	4371734	3511859	3232543	3792105	3044047	3115279	4299280	3245989	3582403	4081443	4018499	4107507	3318618	5251458	4441476	5148280	3167640	5760413	4876124	4321212	5115236	5373894	2962981
		148	TCA Cycle	Aconitate (neg.)	16.8	18.4	17.31	3	173.009	0	18258	26693	2295765	2497915	2613602	2013935	2101845	2203081	1824107	1930132	1786981	1281220	1238966	1616369	1574203	2028617	2320938	2866738	2814791	3118928	1597999	1711024	2057581	1669775	1772875	2138907	4346805	3690683	3155315	2700705	2676816	2676645	1610340	2756183	2606362	5831513	6712995	7098841	1722884
		186	Purines	Adenine (pos.)	7.3	9	8.08	3	136.062	8256351	4745628	8296702	87889142	90965294	95287134	95683458	94772305	96483284	22685602	23582497	21520753	12294989	11216840	17624326	20802293	20974255	20436872	21004408	19492803	23097200	20142032	24605791	34572503	31935545	27374741	16868251	26285384	21418291	20694304	31487492	25250060	30818363	22562564	23321407	15575251	25383631	17704666	13320721	11707063
		187	Purines	Adenosine (pos.)	7.5	9.3	8.46	4	268.104	865498	1465965	81737	8539322	8526650	9433217	3397237	3375858	3577402	240773	146258	326855	134735	70965	102071	139485	181125	474783	268328	353903	295579	277512	214405	285944	222923	256197	142513	298588	294487	405227	416280	259276	267856	347861	298990	460694	288432	292765	306237	205734
		197	Purines	Adenylosuccinate (neg.)	19.8	20.7	--	6	462.067	0	0	0	0	0	0	0	0	0	0	0	0	0	0	0	0	0	0	0	0	0	0	0	0	0	0	0	0	0	0	0	0	0	0	0	0	0	0	0	0
		189	Purines	ADP (neg.)	18.3	19.5	--	6	426.022	0	0	0	0	0	0	0	0	0	0	4302	0	0	0	0	0	0	0	0	0	0	0	0	10619	13158	0	0	84964	0	0	118984	3631	41063	0	0	0	6956	3451	0	0
		184	Purines	AICAR (neg.)	13	14.3	13.38	3	337.055	0	12817	4551	4745254	4618148	4996174	4484350	4466765	4608103	4828255	5064211	5025116	4311769	4502474	4742666	5320040	5215003	5608755	5569242	4966987	5553001	5452436	5833816	6136697	5461503	5682921	5970289	5431648	5528883	5260284	6492440	6284880	5681026	5671546	6372909	5434351	6367491	6229320	6073801	3614332
		102	Yang Cycle	a-Keto-glutaramate (neg.)	10.9	11.7	11.08	5	144.03	0	7521	10895	390055	418308	421142	414659	436006	409893	98681	76157	68314	65791	97932	81867	90473	93712	85647	133941	92176	113877	110644	101006	155264	121230	90842	85160	119984	101958	109852	145726	96022	111639	63742	129923	93960	98135	101340	125222	66252
		149	TCA Cycle	a-Ketoglutarate (neg.)	15.5	16.8	16.11	3	145.014	0	0	104986	1876667	1903101	2051712	1825575	1895038	1909616	1044695	1046809	1181423	1551073	1531676	1780352	1722103	1884519	2337440	1475305	1398191	1582429	1741945	1742538	2065383	1705051	1817759	2003828	1350463	1528948	1315240	2209591	2173385	2491852	1583190	2626671	2358522	1504587	1604877	1629820	1051423
		7	Non-Ess. Amino Acids	Alanine (pos.)	14.6	16.4	14.92	2	90.055	1551641	2099669	2442605	44557513	44943801	47118565	42339860	42493759	44089260	10017762	10422916	10074190	10615236	9885996	11123197	11145827	11807438	13704225	14105415	13180959	14262819	12090227	12369667	13969163	13106680	13661776	15207135	16489623	17287279	15434935	18508027	17183335	18799756	14843855	20157624	19876488	22238930	24851032	26793049	15019586
		129	Glycolysis	Aldohexose (neg.)	13.2	14.2	13.7	2	179.056	841140	2255688	41898	679924786	660080112	701011642	635091527	626159702	648766343	511147877	550361734	529981299	483997572	493210392	536464032	547011918	582691460	637285947	629838907	574442336	638877375	540757567	569593655	690486954	543477733	580233083	596709148	585941775	640369539	566496674	684827399	664902462	698411418	526950792	736129190	676649058	641617121	715809896	720812295	404802568
		188	Purines	AMP (neg.)	16.6	18.1	--	6	346.056	0	4137	12505	831433	863188	963737	137615	137719	141740	0	0	0	0	0	0	0	0	0	0	0	4749	0	61560	127857	198275	114033	0	298511	4494	4274	540339	0	258875	0	0	0	8361	4375	0	0
		8	Non-Ess. Amino Acids	Arginine (pos.)	18.9	20.4	19.39	3	175.119	10292112	14879647	2515021	1813598587	1933858880	1922042052	1668100325	1750517020	1802262392	1052203495	1033734276	978486215	943149310	955189925	1018702000	1075468274	1126851049	1175237374	1192409575	1110999835	1170088442	1014018241	977245810	1108769299	1012949330	997785365	1074080702	1150577785	1194515890	1083811693	1248248804	1145876645	1241995670	941409053	1338500240	1215765917	1107966962	1244325425	1290462685	812019116
		157	Urea Cycle	ArgSucc (pos.)	19	19.8	19.5	3	291.13	0	0	0	246905	197561	305182	1136401	1176152	1195701	16040	26306	24084	50021	38394	54503	19220	19309	33346	23572	33022	63729	60660	41889	82316	34015	34492	57228	53451	76818	37104	98782	90239	130647	62982	77592	56818	124785	164442	137711	72027
		9	Non-Ess. Amino Acids	Asparagine (pos.)	15.7	16.9	16.15	3	133.061	346085	612351	200226	278002714	287801952	303394421	230691790	237875886	241045304	94664510	100812853	98051088	102818731	102255733	114011061	107384050	120429119	137976898	122566928	115938806	129633485	101862039	105701993	131827097	112105389	117342199	131853430	129903251	132644022	116277974	150423719	145844808	152740280	108439316	163681057	148349407	132561309	151907325	158198108	89292587
		10	Non-Ess. Amino Acids	Aspartate (neg.)	16.9	18.4	17.29	2	132.03	916044	1618410	2155519	89278097	93226475	93703413	117019699	121233722	121343759	104744088	104887802	106562853	94458927	88631153	106089139	102199550	112288382	114844785	108176175	104394857	115037834	100523905	94787742	104877705	94059066	91329691	96187529	92534398	93209064	86218106	95479720	93437427	97385889	79592183	97269991	93202636	87072553	98223186	95403871	52293522
		190	Purines	ATP (neg.)	19.7	21.5	--	6	505.988	0	0	0	0	0	0	0	0	0	0	0	0	0	0	0	0	0	0	0	0	0	0	0	0	0	0	0	0	0	0	0	0	0	0	0	0	0	0	0	0
		258	Vitamins	Biotin (pos.)	5.4	7	--	6	245.095	0	0	0	980343	917538	1239113	1043828	1039963	937363	0	0	0	0	0	0	0	4311	29731	0	0	0	0	0	0	3674	0	0	0	0	0	0	0	0	0	0	0	0	0	0	0
		191	Purines	cAMP (neg.)	15.5	16.6	--	6	328.045	0	0	0	0	0	0	3339	0	0	0	0	0	0	0	0	0	0	0	0	0	0	0	0	0	0	0	0	0	0	0	0	0	4541	0	0	0	0	0	0	0
		158	Pyrimidines	Carbamoylaspartate (neg.)	17.2	18	17.72	5	175.036	0	0	0	39163	41914	32690	19595	17717	44707	23534	12222	4975	10212	4396	19251	26744	19978	48847	23745	21814	39142	17919	10408	28486	22655	17649	48388	17666	17026	8944	33160	18372	16866	23834	27860	15518	20442	44401	40064	3735
		153	Urea Cycle	Carbamoylphosphate (neg.)	16.7	18.3	--	6	139.975	0	0	0	0	0	0	0	0	0	0	0	0	0	0	0	0	0	0	0	0	0	0	0	0	0	0	0	0	0	0	0	0	0	5628	0	0	0	0	0	0
		224	Carnitines	Carnitine (+)	14.8	16.2	15.26	1	162.112	219151	177456	181077	6437210	6778599	7216395	3321130	3582204	3837130	3572836	3591769	3310647	2247498	2309099	3147542	3524160	3753420	4787862	4768850	4169892	4993828	3608162	3522343	4468540	3855038	4307958	5004241	5181182	5402958	4373125	6248312	5027053	5760558	3332513	6511238	5460783	5732752	6635492	6954453	3518120
		174	Pyrimidines	CDP (neg.)	19.2	21.5	--	6	402.011	0	0	0	0	0	0	0	0	0	0	0	0	0	0	0	0	0	0	0	0	0	0	0	0	0	0	0	0	0	0	0	0	0	0	0	0	0	0	0	0
		119	EAs & Cholines	CDP-Choline (pos.)	18.3	19.3	18.62	5	489.115	3130	2129	0	567968	567422	641848	0	0	27100	0	0	0	0	0	0	0	0	0	0	0	0	0	23958	50290	22780	14001	0	90216	0	0	171323	0	58949	0	0	0	0	0	0	0
		114	EAs & Cholines	CDP-Ethanolamine (pos.)	18	19	--	6	447.068	0	0	0	1243635	1432804	1413004	8676	10659	34005	0	0	0	0	0	0	0	0	0	0	0	0	0	71475	59454	68702	38912	0	178587	0	0	296997	0	156794	0	0	0	0	0	0	0
		115	EAs & Cholines	Choline (+)	10.2	12.2	11.39	1	104.107	11545720	7661344	9291189	273771911	287616887	288814156	204193543	207103801	218116376	59063631	52230684	51844835	41292941	44283629	48701460	50568684	56377089	59294320	60027434	55826069	60238473	58780212	70553007	71976311	70501449	59838521	62104694	60268468	58684860	55921370	88856194	57351183	68283188	49998942	79104813	71220609	74250873	74164092	79938159	50055130
		147	TCA Cycle	Citrate (neg.)	16.4	37	26.04	3	191.02	26273840	37973614	42529756	313007539	577198326	702094206	406516504	305761874	258789104	409776661	497269723	482379610	249583556	186891997	169110043	157733137	162239425	170662989	657916968	741332341	887600117	310451035	238326497	223907247	186682403	170527431	172194210	637224303	792993521	640946102	329177172	257531451	209551894	148018636	185250324	183609174	669348769	793319915	911853331	82933307
		156	Urea Cycle	Citrulline (pos.)	16	17.5	16.47	2	176.103	4429	7660	125078	16838049	16806924	17636975	15289628	14795870	15589434	5365043	5395680	5406104	5438133	5110982	5948932	5540318	6368262	7462464	6938275	6101239	6829159	5524525	5377321	6653653	5927644	6222027	7331631	6475305	6652930	5914286	7554875	7505113	7345792	5526479	8231104	7749626	6627072	7731236	7814424	4264435
		173	Pyrimidines	CMP (neg.)	17.7	19.1	--	6	322.045	0	0	0	146133	144496	183475	8255	11304	4323	0	0	0	0	0	0	0	0	5278	0	0	0	0	0	0	0	0	0	13435	0	0	38365	0	9091	0	0	0	0	8439	0	0
		219	CoA-Deriv.	CoA (pos.)	17.8	18.7	--	6	768.122	0	0	0	0	0	0	0	0	0	0	0	0	0	0	0	0	0	0	0	0	0	0	0	0	0	0	0	0	0	0	0	0	0	0	0	0	0	0	0	0
		80	Arg Metab.	Creatine (pos.)	14.6	15.7	15.07	1	132.077	808174	921693	17538	55298786	55037737	57557747	48555545	49275353	51275267	17977904	17551355	16860165	17188586	16082085	17845836	18442559	19435649	22948231	20222789	19303798	21006463	16772403	17133030	21152498	18225270	19287944	22268119	21752751	22614169	18929775	25737997	23729199	24218305	17713307	25642629	24860891	21884042	24608501	25794794	14424690
		82	Arg Metab.	Creatinine (pos.)	8	9.4	8.65	2	114.066	4563240	6520256	1008404	2886676192	2825951232	2993422392	2572084112	2511342913	2559962694	774416714	817541784	712906257	585867048	562588075	748770052	717287706	806955742	919852320	787032283	790498371	852571446	719229020	765390264	805356290	768505057	806545847	358399417	876855300	896519863	805357174	950577649	916057876	886248876	673467006	889963793	861721991	821500130	939820170	980853087	507727227
		175	Pyrimidines	CTP (neg.)	20.8	21.9	--	6	481.977	0	0	0	0	0	0	0	0	0	0	0	0	0	0	0	0	0	0	0	0	0	0	0	0	0	0	0	0	0	0	0	0	0	0	0	0	0	0	0	0
		89	"S"-Metab.	Cystathionine (pos.)	18.6	19.5	19.22	3	223.075	0	0	0	669672	739330	759909	693539	736563	706582	87707	82319	94593	83397	139003	142589	106600	144966	152241	169365	167280	173287	107863	147918	167790	133845	147277	140822	197835	209363	168813	186572	186953	222446	106938	236078	210598	188747	252003	235868	68409
		11	Non-Ess. Amino Acids	Cysteine (pos.)	14.5	19.8	--	6	122.027	0	0	0	33490	51089	56910	61055	60276	76050	11016	6551	0	3295	9769	10822	0	3291	10235	7059	9517	7581	0	5386	9392	2757	6829	3117	10240	18085	10805	12343	22831	18771	5477	12478	20595	11734	9680	16857	1934
		86	"S"-Metab.	Cysteinylglycine (pos.)	16.9	18.3	--	6	179.048	0	0	0	0	0	0	0	0	0	0	0	0	0	0	0	0	0	0	0	0	0	0	0	0	0	0	0	0	0	0	0	2429	0	0	0	0	0	0	0	0
		85	"S"-Metab.	Cystine (pos.)	18.8	20.1	19.39	2	241.031	847261	969642	40713	136463930	148802750	157698195	146077573	148900753	156448483	45262117	47409217	44935785	50575808	50539907	54584218	53395106	57550873	65277909	62115298	55767218	63109543	51271547	51527040	64683507	54244366	54844564	60551916	62500471	65728624	55105778	71068200	69253572	73940492	50846185	78531852	71745231	60169591	70089154	72097439	37734613
		172	Pyrimidines	Cytidine (pos.)	11.1	12.2	11.56	3	244.093	0	2585	0	6001162	5766097	6265024	4729206	5084854	5239362	1431217	1417684	1518611	996584	1118461	1365717	1556056	1924176	2293326	1191201	1118432	1192432	974692	1030343	1414055	980904	928485	1214876	675031	684187	470054	760670	772468	784870	411719	650979	554487	243117	282529	253037	118361
		171	Pyrimidines	Cytosine (pos.)	9.6	10.8	10.37	3	112.051	136113	0	62805	4963215	5037338	5145980	4733403	4925756	4927084	765662	784629	715834	1063564	1019408	900530	842435	928844	1103539	1337734	1449147	1457241	1491336	1612279	1737171	1462185	1458580	1831569	1779097	1820337	1706575	2061285	1975698	2201561	1885561	1979113	1862195	1769330	1973930	2116832	1249638
		192	Purines	dAdenosine (pos.)	3.6	5.6	5.06	4	252.109	0	2358	0	0	0	0	0	0	0	0	0	0	493933	440894	142391	9364	10188	0	7590	22066	16364	21014	17032	15623	36001	7490	20946	60180	51535	64153	74478	32340	49962	38327	78341	59493	418125	441655	427245	294624
		194	Purines	dADP (neg.)	17.8	19.2	--	6	410.027	0	0	0	0	0	0	0	0	0	0	0	0	0	0	0	0	0	0	0	0	0	0	0	0	0	0	0	0	0	0	0	0	0	0	0	0	0	0	0	0
		193	Purines	dAMP (neg.)	16.2	17.2	--	6	330.061	0	0	0	0	0	0	0	0	0	0	0	0	0	0	0	0	0	0	0	0	0	0	0	0	0	0	0	0	0	0	0	0	0	0	0	0	0	0	0	0
		195	Purines	dATP (neg.)	19.4	20.7	--	6	489.994	0	0	0	0	0	0	0	0	0	0	0	0	0	0	0	0	0	0	0	0	0	0	0	0	0	0	0	0	0	0	0	0	0	0	0	0	0	0	0	0
		177	Pyrimidines	dCDP (neg.)	18.5	20.4	--	6	386.016	0	0	0	0	0	0	0	0	0	0	0	0	0	0	0	0	0	0	0	0	0	0	0	0	0	0	0	0	0	0	0	0	0	0	0	0	0	0	0	0
		176	Pyrimidines	dCMP (neg.)	17.1	18.5	--	6	306.05	0	0	0	0	0	0	0	0	0	0	0	0	6294	0	0	0	0	0	0	0	0	0	0	0	0	0	0	0	0	0	0	0	0	0	0	0	0	0	0	0
		178	Pyrimidines	dCTP (neg.)	20.1	21.6	--	6	465.982	0	0	0	0	0	0	0	0	0	0	0	0	0	0	0	0	0	0	0	0	0	0	0	0	0	0	0	0	0	0	0	0	0	0	0	0	0	0	0	0
		96	Yang Cycle	Decarboxy-SAM (pos.)	9.6	10.5	--	6	355.155	0	0	0	0	0	0	0	22812	0	0	0	0	0	0	0	0	0	0	0	0	0	0	0	0	0	0	0	0	0	0	0	0	0	0	5676	0	0	0	0	0
		256	Vitamins	Dehydro-L-ascorbic Acid (neg.)	16.7	18.4	17.31	3	173.009	0	18258	26693	2345492	2540242	2665053	2064860	2143040	2245557	1827079	1930132	1790644	1283507	1238966	1616369	1578411	2028617	2320938	2872787	2817157	3123676	1597999	1714671	2057581	1669775	1772875	2138907	4351939	3694425	3165499	2700705	2676816	2676645	1610340	2756183	2606362	5841487	6721801	7104088	1722884
		220	CoA-Deriv.	Dephospho-CoA (pos.)	15.4	16.3	--	6	688.156	0	0	0	0	0	15969	0	0	0	0	0	0	0	0	0	0	0	0	0	0	0	0	0	0	0	0	0	0	0	0	0	0	0	0	0	0	0	0	0	0
		203	Purines	dGuanosine (neg.)	10.7	12.3	11.83	5	266.089	0	0	0	0	0	0	0	5126	0	0	0	0	38512	32512	0	0	0	0	4930	0	0	0	0	0	0	0	0	0	0	0	0	0	0	0	0	0	0	0	0	3176
		108	Folates	Dihydrofolate (neg.)	16.8	19	--	6	442.148	0	0	0	0	0	0	0	0	0	0	0	0	0	0	0	0	0	0	0	0	0	0	0	0	0	0	0	0	0	0	0	0	0	0	0	0	0	0	0	0
		159	Pyrimidines	Dihydroorotate (neg.)	13.4	14.2	13.64	5	157.025	0	11472	0	71181	81993	97516	57146	81262	118358	9136	13810	9904	5398	0	26500	23381	16169	7955	19585	20545	0	6281	16192	5616	8985	9787	9434	14205	6890	0	0	5972	0	12830	0	16296	17662	26371	8190	18904
		63	Gly Metab.	Dimethylglycine (pos.)	13.3	14.1	13.56	3	104.071	673038	509852	1058586	9836785	9645826	10360737	9597031	9707612	9745979	1250240	1255342	1186624	1259696	1234869	1124902	1251349	1155212	1303621	1387019	1270922	1397163	1204706	1245886	1377768	1171658	1222261	1195713	1175621	1386273	1304643	1265410	1259951	1384972	1239062	1377920	1362562	1429114	1501153	1411606	953543
		205	Purines	Dimethylguanosine (pos.)	9.5	10.5	--	6	312.13	0	0	0	32607	52316	12093	0	57027	0	0	0	0	0	0	0	0	0	0	0	5351	0	0	0	0	0	5131	0	0	0	0	8248	0	0	0	10128	0	0	0	0	0
		208	Purines	dInosine (neg.)	5.6	7.9	6.35	4	251.079	0	0	0	63325	81141	67605	69571	36798	28494	3579	0	0	656398	231744	18446	6318	8017	2330	16873	9550	12399	10824	5384	16554	14728	2610	16060	32745	26019	5943	29421	29494	13948	17170	34292	29158	26508	51613	41603	6348
		133	Glycolysis	Diphosphoglyceric Acid (neg.)	18.1	19.3	--	6	264.952	0	0	0	0	0	2285	0	0	0	0	0	0	0	0	0	0	0	0	0	0	0	0	0	0	3950	0	0	0	0	4056	0	0	0	0	0	0	0	0	0	0
		69	Phe Metab.	DOPA (pos.)	13.5	14.7	--	6	198.076	0	0	0	19547	26702	48333	24373	69414	58890	3082	3943	11197	7030	3230	7892	0	9496	11940	15454	23845	19725	0	9355	11171	9621	4621	7533	14723	15240	11117	8071	18333	8660	3296	8592	9309	22480	42272	18338	0
		70	Phe Metab.	Dopamine (pos.)	10.5	12.9	11.69	4	154.086	231115	195202	252928	5636979	5692827	5622157	5844825	5639107	5904669	923089	846406	817493	351356	433655	699823	850333	870916	977248	872630	886920	822535	829762	822593	871144	897712	919259	942754	912773	842559	814881	927640	880923	916313	734320	883028	915998	841254	1005680	924316	1006572
		143	PPP	dRibose-P (neg.)	7.6	9.2	8.66	3	213.017	6202	25486	16542	39813368	37576106	39371668	36521661	39834306	41732156	10354602	11875097	11367326	7027320	7791898	14689190	14459616	18733930	23322421	19095643	19213597	21830811	15590366	16285649	21617039	16288945	16890530	11854493	20452162	21127095	18106873	25013174	23003157	25616761	17794238	27388042	25071491	22565842	26661884	27147439	11164012
		182	Pyrimidines	dTDP (neg.)	17.8	19	--	6	401.016	0	0	0	0	0	0	0	0	0	0	0	0	0	0	0	0	0	0	0	0	0	0	0	0	0	0	0	0	0	0	0	0	0	0	0	0	0	0	0	0
		180	Pyrimidines	dThymidine (neg.)	2.7	4.9	2.99	3	241.083	7535	42082	513978	3647415	3869636	3814578	3634486	3772532	3766496	2044279	2069967	1773171	4794456	3275653	2131976	2126549	2426067	2805980	2160077	2086304	2279405	2055743	2126402	2801486	1777798	1713227	1790303	1655248	1490578	1272367	2051627	2248541	2185126	923770	1425474	1321406	688497	916634	914179	621672
		181	Pyrimidines	dTMP (neg.)	15.8	17	--	6	321.049	0	0	0	0	0	0	0	0	0	0	0	0	0	0	0	0	0	0	0	0	1690	0	0	0	0	0	0	0	0	0	0	0	0	0	0	0	0	0	0	0
		183	Pyrimidines	dTTP (neg.)	19.3	20.7	--	6	480.982	0	0	0	0	0	0	0	0	0	0	0	0	0	0	0	0	0	0	0	0	0	0	0	0	0	0	0	0	0	0	0	0	0	0	0	0	0	0	0	0
		169	Pyrimidines	dUDP (neg.)	18.1	19.3	--	6	387	0	0	0	0	0	0	0	0	0	0	0	0	0	0	0	0	0	0	0	0	0	0	0	0	0	0	0	0	0	0	0	0	0	0	0	0	0	0	0	3446
		168	Pyrimidines	dUMP (neg.)	11.1	12.5	11.79	3	307.034	0	0	0	609356	574616	559186	489922	517731	545774	1516387	1221390	1089728	611165	591649	771466	722365	775500	947488	1106520	1173327	1162401	1133544	1064270	1057114	1253714	1116118	807430	830491	1009608	936822	865938	695650	693746	972294	1052062	762525	1230935	943277	982557	257915
		167	Pyrimidines	dUridine (neg.)	3.7	5.7	4.88	3	227.067	0	0	11828	4373555	4683795	4583046	4100847	4237225	4460000	2173987	2165599	2029642	2250864	2069975	2447317	2460435	2862611	3141836	3222662	3268168	3601592	2704134	3015689	3607211	2887182	2956619	3098675	3316485	3358629	2860201	4056411	4265903	4089717	2395112	3780869	3632645	3438434	3928011	4186935	2048197
		170	Pyrimidines	dUTP (neg.)	17	24.5	--	6	466.966	0	0	0	0	0	0	0	0	0	0	0	0	0	0	0	0	0	0	4423	0	0	0	0	0	0	0	0	0	0	0	0	0	0	0	0	3411	0	0	0	0
		71	Phe Metab.	Epinephrine (pos.)	11.6	12.9	11.8	5	184.097	5575	0	5296	1637901	1838417	1796113	1798459	1698095	1816435	2149	0	2891	18555	2819	2120	4273	0	2466	2504	17161	10017	4051	2903	0	8970	8260	3764	10568	9865	4267	12821	11184	30230	9326	3435	10180	7221	22582	5271	0
		144	PPP	Erythrose-4-P (neg.)	15.3	16.4	--	6	199.001	0	0	0	0	0	0	0	0	0	0	0	0	0	0	0	4634	0	0	0	0	0	0	0	0	0	0	0	0	0	0	0	0	0	0	5508	0	0	0	0	0
		215	Free Fatty Acids	FA-(08:0) (neg.)	2.8	3.7	3.53	5	143.108	5656287	2232272	16149407	4389167	4746208	4446436	4527969	4701979	4592766	7774441	5987973	4822103	2029992	2465744	3915982	3934372	3911316	3781343	3749233	3671129	3692291	3692111	3594047	3677508	3612910	3595249	3355220	3443074	3428995	3347955	3124675	3354431	3229703	3022456	3019572	3142149	2942701	2802123	2813563	4150460
		216	Free Fatty Acids	FA-(10:0) (neg.)	2.8	3.5	3.13	5	171.139	543445	457811	1656682	5700909	6131203	5577474	5734795	6138253	5744698	3353776	2254085	1767478	450488	737689	1389169	1499615	1327401	1264651	1319311	1224114	1308687	1225518	1192986	1214447	1184427	1180477	1037871	1103872	1013331	1034696	931823	944691	973789	938321	865701	938849	817151	798300	775366	985863
		254	Flavines	FAD (neg.)	17	18	--	6	784.15	0	0	0	0	0	0	0	0	0	0	0	0	0	0	0	0	0	0	0	0	0	0	0	0	0	0	0	0	0	0	0	0	0	0	0	0	0	0	0	0
		255	Flavines	FADH2 (neg.)	16	18	--	6	786.166	0	0	0	0	0	0	0	0	0	0	0	0	0	0	0	0	0	0	0	0	0	0	0	0	0	0	0	0	0	0	0	0	0	0	0	0	0	0	0	0
		185	Purines	FAICAR (neg.)	15.8	17.5	--	6	365.05	0	0	0	0	0	3720	0	0	0	0	0	0	0	5137	0	0	0	0	0	4129	0	0	0	0	0	0	0	11443	5695	0	26491	0	19666	0	34515	4062	3348	16397	26213	0
		242	Isoprenoids	Farnesyldiphosphate (neg.)	3.5	8.8	8.37	5	381.124	8518	34533	172815	0	0	0	4148	0	0	307596	149584	106807	17811	8529	58888	39350	42288	37582	50787	33667	51251	46460	53716	21680	35259	36101	20316	36319	22478	23828	6742	9618	19443	36418	19824	17478	0	10304	18147	10173
		252	Flavines	FMN (neg.)	16.2	17.2	--	6	455.097	0	0	0	0	0	0	0	0	0	0	0	0	0	0	0	0	0	0	0	0	0	0	0	0	0	0	0	0	0	0	0	0	0	0	0	0	0	0	0	0
		253	Flavines	FMNH2 (neg.)	16	17	--	6	457.113	0	0	0	0	0	0	0	0	0	0	0	0	0	0	0	0	3901	0	0	0	0	0	0	0	0	0	0	0	0	0	0	0	0	0	0	0	0	0	0	0
		107	Folates	Folate (neg.)	17.3	18.2	17.81	2	440.132	0	0	0	224268	277525	307279	226853	257010	248669	478585	462409	390979	392916	313745	477711	434042	588379	685531	558480	545987	591966	430093	374135	556737	412354	368189	484728	381924	344633	305230	442778	513439	471955	277330	497151	374130	335174	391194	410327	97179
		120	Carbohydrates	Fructose (neg.)	11.3	12.7	12.32	2	179.056	629434	1999345	291713	64447057	67521432	68730541	61609594	60708277	62855510	49794300	54930450	52401761	41824223	41717985	50867098	51837661	55749957	69809241	64135849	62439840	67873976	55403526	56168117	66321921	59770210	60725776	62511547	63430122	68916414	59056422	73827000	65530866	67864784	55542976	76403408	72270198	73302312	81209962	81594350	42666644
		131	Glycolysis	Fructose-1,6-P2 (neg.)	20.2	22.6	--	6	338.989	0	0	0	11177	36946	41830	2324	14970	4382	3858	9364	0	0	0	4369	0	0	0	0	0	0	0	4373	4809	9120	0	17204	0	0	0	0	51938	3821	18133	14391	3717	0	3770	3663	0
		151	TCA Cycle	Fumarate (neg.)	16.2	16.9	16.56	2	115.004	232816	374634	936890	826216	670371	717945	587929	588209	627834	664071	550930	648726	555047	448782	559931	626322	697963	754690	800627	600408	631852	510109	559762	619234	555253	560344	598482	572972	594658	533681	580883	563794	552824	526085	646047	709019	587761	634952	711039	448767
		201	Purines	GDP (neg.)	19.4	21.2	--	6	442.017	0	0	0	0	0	0	0	0	0	0	0	0	0	0	0	0	0	0	0	0	0	0	0	11182	0	0	0	0	0	0	0	0	0	0	0	0	0	0	0	0
		243	Isoprenoids	Geranylgeranylpyrophosphate (neg.)	16	18.5	16.39	5	449.186	0	0	0	0	0	0	0	0	0	0	0	0	0	0	0	0	0	0	0	0	0	0	0	0	0	0	0	0	0	0	0	0	0	0	0	0	0	0	0	0
		241	Isoprenoids	Geranylpyrophosphate (neg.)	15.7	16.5	--	6	313.061	0	0	0	0	0	0	0	0	0	0	0	5998	0	0	0	0	0	0	0	0	0	0	3710	4447	0	4017	0	0	5311	4357	0	3894	0	0	0	0	0	0	0	0
		33	Glu-AAs	GluAla	17	18	17.54	2	219.098	0	0	0	179569	115747	150954	57827	74566	110679	25579	43016	20037	21312	15965	20056	30055	36527	51877	41484	26887	44767	36066	25846	33530	40056	37935	33081	60511	43947	43329	61168	62143	55446	51167	54324	71264	80162	101592	80862	28109
		34	Glu-AAs	GluArg	19.1	20	19.52	2	304.162	0	0	2434	564933	581409	612678	1092196	1106071	1202912	19827	24003	7195	14840	14123	16335	24908	27329	32874	30717	32342	70754	21955	23174	43412	54951	32742	28284	87148	74766	54938	78028	75275	50512	21721	87740	79288	139234	209903	219390	78479
		35	Glu-AAs	GluAsn	17.9	18.9	18.4	2	262.103	0	3184	0	229091	185553	292362	450596	519822	537854	15203	4932	10758	7775	3595	0	17483	19847	21530	25778	16852	15949	20156	22511	17791	19076	31296	45631	53897	49640	24423	41192	46972	63056	28403	58802	53804	103732	108846	111478	35444
		36	Glu-AAs	GluAsp	19	20.1	--	6	263.087	0	0	0	19849	34309	32126	22085	31922	14066	0	0	0	0	0	0	0	0	0	0	3798	0	0	5066	3790	0	4102	0	0	5246	0	0	0	9691	0	4888	0	0	0	0	0
		140	PPP	Gluconate (neg.)	15.3	17.1	16.35	3	195.051	7927	18654	18858	2236734	2380721	2558244	2264620	2328494	2367534	2177836	2010088	1985575	1307053	1235330	1870907	1792489	2149467	2472043	2744052	2644824	2906438	2102667	2182961	2445523	2104386	2156283	2280160	2432599	2985955	2302583	2858959	2542592	2718923	2004654	2972004	2715383	2841585	3455769	3587840	1238038
		123	Carbohydrates	Glucosamine (pos.)	13.2	14.1	13.73	2	180.087	19571	345841	5014	18125350	17582441	16692783	16525492	16607701	17374376	4885887	6294316	5479731	4067947	4189266	4721622	5439333	5380800	5516386	6395719	5591424	6101881	5340507	5881010	6867430	4890451	5724948	5057605	5540593	6670477	5991806	5833031	5745478	6523305	4432953	6286708	6221591	5944452	6867732	6062030	4178858
		124	Carbohydrates	Glucosamine-P (neg.)	17	18.1	17.66	5	258.038	0	0	0	33086	45883	63351	24850	28441	36587	12030	22397	26785	15510	31674	41362	28864	64962	67890	39645	43755	50783	17877	30877	38731	36290	55067	21978	19052	37976	28166	32046	52088	58522	21566	70623	22947	35523	34725	34001	0
		37	"S" Metab.	GluCys (pos.)	16.4	17.7	--	6	251.07	0	0	0	0	0	0	0	0	0	0	0	0	0	0	0	0	0	0	0	0	0	0	0	0	0	0	0	0	0	0	0	0	0	0	0	0	0	0	0	0
		38	Glu-AAs	GluGln	17.7	19	18.19	2	276.119	0	0	0	4179740	4389385	4510950	6774053	6871802	7130475	698450	717775	728342	851967	846058	879557	890316	1086681	1173042	1101289	997103	1160355	1164191	1283541	1430639	1331614	1270307	1428789	1381226	1438451	1255336	2071006	2040633	2032450	1674745	2103848	1849570	1909056	2239515	2105931	1595569
		39	Glu-AAs	GluGlu	18.8	19.7	19.31	2	277.103	0	2331	0	958240	1022155	1107162	722777	765182	864651	177954	176335	199750	173171	202635	201943	181929	196665	204488	259107	237839	229568	179807	190827	275338	183351	207744	225646	211621	225941	211276	247664	207857	226542	182443	229579	255476	203864	222037	273571	110761
		40	Glu-AAs	GluGly	17.4	18.4	17.93	3	205.082	0	0	0	657639	618884	688556	453805	372187	545557	169100	146444	187409	160949	143686	173103	160450	223736	228407	216660	230037	261991	165815	174500	226000	223982	186706	224206	250378	266859	203417	245736	264863	243873	196056	248316	298217	274555	328465	349685	135391
		41	Glu-AAs	GluHis	18.1	18.9	18.49	3	285.119	0	0	0	42406	91653	148732	92387	139361	84307	8773	0	0	32709	10495	14777	6474	15080	27213	39897	29630	18308	21333	19245	37442	9246	16693	22714	25818	39875	25779	37659	27577	40063	9892	38647	25590	35878	37359	48569	9339
		42	Glu-AAs	GluIle	15.6	16	15.79	3	261.144	0	0	2625	491182	480002	535145	397612	437040	463435	113689	120979	115084	209269	196481	145716	116868	176178	182743	163135	194574	167357	113356	130360	165411	146648	153801	211482	165571	205895	137567	161203	155109	193522	123835	251122	169935	215830	248553	239339	109298
		43	Glu-AAs	GluLeu	15.2	15.6	15.53	3	261.144	0	0	0	375330	368524	459861	425229	498998	419643	83166	80225	59888	107658	129354	76641	90389	112981	114236	115662	120211	115470	93662	91600	127206	102527	107893	90688	122356	135166	134514	154965	132663	121889	114155	173858	172604	140499	169290	184124	77422
		44	Glu-AAs	GluLys	18.8	20	19.82	3	276.155	0	0	0	214391	211425	301624	258366	329944	281229	17902	28583	12729	31900	33735	31003	31034	9319	22774	28021	21216	56218	17048	27297	34003	28900	27698	40002	41042	88796	29503	47419	26929	31589	19603	49737	33451	54799	68066	54177	4121
		45	Glu-AAs	GluMet	15.5	16.5	16.1	5	279.101	0	0	0	24933	28775	34875	0	33937	14685	0	0	3123	0	0	0	0	0	4455	0	0	9597	12200	0	4447	4365	4650	5853	19478	9326	14690	14728	20151	14608	8702	18590	13539	23403	42393	39818	12578
		46	Glu-AAs	GluPhe	15.2	16	--	6	283.129	0	0	0	0	11170	0	0	12498	22999	0	0	0	0	0	0	4318	3090	0	3686	3514	3169	0	0	0	3172	0	0	0	0	0	3150	0	0	0	3694	3257	0	5116	3624	2747
		47	Glu-AAs	GluPro	17.5	18.4	17.78	5	245.113	0	0	0	192376	227015	227258	123725	115752	109300	2389	0	0	3143	0	0	0	0	0	0	0	0	0	2742	0	0	3175	0	0	0	0	0	0	0	0	0	0	0	0	0	0
		48	Glu-AAs	GluSer	17.7	18.9	18.21	2	235.092	0	0	0	481422	517723	503765	740403	715126	693612	69040	107545	100044	102994	67985	66321	75666	119275	142870	122807	111540	162265	93267	91496	111631	138558	100724	137854	163658	183181	120249	162153	152094	181895	140966	195878	168157	198607	196680	215750	81295
		12	Non-Ess. Amino Acids	Glutamate (neg.)	16.7	17.8	17.1	2	146.046	948717	2026841	2949040	97544107	100587984	103832121	98679609	100982191	102063976	91850783	94251808	93211913	88756220	82711873	100270711	94235529	105339782	111097314	109894951	106471709	114739823	94513264	90447859	106896207	94264601	92235218	102400940	103040229	100976557	93747949	109359622	108683845	111751668	87076288	117513504	112946838	108917443	124720960	123488589	61173553
		13	Non-Ess. Amino Acids	Glutamine (pos.)	15.5	16.8	15.91	2	147.076	1268224	550429	261856	1598386016	1648086138	1701348360	1611198860	1627047302	1665941737	493578518	515154222	511492568	744979035	731733236	808187569	758208139	839060628	966280605	618447192	568829136	626047921	705226725	752674570	878813482	742141699	783605157	891934412	598109379	616143524	544805224	976030147	956182683	1017453099	696528502	1032179479	947013867	508885464	572684924	593913508	501885716
		49	Glu-AAs	GluThr	17.3	18.3	17.82	3	249.108	0	0	0	332362	252353	342986	194666	136197	158493	6542	19090	19672	22801	8793	17271	11478	17911	31297	50428	21720	38901	13135	24228	33235	13117	20384	34609	22904	24923	16068	37382	36228	32140	30072	40530	38085	37040	29936	53132	27499
		50	Glu-AAs	GluTrp	15.5	16.3	--	6	334.14	0	0	0	0	0	0	0	0	0	0	0	0	4245	4666	0	0	4488	0	0	0	0	5584	0	0	0	0	0	0	0	0	0	0	0	0	0	0	0	3890	0	0
		51	Glu-AAs	GluTyr	16.2	17.1	--	6	311.124	0	0	0	131839	82687	92518	203495	47829	65440	0	0	0	0	3815	0	5745	3752	0	3513	0	3347	0	0	6593	0	0	3279	0	3114	0	0	0	0	0	0	0	4084	3381	13226	0
		52	Glu-AAs	GluVal	16	17.2	16.49	2	247.129	0	0	0	1000192	1109108	1106657	797505	867691	764305	235174	275191	243773	345030	358670	295162	259213	295247	335786	314788	297899	330941	258373	261170	300475	276882	288858	309309	353102	373711	293026	353779	342893	390027	267605	419953	349767	351480	382591	473898	194978
		132	Glycolysis	Glyceral/-on-P (neg.)	16.8	19	--	6	168.991	0	0	3916	0	2290	0	0	0	3266	0	0	4450	0	0	0	0	0	0	0	0	0	0	0	0	0	0	0	0	0	0	0	0	0	0	0	0	0	0	0	0
		122	Carbohydrates	Glycerate (neg.)	10.5	11.9	10.59	5	105.019	320041349	45251488	63342499	13596719	13002680	13504641	12757124	12727271	12929978	76946140	81904354	79633252	71392260	66016718	61611313	60434985	57112213	53992186	52479173	47620223	45863530	44734690	43733862	42683937	46566881	46748379	45542836	46888882	47365324	44829125	46087351	46141663	44554402	40953629	44684541	42895194	41488935	43777054	41426182	96984362
		121	Carbohydrates	Glycerol-3-P (neg.)	16.6	17.6	--	6	171.006	0	0	0	210490	255755	266303	323812	344889	327213	5238	0	0	4648	5452	0	0	26431	40640	13835	23829	16701	3672	16896	31004	30203	18394	9196	34193	44484	19234	30957	5499	5292	4979	50504	73964	26796	8293	33330	7170
		118	EAs & Cholines	Glycerophosphocholine (pos.)	15.9	16.7	16.25	2	258.11	353859	439813	0	18383173	20863935	21654785	7457553	7967215	8231644	1974476	2255436	2062181	2013089	1903757	2233274	2159444	2433946	2734602	2498477	2613864	2761225	2387945	2435862	2910264	2537757	2553348	2764022	3190611	2990128	2505487	3686430	3084980	3525726	2413285	3663152	3374336	3318940	3674124	3927460	2140968
		14	Non-Ess. Amino Acids	Glycine (neg.)	15	17	15.46	3	74.0247	663475	1216173	961307	15187274	15600474	15916230	14702760	15010423	15350069	7323331	8007279	7641234	7838683	7527766	8777768	8435696	9488757	10959403	10648423	10204387	10947378	8965140	9537908	10960315	9749826	9826087	10898696	11724781	11861665	10248798	13508414	12591911	13416774	9867104	14955864	13494206	13555060	15476691	15842305	7728380
		200	Purines	GMP (neg.)	17.8	19	--	6	362.051	0	0	0	558627	570465	654599	34984	26925	27686	0	0	0	0	0	0	0	0	0	0	0	5416	0	16242	50195	61084	20200	0	118706	3752	0	181297	0	70437	3352	0	0	0	0	0	0
		87	"S"-Metab.	GSH (neg.)	17	18	--	6	306.077	0	0	0	8366	7268	13445	0	0	0	0	0	0	0	0	0	0	0	0	0	0	0	0	0	0	0	0	0	0	0	0	0	0	0	0	0	0	0	0	0	0
		88	"S"-Metab.	GSSG (neg.)	20.7	21.9	20.9	5	611.145	0	0	3970	499379	561750	545018	98478	82130	91338	4583	0	0	0	5485	0	0	88971	0	35759	0	0	0	0	20481	17852	0	4890	7452	0	0	75901	166116	17706	60327	36647	0	19271	61765	5200	0
		202	Purines	GTP (neg.)	21.2	22.4	--	6	521.983	0	0	0	0	0	0	0	0	0	0	0	0	0	0	0	0	0	0	0	0	0	0	0	0	0	0	0	0	0	0	0	0	0	0	0	0	0	0	0	0
		79	Arg Metab.	Guanidinoacetate (pos.)	14.8	15.6	15.19	3	118.061	0	0	0	268322	299233	302059	183095	115828	239979	48921	33705	28345	32845	30134	45919	47068	70539	66486	73528	27403	61974	52481	34333	71876	56959	49204	72964	64273	56236	60529	99563	95766	51685	32291	81910	97068	63309	99454	93152	44331
		198	Purines	Guanine (neg.)	10.7	11.8	11.59	5	150.042	0	0	0	52425	98395	78562	52496	70499	89326	0	0	0	18349	12388	115866	0	0	2361	9004	3503	0	0	0	35478	6943	0	0	8250	0	0	3681	0	7533	11124	7805	0	0	0	0	7770
		199	Purines	Guanosine (neg.)	12	12.8	--	6	282.084	0	0	0	9280	0	0	3547	4102	4565	0	0	0	5410	0	4425	0	0	4708	0	0	0	0	3262	3885	0	3511	0	0	0	0	0	0	0	0	0	0	0	0	0	0
		130	Glycolysis	Hexose-P (neg.)	18.1	19.7	18.97	4	259.022	0	0	13801	381254	396008	425340	169057	168793	177515	25213	27399	20975	4695	21966	0	12056	54754	29823	41570	32524	26036	27268	15272	36979	48978	37686	53082	33222	67021	50470	84660	85170	55609	54027	60599	25020	69131	116304	44165	3892
		57	His Metab.	Histamine (pos.)	14.2	15.1	14.77	5	112.087	185537	170883	19419	985448	1369197	1945978	1327633	1127904	1333372	15403	12215	42561	9416965	8843221	1711772	862284	574156	429697	346020	349783	289289	274830	169320	218732	172363	243455	940652	212466	154771	197216	237697	416907	165228	538591	228424	591961	247268	200389	184109	47993
		18	Ess. Amino Acids	Histidine (pos.)	16	18.3	17.11	3	156.077	170072	197192	2503833	25177675	27022165	30513217	17481407	17319428	18043880	17806764	21179848	19239665	17204916	17883351	20794207	20193137	24261829	28014206	29028780	26196786	32137690	23065217	23680596	29993251	25887560	25170769	27142805	36082842	33654569	26231695	46888630	30168325	36655842	19537565	37678996	32960077	30123161	37362460	38055027	14693382
		92	"S"-Metab.	Homocysteine (pos.)	17	19	--	6	136.043	2188	0	0	0	0	0	0	0	0	0	0	0	0	0	0	0	0	0	0	0	0	0	0	0	5237	0	0	0	0	0	0	0	0	0	0	0	0	0	0	0
		93	"S"-Metab.	Homocystine (pos.)	18	19.3	18.44	4	269.062	0	0	0	320728	267984	382206	474570	516992	501873	0	5783	0	0	3303	0	0	6335	0	0	2927	3226	0	0	0	7677	2985	2511	10387	8086	2570	10876	2647	14998	35030	25707	9439	73191	98725	69783	10021
		68	Phe Metab.	Hydroxyphenylpyruvate (neg.)	14.6	15.3	14.76	4	179.035	2831160	3440287	9030920	8745683	8687091	8832139	8498547	8791697	8514181	23370407	21807418	20692869	11623728	12053472	15955090	16801595	17259655	18126656	17422549	16994552	16024764	15774636	14788947	16239662	15087467	15535673	15490342	15428125	15187713	14825294	15634808	14937058	15418399	13415660	14769087	14561584	13883404	14874082	14877084	10380238
		90	"S" Metab	Hypotaurine (pos.)	14.5	15.2	14.81	4	110.027	0	0	0	79560	147511	86450	42911	28962	91521	29575	27163	29244	52274	45549	20511	46436	53160	55150	40562	40197	17098	32854	19456	28169	38309	41368	48048	6022	26666	5165	12435	47773	30983	19373	35740	31503	26423	26798	50641	20589
		209	Purines	Hypoxanthine (neg.)	7.4	9.2	8.32	3	135.031	2680640	4306052	1471567	235253580	227736325	228873450	205658775	193309495	196072679	150637768	151879031	138248653	85850041	100165576	135351163	132925185	159478322	155724021	92822741	86644859	88700743	82187789	91207180	89192723	69255716	70324444	29415045	31160771	21402263	16407617	26132187	32224264	20402845	10192704	8609847	8537591	3507922	3875916	3149570	3060975
		207	Purines	IMP (neg.)	17.1	18.4	--	6	347.04	0	0	0	140086	161250	173200	6170	0	12037	0	0	0	0	0	0	4409	19216	0	0	0	0	0	0	0	0	0	0	0	0	0	0	0	9906	0	0	0	0	4649	0	0
		76	Trp-Metab.	Indoxylacetate (pos.)	20.2	21.4	--	6	176.071	4745	4166	8912	92791	67747	73777	48441	61769	73414	0	3203	0	0	0	0	0	2712	3256	0	5804	0	5934	0	0	0	0	0	3628	0	2397	3217	0	2893	0	0	0	3154	0	3143	0
		206	Purines	Inosine (neg.)	10.3	11.4	10.34	4	267.073	144769	458583	545625	330022	360647	371301	181981	147965	180004	1114444	917374	842302	532352	552410	596578	522315	413830	483505	502257	535577	474184	512973	522707	378252	501355	394911	459364	444369	366427	403286	236941	278920	277567	387523	319437	257934	342781	277251	324866	222008
		19	Ess. Amino Acids	Isoleucine (pos.)	12.55	13.1	12.68	1	132.102	5372340	3732349	3669083	1327831999	1386722381	1387757367	1273732312	1381037436	1354172036	314746312	349250484	330782246	332266639	322900620	373811105	356741554	386033784	445404978	405387293	376106828	416779225	336196084	338999047	428644602	359038798	371624739	401636879	384882641	408205705	343437306	427908786	411833258	426426180	300182076	425188960	426675065	338067238	387199013	392022435	269415802
		240	Isoprenoids	Isopentenyl-PP (neg.)	16.8	17.8	--	6	244.999	0	0	0	100903	106832	110974	68033	97496	89596	0	4550	0	0	0	10528	0	0	4295	0	0	0	0	0	0	8319	3126	0	0	3394	0	0	0	7358	3454	4290	4289	0	0	0	3833
		75	Trp Metab.	Kynurenate (neg.)	9.8	10.8	10.15	2	188.035	0	0	0	697635	712072	688119	735781	732026	772358	215614	213972	163833	122063	139239	142843	186173	166689	152095	173286	157229	158108	144018	175366	179174	164210	146251	166969	116888	121599	136528	140715	91787	128309	110370	111190	92641	101475	161180	99401	70556
		73	Trp Metab.	Kynurenine (pos.)	11.8	13	12.23	1	209.092	0	0	0	1240470	1478972	1233823	1202280	1348263	1264155	359789	336275	284268	203702	254965	338439	339583	378122	532722	388753	320559	386648	342528	302312	520013	362963	300035	420411	495523	384933	317039	824061	383270	515321	376057	533306	462628	527743	638388	387482	155227
		137	Glycolysis	Lactate (neg.)	11.3	13	11.74	2	89.0244	76306211	119814699	131485912	2231947536	2271019432	2264325986	2054048975	2029377310	2070352858	860853400	998599504	938223625	903635438	871217235	967446696	994032111	1075842547	1343840332	1300480856	1200538747	1291799949	1050121955	1022629085	1260849685	1126792859	1157364999	1263497073	1335286488	1438107370	1171688550	1456568228	1307057670	1400045043	1087709252	1697463881	1574867887	1694515869	1983587960	1988684995	844022473
		1	Std.	Lamivudine (neg.)	3.3	6.2	5.54	2	228.045	2011	0	0	3027219	3284992	3199791	3329447	3539740	3627468	1795862	1944014	2003922	551021	980609	2300482	2270294	2714575	3054977	2761709	2945430	3036992	2306147	2440624	2941206	2525418	2571740	2749680	2977573	2810011	2707276	2963968	2940339	3156991	2898625	3139047	3067316	2859127	2774082	2733256	1381984
		2	Std.	Lamivudine (pos.)	3.2	6.4	5.55	2	230.059	104729	74528	139142	173219706	179359776	182874086	187889176	190290514	193138904	43890415	43825824	45941603	22794667	23895598	40780649	45003637	52976152	59256496	55127988	56315494	60362782	45126099	48561128	58765884	49522763	50139415	53133890	56680763	54390689	52868494	58538199	57582447	59671344	55599043	59948375	60276872	58195398	57380470	57045122	33769512
		257	Vitamins	L-Ascorbate (neg.)	14	15	--	6	174.017	0	0	0	0	0	0	0	0	0	0	0	0	0	0	0	0	0	0	0	0	0	0	0	0	0	0	0	0	0	0	0	0	0	0	0	0	0	0	0	0
		20	Ess. Amino Acids	Leucine (pos.)	12.1	12.55	12.34	1	132.102	4418358	3342225	3190013	905096625	924587651	956691572	869211245	804524568	869855435	316545757	334264008	307698465	308718949	292454018	352524278	348177217	387023728	456213955	397824478	368109614	395447442	313104077	335803136	420975159	344028090	358615333	401057321	405106048	409307276	344128698	478243832	439274672	447046775	317497878	516436198	439780488	383618747	436745863	437659635	262229582
		21	Ess. Amino Acids	Lysine (pos.)	19.3	20.8	19.71	2	147.113	2059153	1771165	5684031	198388658	207471195	207721833	231400923	238498261	244858780	81297822	91221079	82929860	77304285	75536321	92547617	83877981	91939389	100390442	105155518	86103928	99012775	75474580	89712972	92175988	94491810	85220783	86188385	118964635	124821586	86449920	151972620	95771288	122466554	74522824	115111732	117566241	88622788	107937938	106180875	62273076
		152	TCA Cycle	Malate (neg.)	16.7	18.4	17.12	3	133.014	622759	1709350	3927393	4453824	4797690	4813148	4853922	4786158	4828910	25556121	27869143	27753035	17948980	17362705	19102671	19374724	25919372	25057334	35209013	40420354	39675578	22340492	20651404	27300069	22161253	22967586	22636254	37971491	37656548	32498565	36544995	29997667	31468587	26109251	32223104	29973474	40579219	47424100	48278645	12441318
		223	CoA-Deriv.	Malonyl-CoA (pos.)	19.4	20.7	--	6	854.123	0	0	0	0	0	0	0	0	0	0	0	0	0	0	0	0	0	0	0	0	0	0	0	0	0	0	0	0	0	0	0	0	0	0	0	0	0	0	0	0
		22	Ess. Amino Acids	Methionine (pos.)	12.6	14.2	12.96	2	150.058	36953	42042	0	149930140	145977638	156387165	124138468	124060739	127304111	39336681	43047859	42615232	41631929	39624524	44794753	43475298	46055957	48553646	47816680	46233321	49095240	41797686	42202772	49602625	42837058	45767095	50788885	46285940	50667061	44544486	49174096	48834124	52089171	38466376	53106456	52785519	46082400	52370253	49856180	36948457
		97	Yang Cycle	Methylthioadenosine (pos.)	2.6	5	4.34	3	298.097	32352	8152	29998	3145543	3168460	3084033	3046299	3024053	2914460	149351	203010	228299	8790	0	281516	592584	373689	103479	4623168	4299065	4932196	9010701	10156412	7056612	10472603	7298569	6136141	14451821	11166447	10867451	14419863	11557319	10730523	7758552	10236315	11431971	27405908	29757806	31494542	37172131
		98	Yang Cycle	Methylthioribose-P (neg.)	15.2	16.6	--	6	259.005	0	0	0	0	0	0	0	0	0	0	0	0	0	0	0	0	0	0	0	0	0	0	0	0	0	0	0	0	0	0	0	0	0	0	0	0	0	0	0	0
		236	Isoprenoids	Mevalonate (neg.)	13.1	14.6	13.91	5	147.066	0	25863	24834	609830	492046	610999	549042	515608	618513	90475	88060	59822	1682749	1679775	303774	80634	84870	118951	130340	87825	150045	166756	130609	190057	93016	102342	183870	129098	127865	118556	200945	172613	160287	136314	197787	150019	128106	234273	191355	61440
		238	Isoprenoids	Mevalonate-5-P (neg.)	15.8	17	16.16	3	227.033	0	0	0	12688	18648	8187	0	4151	3038	342853	370965	341950	292415	317626	371045	295547	376289	496192	436950	421990	446129	302622	333323	461736	337337	381494	339971	384016	353733	310265	414317	394481	450304	296275	424720	344099	376247	382655	387128	199198
		239	Isoprenoids	Mevalonate-5-PP (neg.)	17.9	19	--	6	306.999	0	0	0	0	0	0	0	0	0	0	0	0	0	0	0	0	0	0	0	0	3212	0	0	0	0	0	0	0	3483	0	0	0	0	0	0	3881	1697	0	0	0
		246	Nicotinamides	mNAM (pos.)	11.9	13.4	12.42	3	137.071	261958	71239	499485	2245166	2535600	2627867	1685620	1830630	1691035	80279	72449	51623	266380	263675	85114	81362	116032	70116	195803	62119	85002	99266	153111	76549	170652	54212	66949	94494	163164	93701	206860	321963	154442	180653	364654	120370	452397	491877	605841	234056
		111	Folates	N10-Formyl-FH4 (neg.)	17	19	--	6	472.159	0	0	0	0	0	0	0	0	0	0	0	0	0	0	0	0	0	0	0	0	0	0	0	0	0	0	0	0	0	0	0	0	0	0	0	0	0	0	0	0
		110	Folates	N5,N10-Methylene-FH4 (neg.)	18.3	19.2	--	6	456.164	0	0	0	0	0	0	0	0	0	0	0	0	0	0	0	0	0	0	0	0	0	0	0	0	0	0	0	0	0	0	0	0	0	0	0	0	0	0	0	0
		112	Folates	N5-Methyl-FH4 (neg.)	17.4	18.4	--	6	458.179	0	0	0	0	0	0	0	0	2688	0	0	0	0	0	0	0	0	0	0	0	3561	0	0	0	0	0	0	0	0	0	0	0	0	0	0	0	0	0	0	0
		32	Acetylated Amino Acids	N-Acetyl-DL-methionine (pos.)	10.1	11.3	--	6	192.069	0	0	0	9865	0	0	10299	0	6026	0	0	0	0	0	0	0	0	0	0	0	0	0	0	0	0	0	0	0	0	0	0	0	0	0	0	0	0	0	0	0
		30	Acetylated Amino Acids	N-Acetylglutamate (pos.)	16.6	17.6	16.93	5	188.056	0	8976	4331	60463	80545	75890	66171	58296	53076	0	0	9645	26801	25239	9513	4342	11664	5176	13660	16476	9786	0	3462	0	5197	3278	0	8071	0	9408	0	5489	0	0	7708	12751	0	4234	0	0
		27	Acetylated Amino Acids	N-Acetyl-L-asparagine (neg.)	13.3	14.3	13.74	3	173.057	360944	498359	14972	3058771	2762537	2787759	2943591	2790602	2854946	1548757	1443397	1499874	1086226	1119655	1260176	1193161	1181596	1055914	1350065	1359168	1278926	1253511	1257890	1275952	1074123	1181634	726934	1062309	1096957	1182492	1015207	892998	1030811	1064492	871976	833608	1043876	980968	986334	755655
		28	Acetylated Amino Acids	N-Acetyl-L-aspartic Acid (neg.)	16.7	17.7	17.12	3	174.041	87463	189343	34422	476190	477563	491306	479611	539237	560427	573283	444357	505932	340658	324669	380880	445154	501651	474387	395944	434144	482331	387255	373069	439869	398739	344187	348709	397095	349014	299744	364036	347514	376485	263933	388642	326316	340983	393972	369369	170607
		29	Acetylated Amino Acids	N-Acetyl-L-cysteine (neg.)	10.6	12	10.67	5	162.023	0	0	0	36419	23623	27976	7960	13786	19241	0	0	0	0	0	0	0	0	0	0	0	0	0	0	0	0	0	0	0	0	0	0	0	0	0	0	0	0	0	0	0
		31	Acetylated Amino Acids	N-Acetyl-L-lysine (pos.)	13.2	14.2	13.73	3	189.123	67394	58758	159504	3257508	3041625	2962974	2445347	2506934	2700347	639547	671807	571845	690418	646644	653740	702457	670258	716528	674864	563214	659145	619336	610415	727281	576115	677325	549791	499135	603910	616051	647970	586879	678946	568535	617987	684642	607069	627871	562667	368079
		155	Urea Cycle	N-Acetylornithine (pos.)	14.9	16.3	15.4	3	175.108	74451	7397	227737	6139150	6414693	6431192	5635242	5839363	5710352	1949666	1944077	1806098	2166108	1984970	2034198	1912769	2164554	2574908	2304641	2099821	2373700	1749969	1852814	2170018	1994006	2073413	2363086	2320274	2445265	2094303	2673600	2598376	2736994	1855204	2968570	2722719	2523926	2830478	2914096	1656197
		104	Polyamines	N-Acetylputrescine (pos.)	13	14.1	13.54	4	131.118	1711461	499682	8146642	126379830	123206876	116640533	115167843	112297706	109303343	1659876	1434568	1173796	1769232	1615419	1079113	1162610	827840	865129	918024	828569	838806	803954	880995	829861	806449	772730	697043	788509	761073	765748	828151	706392	769498	719585	649807	723527	726492	754451	754316	1119087
		247	Nicotinamides	NAD (+)	18	19	--	6	664.116	0	0	0	1113024	1107179	1089819	0	0	0	0	0	0	0	0	0	0	0	0	0	0	0	0	28156	48348	75230	22661	0	116324	0	0	238890	41475	74439	34608	27903	0	11297	24154	13384	0
		248	Nicotinamides	NADH (neg.)	17.1	18.1	--	6	664.117	0	0	0	0	0	0	0	0	0	0	0	0	0	0	0	0	0	0	0	0	0	0	0	0	0	0	0	0	0	0	0	0	0	0	0	0	0	0	0	0
		249	Nicotinamides	NADP (+)	19.9	21.1	--	6	744.083	0	0	0	15373	15093	16140	0	0	0	0	0	0	0	0	0	0	0	0	0	0	0	0	0	4172	0	0	0	0	0	0	0	0	0	0	0	0	0	0	0	0
		250	Nicotinamides	NADPH (neg.)	19.2	20.3	--	6	744.084	0	0	0	0	0	0	0	0	0	0	0	0	0	0	0	0	0	0	0	0	0	0	0	0	0	0	0	0	0	0	0	0	0	0	0	0	0	0	0	0
		125	Carbohydrates	NANA (neg.)	15.8	17	--	6	308.099	0	2849	0	639328	647172	711009	598989	584878	622969	425743	318052	368531	347862	331828	343639	321999	428555	536635	516030	543957	648784	365150	340278	499555	419828	460035	457424	528411	534501	437431	552459	508063	525342	359588	692611	532287	574427	650721	738562	171881
		72	Trp Metab.	N-Formylkynurenine (pos.)	12.4	13.2	12.81	3	237.087	0	0	0	9379	15071	29181	25781	58736	61081	180088	134621	151639	92469	69308	145616	80926	87481	137086	150157	132739	177107	121644	140216	206257	143371	120226	87347	194967	181504	164445	178424	151552	212519	110889	105452	133641	118780	170072	141470	50225
		244	Nicotinamides	Nicotinamide (pos.)	2.6	3.3	2.87	3	123.055	439310	306377	907774	40619430	51257274	45694820	43501388	46261048	45965352	10177214	11860356	10847781	2473425	3222849	6748043	7910306	8160025	8351676	8122991	7478899	7907412	8374575	8492972	9427305	8583747	9206640	9731585	9245086	10184937	9844035	11132475	11922299	10327820	8327002	11886307	11321116	11169443	11935992	12876849	9090362
		245	Nicotinamides	Nicotinate (neg.)	7.4	8.7	8.32	5	122.025	375793	351348	1745074	2145554	2062424	2094264	2017570	1900867	2064472	723870	538286	426446	1447214	1192284	598281	492965	455087	495560	389919	481699	465989	531151	586804	374173	500898	441533	547846	447811	338041	444163	451373	358742	290012	431705	249839	328988	333267	336671	410923	255224
		54	Glu Metab.	N-Methyl-L-glutamate (pos.)	13	14.3	13.73	3	162.076	212458	936550	6881	18237949	17808051	18238528	17736274	17683124	17976797	628721	1021403	947106	995450	1128593	1343290	1578982	1573705	1980593	2261639	2189147	2255897	2256499	2480639	2796616	2361066	2587027	2408541	2481722	2890361	2800129	2883191	2758556	3247552	2771041	3130617	3417490	3464766	3440424	3456351	630115
		154	Urea Cycle	Ornithine (pos.)	19.3	20.4	19.73	2	133.097	673281	1642082	1733297	19812769	22451997	22331617	50199818	54858493	55862135	6875045	6787149	5983027	6077631	5159197	5985355	5796051	6309128	6687055	8617369	6761229	7901082	5920410	6178614	7272751	7326851	6622529	8018317	8783500	10879603	8175072	10329366	10402093	9325999	8400526	11886893	11185750	17463666	21729484	21370314	11286976
		160	Pyrimidines	Orotate (neg.)	11.6	12.6	11.96	4	155.01	0	0	0	57533	76455	110520	65026	89534	69773	0	8619	8631	21817	7035	19343	13165	15983	0	27981	4969	25592	27462	15721	32667	17618	15773	5398	20757	46159	4769	25988	10889	13900	9845	40652	7090	54966	30840	62163	11139
		161	Pyrimidines	Orotidine-P (neg.)	18.3	19.5	--	6	367.018	0	0	0	0	0	0	0	0	0	0	0	0	0	0	0	0	0	0	0	0	0	0	0	0	0	0	0	0	0	0	0	0	0	0	0	0	0	0	0	0
		146	TCA Cycle	Oxaloacetate (neg.)	18.2	19.7	--	6	130.999	0	0	0	2502	12865	18225	14873	9600	7933	0	0	0	0	0	0	0	0	0	0	0	0	0	0	0	0	0	0	0	0	0	0	0	0	0	0	0	0	0	0	0
		218	CoA-Deriv.	Pantothenate (neg.)	12.5	13.4	12.97	2	218.103	0	2308	0	4336148	5014306	5351941	5178995	6127221	5857554	918607	940694	941379	983048	860947	941067	939690	1051948	1134845	1144936	1102476	1217805	1019377	947727	1221447	1033628	932315	994227	1081223	1176394	1034090	1257784	1178489	1413950	1119150	1780750	1442593	1293847	1557999	1578351	745495
		141	PPP	Pentose-5-P (neg.)	17.3	18.1	17.46	5	229.012	0	0	1749	124823	150017	165635	13378	4808	7723	13391	5163	13759	5376	7393	13028	8481	19735	13264	28452	12913	27741	0	9164	45080	21279	23841	14405	33470	7470	18347	39420	56298	41796	6827	50885	19429	9548	35293	16227	8014
		5	Std.	Phenolred (neg.)	2.7	4.5	3.45	2	353.049	0	0	0	103430599	108519265	103551944	91051749	93274423	90227698	92530059	88537002	71482565	21513878	31485108	72902799	80182988	76074044	77546791	81261812	69766272	80014363	79731260	77462087	81771023	75848124	75000619	72065270	79095900	76518680	63452122	74590981	78387402	74299378	46978354	80742160	71778524	60922094	72381767	72874739	41424083
		6	Std.	Phenolred (pos.)	2.7	4.5	3.33	4	355.063	0	0	0	16539072	17543416	17529691	15683788	15601500	15660643	3721368	4387569	4106405	36133	118260	1839587	2796878	3002972	3833897	3775235	3262913	4221659	4049585	3887732	4503013	3798265	3913557	4039386	4401551	4757644	3887557	4714290	4782346	4590940	3218636	5463109	4566012	4430577	4972192	5096442	3019250
		64	Phe Metab.	Phenylacetylglutamine (pos.)	14.9	15.9	14.92	5	265.118	0	0	0	0	0	0	0	14042	0	60502	75065	60453	15843	16401	63405	72485	85402	98630	121977	120524	130694	156347	132884	154881	95793	97246	112364	127053	150734	161772	63192	90149	48083	164578	31285	43294	99720	84101	87243	15413
		23	Ess. Amino Acids	Phenylalanine (pos.)	11.7	13	12.1	1	166.086	687102	768068	362632	331894403	336420336	353983009	310456139	314705893	330013294	90057629	92260079	89071550	83004174	80224992	97759282	98033588	109033095	132518920	117668030	106130070	116612211	97605979	101435246	126746656	98111584	106365133	129130588	117647906	124436199	102561027	140330375	128851144	132212818	92166220	152164816	137400457	116755005	135067775	131988994	74122222
		65	Phe Metab.	Phenylethylamine (pos.)	2.6	3.2	3.02	5	122.096	3197883	5416828	7381086	8860683	9749241	9406492	8758025	9208989	9039268	7434654	7085650	7025985	5902347	6425825	6649764	6497642	6491241	6467754	6539693	6493931	6601298	6450094	6100299	6517870	6241462	6385957	6423157	6442300	6424373	6406313	6382070	6334717	6120929	6205432	6273956	6430709	6563088	6219377	6681029	5335085
		66	Phe Metab.	Phenyllactate (neg.)	3.7	6.2	4.41	4	165.056	6397	6606	146229	3845821	3902466	3934341	3748511	3815291	3866925	1992289	2168872	1802084	495124	765356	1918879	1972286	2132565	2359462	2284076	2111702	2292516	1982674	2126880	2323755	2174809	2226383	2182912	2464523	2165425	1955130	2378836	2192233	2183905	1503429	1991114	2143932	1891174	1917173	2103916	1300634
		67	Phe Metab.	Phenylpyruvate (neg.)	2.7	3.6	--	6	163.04	7024	0	120676	556733	635377	580261	626639	630393	685957	94913	76064	70798	0	18037	89489	108303	162935	139235	183199	134538	135640	97922	92428	100217	107843	101093	87917	117772	151350	69494	80897	72455	85649	42298	67486	45588	36997	67098	67317	25700
		117	EAs & Cholines	Phosphocholine (+)	19.2	20.7	19.82	3	184.073	756829	1031015	634129	30978052	34429099	36721941	11084187	12029618	12740112	364113	322158	170971	318009	140649	252227	686869	430335	191794	612496	327062	128861	340701	4227882	7748987	7570571	2243006	379663	12314184	773246	460595	14717969	1473009	9882410	939254	670727	323428	924666	1034522	642590	589738
		81	Arg Metab.	Phosphocreatine (pos.)	18.6	19.8	--	6	212.043	0	2064	0	0	0	0	0	0	0	2129	0	0	0	0	0	0	0	0	0	0	0	0	0	0	2447	0	2529	0	3522	0	0	0	0	0	0	0	0	0	0	0
		135	Glycolysis	Phosphoenolpyruvate (neg.)	18.1	19.3	--	6	166.975	0	0	0	2699	2453	8117	11471	3047	10894	0	0	0	0	0	0	0	0	0	0	0	4129	0	0	0	11557	0	0	0	7571	0	0	0	0	0	0	0	0	0	0	0
		113	EAs & Cholines	Phosphoethanolamine (pos.)	18.3	19.8	18.7	2	142.026	6094	15790	26633	7739530	8127481	8894407	4117322	4122919	4149569	14308	38920	25224	16230	71893	47184	62907	1250541	178973	1863697	175896	26228	37383	230246	313775	353916	92017	26036	1542852	74861	99797	1040924	214996	502943	243710	0	155674	57627	1239454	82007	76673
		139	PPP	Phosphogluconate (neg.)	19.1	20.5	--	6	275.017	0	0	0	0	0	0	0	0	0	0	0	0	0	0	0	0	0	0	0	0	0	0	0	3568	0	0	0	0	0	0	0	0	0	0	0	0	0	0	0	0
		138	PPP	Phosphogluconolactone (neg.)	17.2	18.5	--	6	257.007	0	0	0	0	0	0	0	0	0	0	0	0	0	0	0	0	0	0	3825	3982	0	0	0	0	0	0	0	0	0	0	0	0	0	0	0	0	0	0	0	0
		84	Ser Metab.	Phosphoserine (pos.)	18.9	20	--	6	186.016	0	0	2331	0	0	0	16622	9021	13923	0	0	30698	0	0	0	0	0	0	0	0	0	0	0	0	0	0	0	0	0	7541	0	18649	2306	0	0	0	0	0	0	0
		62	Lys. Metab.	Pipecolic Acid (neg.)	13.6	14.3	13.91	2	128.072	0	0	31810	4377728	4208974	4291544	3851647	4074011	4059659	1287381	1212853	1204947	465092	511509	467554	523886	511617	472767	1338969	1238454	1323682	599092	562207	523868	626170	560638	194503	1310106	1258729	1295024	485368	469669	462091	606704	411227	485858	1245107	1257642	1149788	540725
		15	Non-Ess. Amino Acids	Proline (pos.)	13.3	14.2	13.69	1	116.071	1567419	2833599	614106	1109332272	1060448868	1075127634	1011550420	997893146	1058318173	302064996	338027601	312367244	326421578	306419498	328891152	351478293	354299616	375720654	388008330	354632738	387840169	328996718	351732310	422829532	318650871	360429616	345679618	355759269	403803475	363724078	405010008	381921743	423782749	319770517	436042638	412352875	400438117	447555729	435439582	287353390
		222	CoA-Deriv.	Prop-CoA (pos.)	17	17.9	--	6	824.149	0	0	0	0	0	0	0	0	0	0	0	0	0	0	0	0	0	0	0	0	0	0	0	0	0	0	0	0	0	0	0	0	0	0	0	0	0	0	0	0
		142	PPP	PRPP (neg.)	21.7	23.1	21.91	5	388.945	0	0	0	0	0	0	0	0	0	0	0	0	0	0	0	0	0	0	0	0	0	0	0	0	0	0	0	0	0	0	0	0	0	0	0	0	0	0	0	0
		103	Polyamines	Putrescine (pos.)	20.9	22.1	--	6	89.1073	0	0	261052	65331	32182	27321	34305	48162	23429	25067	2326	25238	114471	19809	4785	0	17563	0	0	2865	0	2886	7686	2483748	1874549	14105	916880	38231	7061	5329	33086	1721099	16215	1105336	922996	25294	925025	853301	732243	3072
		259	Vitamins	Pyridoxine (pos.)	3.3	5.6	4.25	3	170.081	426923	136239	77806	1067584677	1142036225	1160863018	853395630	863626445	867375755	394593485	400798400	371231127	233586398	243727567	376610386	399058837	440171304	499277892	462824413	428887620	494695244	383888731	395351317	493089332	410363756	426944825	466102739	483692651	488163141	401200991	523545345	523699396	521688967	337913021	542395824	509733757	419370500	498442816	509003790	271969640
		136	Glycolysis	Pyruvate (neg.)	4.8	9.1	6.81	3	87.0088	25818494	40869325	54309043	202413545	201070852	204670901	185074347	184996938	185855631	277549385	338247704	328083584	295828194	311067794	362062156	350397396	364001212	400679488	645287899	590950784	727283946	619656316	589765453	700732154	597468080	635957204	711383990	856050998	929336014	753700867	1093996944	923408961	1023808347	675502750	1060882966	995030095	1188563431	1409935167	1384927021	748004877
		251	Flavines	Riboflavin (pos.)	10.1	11.2	10.58	3	377.146	0	0	0	2441150	2602843	2382994	1385083	1433396	1394063	367284	403873	301924	241474	141848	369683	503247	652492	722590	485466	516350	598178	392481	435453	567979	709733	623102	737897	459725	477244	312258	439963	661418	584564	284258	810218	750279	175589	231965	416131	267805
		237	Isoprenoids	RS-Mevalolactone (neg.)	2.7	3.6	3.03	4	129.056	2687461	3351416	3569226	27807962	29221371	27386745	22707591	22625043	22827888	60010059	65001929	50146368	9492061	66825505	32131840	42740855	36048262	109681547	121430819	91277511	168094909	147207398	53582258	200625066	82765024	101969569	62428250	358948543	103852919	118784578	460981655	58361845	174467284	120074068	150431045	246752971	488417375	447621236	426860492	182348005
		94	"S" Metab	SAH (pos.)	16.1	17.4	--	6	385.129	0	0	0	0	0	0	0	0	0	0	0	0	0	0	0	0	0	0	0	0	0	0	0	0	0	0	0	3058	0	0	0	0	0	0	0	0	0	0	0	0
		95	"S" Metab	SAM (+)	19.6	20.9	--	6	399.145	0	0	0	0	0	0	0	0	0	0	0	0	0	0	0	6717	0	0	7384	0	0	0	184205	143847	418524	115878	8486	441579	0	0	857184	74066	420471	18625	36496	2925	213398	11001	4788	0
		145	PPP	Sedoheptulose-7-phosphate (neg.)	18.2	19.8	--	6	289.033	0	0	8291	67061	88330	102673	2688	1900	0	0	0	0	0	0	0	4324	0	0	0	0	0	0	0	0	0	0	0	0	0	0	3703	0	0	0	0	0	0	0	0	0
		16	Non-Ess. Amino Acids	Serine (pos.)	15.6	17	16	2	106.05	919314	1046508	1184822	58659079	59523232	63452107	57075532	59127761	59222778	13411679	14414876	13526729	14069960	14528708	15119414	14333311	16009577	17254043	15413120	14684078	15427950	13272842	13439885	16531021	14036187	14863840	16442840	16115943	16122275	14557565	18069000	17178376	18391255	13326815	18216284	17103577	13542115	15401904	15607802	10326272
		78	Trp Metab.	Serotonin (pos.)	10.5	11.3	10.88	4	177.102	0	3500	11572	2732338	2589253	2765201	967594	976288	971130	159424	187877	163637	128641	199405	184606	424252	575457	607160	316419	290642	326372	234953	219424	263596	411563	505248	648919	241118	274655	246424	308252	360957	300468	398324	676510	637300	319098	354454	373123	204046
		105	Polyamines	Spermidine (pos.)	11.5	14.2	13	3	146.165	409507	1489053	15035449	214446	159317	167629	225052	194649	255775	73903053	54544454	39760522	19805000	16390212	14943395	12747745	10915942	9700105	8557656	7416663	6683935	5957617	5375282	5096684	4920749	5192129	5319028	5835733	6343492	6385681	5983567	5808314	5547001	5281665	4978606	4702087	4754558	4396091	4212396	3576984
		106	Polyamines	Spermine (pos.)	12.2	14.2	13	2	203.223	0	15868	3181	912853	750979	799824	823997	932770	834073	1935697	1867655	1678780	1232802	1281600	1491037	1399274	1497088	1631818	1614197	1503833	1582057	1424895	1404909	1568538	1520268	1453130	1316605	1482199	1501618	1413190	1405458	1366654	1433577	1159611	1295173	1241911	1295086	1224499	1108772	699661
		150	TCA Cycle	Succinate (neg.)	15.2	16.3	15.9	2	117.019	5583367	7752332	4958803	46510367	44670818	49089608	41922092	40038951	43144986	46086845	46385824	43956765	42043286	39752039	51604552	50134903	60895149	68708695	45166349	45298537	47982434	47282286	50541699	62518464	49091531	51159542	60468943	42076103	45119016	37707632	65254485	61128405	65546664	39134046	72319718	64104397	36222520	39503032	40516839	21825800
		3	Std.	Sucrose (neg.)	15.1	16.8	16.39	4	341.109	0	0	0	533002	549426	578446	466494	513774	496742	56256	75454	75405	104818	122609	108429	119830	154799	267935	193047	105418	136446	218867	151712	178213	122878	148198	156340	93055	109227	80115	167508	211029	194231	150711	195960	223927	67460	120272	81110	12361
		4	Std.	Sucrose (pos.)	15.1	16.8	--	6	343.123	0	0	0	9381	15180	64565	0	0	0	0	1586	2859	0	0	0	3184	1920	0	0	1680	0	6416	0	0	0	0	1825	3131	3663	0	0	0	0	1600	6840	14380	0	0	0	0
		91	"S" Metab	Taurine (neg.)	13.1	14.2	13.53	1	124.007	273559	450737	0	81268251	75312729	82813288	69426104	67672117	73859071	18300261	20767117	19297524	15247255	16073642	19296282	19455082	21392348	24976469	21287192	19942531	22042630	19310705	20538402	24372841	18053025	19064699	18520362	17265002	18257390	16106721	19259560	19785235	21273939	14005019	19022056	18172602	17537151	20339796	20352442	11027211
		109	Folates	Tetrahydrofolate (neg.)	17	20	--	6	444.164	0	0	0	0	0	0	0	0	0	0	0	0	0	0	0	0	0	0	0	0	0	0	0	0	0	0	0	0	0	0	0	0	0	0	0	0	0	0	0	0
		260	Vitamins	Thiamine (+)	13.4	14.4	13.97	2	265.112	0	7583	4309	49900792	50859221	49586473	16115907	16635841	17842231	22172625	23270649	20358523	20932252	22690120	24274764	26004403	28600623	29825510	27543410	25025241	26588294	26782354	25229884	31089851	27306137	28468603	29892991	25607946	26695830	22525915	37016772	33021837	33796707	21880380	36855031	33857539	27415634	30278874	30398654	21800755
		261	Vitamins	Thiamine phosphate (+)	16	17	16.19	3	345.078	0	0	0	40491	126598	233438	386054	113304	0	3603053	2831205	2354118	896063	2433602	3494894	3382652	2578713	3648701	3770091	4381304	3941134	2952988	4380514	3717700	4350046	3299211	2955403	2014621	4150498	3628685	4158428	1837032	2948169	3841302	4359070	4758272	3870375	3631657	3332555	1915344
		24	Ess. Amino Acids	Threonine (pos.)	14.8	16.5	15.26	2	120.066	346111	394844	420029	69743598	71217443	74952332	66388056	67611685	69258904	20503444	21435174	20802690	21458869	21114139	23666946	22634723	24935415	27876411	25583622	23688230	25972585	21249913	21817633	27166513	22970754	24237560	27876016	27976190	27927477	24503576	30319023	29177021	31158628	22065373	32303437	29076183	26854820	31704801	31399500	18878816
		179	Pyrimidines	Thymine (pos.)	2.7	4.8	4.25	5	127.05	89933	84770	115954	3021684	3086105	3283189	3318235	3255256	3240155	401098	390615	418467	3151830	2624767	1187039	811901	638758	753486	726406	605910	662495	423796	438654	603410	443301	387675	375005	549959	518531	438063	647614	578596	615126	353610	377130	415942	430861	438778	443627	249170
		25	Ess. Amino Acids	Tryptophan (pos.)	11.7	12.9	12.1	1	205.097	0	0	0	100088269	105270516	107010588	91712704	91441759	96924731	33669030	34800778	33139207	26469116	26527194	33796098	36425907	40200322	51140285	44565876	39749002	44429181	37553307	39048150	48963038	36181762	39588301	50294416	42688457	46814420	36586089	52028637	47726033	48466625	32160369	57026277	50364163	41445438	47449904	46180967	22644535
		17	Non-Ess. Amino Acids	Tyrosine (pos.)	13.1	14.2	13.54	2	182.081	355417	363394	62817	403900735	375175596	396541889	372493699	355089810	375301620	158630867	190095382	177863671	167866803	162106782	186314935	190477635	196384468	212116924	211213545	197624111	210118041	188820516	199618329	239177172	169068477	192942932	199284000	181747669	218955479	192797033	206326584	201015057	228057941	155137086	225537971	228605307	186638401	226478057	211707801	133842330
		165	Pyrimidines	UDP (neg.)	18.7	19.9	--	6	402.995	0	0	0	36590	34823	48063	0	0	0	0	0	0	0	0	3785	0	0	0	0	0	0	0	0	7394	3773	0	0	0	0	0	4681	21653	0	0	0	0	0	0	0	0
		126	Carbohydrates	UDP-Glc (neg.)	18.6	20	--	6	565.048	0	0	0	474372	468536	491866	0	0	0	0	0	0	0	0	0	0	0	0	0	0	0	0	0	7383	8364	0	0	13605	0	0	52568	0	16914	0	0	0	0	0	0	0
		127	Carbohydrates	UDP-GlcNAc (neg.)	18.2	19.1	--	6	606.074	0	9126	0	525065	492342	595151	0	0	0	0	0	0	0	0	0	0	0	0	0	0	0	0	0	9373	0	0	0	0	0	0	12486	0	0	5193	0	0	0	0	0	0
		128	Carbohydrates	UDP-Glucuronate (neg.)	20.1	20.9	--	6	579.027	0	0	0	163053	202586	177684	0	0	0	0	0	0	0	0	0	0	0	0	0	0	0	0	0	4673	0	0	0	6486	0	0	10741	0	3731	0	0	0	0	0	0	0
		164	Pyrimidines	UMP (neg.)	16.9	18.1	--	6	323.029	0	0	0	130717	147744	169138	26792	20916	25730	0	0	10050	0	0	0	0	4640	0	0	0	0	0	8171	14172	33224	13933	0	46100	0	4470	127717	9376	54335	4024	0	0	3178	0	0	0
		162	Pyrimidines	Uracil (neg.)	2.8	4.3	3.72	3	111.02	1380488	1097886	1923325	96495008	101008365	100203118	91846521	95320690	96982619	39513727	42140601	38053913	19075799	23194597	42807684	49955265	54355820	61208476	55916683	52513453	59649816	45166185	45113240	57892014	55026192	54517623	57663289	61856296	58298596	49041895	57595921	58460299	58513660	42633754	59558310	63011691	47689468	54769754	53478315	33327125
		214	Purines	Uric Acid (neg.)	14.4	15.3	14.82	1	167.021	0	0	0	1557640	1609478	1549514	482098	546317	495813	1282260	1450123	1153069	1303430	1138090	1184321	1416748	1622709	1821877	1482402	1396444	1447843	1203069	1128910	1391849	1328225	1511843	1764454	1284373	1396491	1100971	1546567	1450999	1565637	1293188	1948338	1781032	1482850	1535678	1619329	803951
		163	Pyrimidines	Uridine (neg.)	7	8.8	8.01	2	243.062	25438	177890	44230	52086080	51670073	52463616	45036636	41987067	41874161	31662495	31175119	27598334	17918597	20938452	27576053	26304589	30941492	31452615	21904714	21845030	22689906	22140238	23615644	24295110	18307636	17548614	13314180	12394987	11462168	9948450	13307861	14659664	12385899	8227305	9001796	9070212	5142962	5202692	5357716	3199296
		166	Pyrimidines	UTP (neg.)	20.3	21.7	--	6	482.961	0	0	0	0	0	0	0	0	0	4003	0	0	0	0	0	0	0	0	0	0	0	0	0	0	0	0	0	0	0	0	0	0	0	0	0	0	0	0	0	0
		26	Ess. Amino Acids	Valine (pos.)	13.1	14.3	13.48	3	118.086	8004395	11349980	7111871	486086434	465426418	478761448	466343770	462632485	474060402	97793715	111467528	105328181	102907112	99259227	107651804	109329525	110829901	118757197	118906747	113140816	118093642	106526124	111891263	123512664	101017160	110917577	114989113	108025823	121974058	110797442	116746712	114371861	124530044	94222158	123448538	121566074	108869670	122223227	116817309	80046920
		210	Purines	Xanthine (neg.)	9.4	10.5	9.98	1	151.026	0	47313	0	41380079	42964976	43387472	40216479	40280135	42143386	13348641	11887328	11369466	11004795	10958728	11728416	12638211	13862406	15381936	13366676	13338475	14192479	12796254	13442184	14687521	13418969	13318520	16800007	13475890	14182219	11534175	15843283	15037250	14234940	12656733	17468536	15553876	14236705	15945694	16040081	6907171
		211	Purines	Xanthosine (neg.)	10.3	11.3	10.65	2	283.068	0	0	0	288580	341530	323237	304983	298806	323639	57742	36432	51353	42314	54957	81795	76520	122356	141371	101582	95570	127128	75503	88885	112372	116701	108774	157700	109749	96860	75237	90152	93916	106362	67860	156385	128822	131394	114887	125673	25256
		212	Purines	Xanthurenic Acid (neg.)	15	16.5	15.24	5	204.03	0	0	0	4546	0	0	3790	0	6994	0	0	0	0	0	0	11223	0	4507	13574	9208	4494	13377	20863	14302	8793	9019	21990	15735	13752	10024	4476	13665	9209	5090	6190	11533	4503	8325	5935	0
		213	Purines	XMP (neg.)	18.6	19.7	--	6	363.035	0	0	0	0	0	0	0	0	0	0	0	0	0	0	3933	0	0	0	0	0	0	0	0	0	0	0	0	0	0	0	0	0	0	0	0	0	0	0	0	0
		Abs. Peak Area (sorted)
		Compound			Retention Times [min]			Peak	MIM	Blanks			Blank Medium RPMI frisch			Blank Medium RPMI aus Versuch			2h Ctrl.									5h Ctrl.									8h Ctrl.									24h Ctrl.
		#	Class	Name	from	to	Peak	Qual.	[Da]	Blank_01	Blank_02	Blank_03	Sample_1a	Sample_1b	Sample_1c	Sample_2a	Sample_2b	Sample_2c	Sample_001	Sample_002	Sample_003	Sample_004	Sample_005	Sample_006	Sample_007	Sample_008	Sample_009	Sample_010	Sample_011	Sample_012	Sample_013	Sample_014	Sample_015	Sample_016	Sample_017	Sample_018	Sample_019	Sample_020	Sample_021	Sample_022	Sample_023	Sample_024	Sample_025	Sample_026	Sample_027	Sample_028	Sample_029	Sample_030	Sample_031
		1	Stds.	Lamivudine	3.3	6.2	5.54	2	228.045	2011	0	0	3027219	3284992	3199791	3329447	3539740	3627468	1795862	1944014	2003922	551021	980609	2300482	2270294	2714575	3054977	2761709	2945430	3036992	2306147	2440624	2941206	2525418	2571740	2749680	2977573	2810011	2707276	2963968	2940339	3156991	2898625	3139047	3067316	2859127	2774082	2733256	1381984
		2		Lamivudine	3.2	6.4	5.55	2	230.059	104729	74528	139142	173219706	179359776	182874086	187889176	190290514	193138904	43890415	43825824	45941603	22794667	23895598	40780649	45003637	52976152	59256496	55127988	56315494	60362782	45126099	48561128	58765884	49522763	50139415	53133890	56680763	54390689	52868494	58538199	57582447	59671344	55599043	59948375	60276872	58195398	57380470	57045122	33769512
		3		Sucrose	15.1	16.8	16.39	4	341.109	0	0	0	533002	549426	578446	466494	513774	496742	56256	75454	75405	104818	122609	108429	119830	154799	267935	193047	105418	136446	218867	151712	178213	122878	148198	156340	93055	109227	80115	167508	211029	194231	150711	195960	223927	67460	120272	81110	12361
		4		Sucrose	15.1	16.8	--	6	343.123	0	0	0	9381	15180	64565	0	0	0	0	1586	2859	0	0	0	3184	1920	0	0	1680	0	6416	0	0	0	0	1825	3131	3663	0	0	0	0	1600	6840	14380	0	0	0	0
		5		Phenolred	2.7	4.5	3.45	2	353.049	0	0	0	103430599	108519265	103551944	91051749	93274423	90227698	92530059	88537002	71482565	21513878	31485108	72902799	80182988	76074044	77546791	81261812	69766272	80014363	79731260	77462087	81771023	75848124	75000619	72065270	79095900	76518680	63452122	74590981	78387402	74299378	46978354	80742160	71778524	60922094	72381767	72874739	41424083
		6		Phenolred	2.7	4.5	3.33	4	355.063	0	0	0	16539072	17543416	17529691	15683788	15601500	15660643	3721368	4387569	4106405	36133	118260	1839587	2796878	3002972	3833897	3775235	3262913	4221659	4049585	3887732	4503013	3798265	3913557	4039386	4401551	4757644	3887557	4714290	4782346	4590940	3218636	5463109	4566012	4430577	4972192	5096442	3019250
		7	Non-Ess. Amino Acids	Alanine	14.6	16.4	14.92	2	90.055	1551641	2099669	2442605	44557513	44943801	47118565	42339860	42493759	44089260	10017762	10422916	10074190	10615236	9885996	11123197	11145827	11807438	13704225	14105415	13180959	14262819	12090227	12369667	13969163	13106680	13661776	15207135	16489623	17287279	15434935	18508027	17183335	18799756	14843855	20157624	19876488	22238930	24851032	26793049	15019586
		8		Arginine	18.9	20.4	19.39	3	175.119	10292112	14879647	2515021	1813598587	1933858880	1922042052	1668100325	1750517020	1802262392	1052203495	1033734276	978486215	943149310	955189925	1018702000	1075468274	1126851049	1175237374	1192409575	1110999835	1170088442	1014018241	977245810	1108769299	1012949330	997785365	1074080702	1150577785	1194515890	1083811693	1248248804	1145876645	1241995670	941409053	1338500240	1215765917	1107966962	1244325425	1290462685	812019116
		9		Asparagine	15.7	16.9	16.15	3	133.061	346085	612351	200226	278002714	287801952	303394421	230691790	237875886	241045304	94664510	100812853	98051088	102818731	102255733	114011061	107384050	120429119	137976898	122566928	115938806	129633485	101862039	105701993	131827097	112105389	117342199	131853430	129903251	132644022	116277974	150423719	145844808	152740280	108439316	163681057	148349407	132561309	151907325	158198108	89292587
		10		Aspartate	16.9	18.4	17.29	2	132.03	916044	1618410	2155519	89278097	93226475	93703413	117019699	121233722	121343759	104744088	104887802	106562853	94458927	88631153	106089139	102199550	112288382	114844785	108176175	104394857	115037834	100523905	94787742	104877705	94059066	91329691	96187529	92534398	93209064	86218106	95479720	93437427	97385889	79592183	97269991	93202636	87072553	98223186	95403871	52293522
		11		Cysteine	14.5	19.8	--	6	122.027	0	0	0	33490	51089	56910	61055	60276	76050	11016	6551	0	3295	9769	10822	0	3291	10235	7059	9517	7581	0	5386	9392	2757	6829	3117	10240	18085	10805	12343	22831	18771	5477	12478	20595	11734	9680	16857	1934
		12		Glutamate	16.7	17.8	17.1	2	146.046	948717	2026841	2949040	97544107	100587984	103832121	98679609	100982191	102063976	91850783	94251808	93211913	88756220	82711873	100270711	94235529	105339782	111097314	109894951	106471709	114739823	94513264	90447859	106896207	94264601	92235218	102400940	103040229	100976557	93747949	109359622	108683845	111751668	87076288	117513504	112946838	108917443	124720960	123488589	61173553
		13		Glutamine	15.5	16.8	15.91	2	147.076	1268224	550429	261856	1598386016	1648086138	1701348360	1611198860	1627047302	1665941737	493578518	515154222	511492568	744979035	731733236	808187569	758208139	839060628	966280605	618447192	568829136	626047921	705226725	752674570	878813482	742141699	783605157	891934412	598109379	616143524	544805224	976030147	956182683	1017453099	696528502	1032179479	947013867	508885464	572684924	593913508	501885716
		14		Glycine	15	17	15.46	3	74.0247	663475	1216173	961307	15187274	15600474	15916230	14702760	15010423	15350069	7323331	8007279	7641234	7838683	7527766	8777768	8435696	9488757	10959403	10648423	10204387	10947378	8965140	9537908	10960315	9749826	9826087	10898696	11724781	11861665	10248798	13508414	12591911	13416774	9867104	14955864	13494206	13555060	15476691	15842305	7728380
		15		Proline	13.3	14.2	13.69	1	116.071	1567419	2833599	614106	1109332272	1060448868	1075127634	1011550420	997893146	1058318173	302064996	338027601	312367244	326421578	306419498	328891152	351478293	354299616	375720654	388008330	354632738	387840169	328996718	351732310	422829532	318650871	360429616	345679618	355759269	403803475	363724078	405010008	381921743	423782749	319770517	436042638	412352875	400438117	447555729	435439582	287353390
		16		Serine	15.6	17	16	2	106.05	919314	1046508	1184822	58659079	59523232	63452107	57075532	59127761	59222778	13411679	14414876	13526729	14069960	14528708	15119414	14333311	16009577	17254043	15413120	14684078	15427950	13272842	13439885	16531021	14036187	14863840	16442840	16115943	16122275	14557565	18069000	17178376	18391255	13326815	18216284	17103577	13542115	15401904	15607802	10326272
		17		Tyrosine	13.1	14.2	13.54	2	182.081	355417	363394	62817	403900735	375175596	396541889	372493699	355089810	375301620	158630867	190095382	177863671	167866803	162106782	186314935	190477635	196384468	212116924	211213545	197624111	210118041	188820516	199618329	239177172	169068477	192942932	199284000	181747669	218955479	192797033	206326584	201015057	228057941	155137086	225537971	228605307	186638401	226478057	211707801	133842330
		18	Ess. Amino Acids	Histidine	16	18.3	17.11	3	156.077	170072	197192	2503833	25177675	27022165	30513217	17481407	17319428	18043880	17806764	21179848	19239665	17204916	17883351	20794207	20193137	24261829	28014206	29028780	26196786	32137690	23065217	23680596	29993251	25887560	25170769	27142805	36082842	33654569	26231695	46888630	30168325	36655842	19537565	37678996	32960077	30123161	37362460	38055027	14693382
		19		Isoleucine	12.55	13.1	12.68	1	132.102	5372340	3732349	3669083	1327831999	1386722381	1387757367	1273732312	1381037436	1354172036	314746312	349250484	330782246	332266639	322900620	373811105	356741554	386033784	445404978	405387293	376106828	416779225	336196084	338999047	428644602	359038798	371624739	401636879	384882641	408205705	343437306	427908786	411833258	426426180	300182076	425188960	426675065	338067238	387199013	392022435	269415802
		20		Leucine	12.1	12.55	12.34	1	132.102	4418358	3342225	3190013	905096625	924587651	956691572	869211245	804524568	869855435	316545757	334264008	307698465	308718949	292454018	352524278	348177217	387023728	456213955	397824478	368109614	395447442	313104077	335803136	420975159	344028090	358615333	401057321	405106048	409307276	344128698	478243832	439274672	447046775	317497878	516436198	439780488	383618747	436745863	437659635	262229582
		21		Lysine	19.3	20.8	19.71	2	147.113	2059153	1771165	5684031	198388658	207471195	207721833	231400923	238498261	244858780	81297822	91221079	82929860	77304285	75536321	92547617	83877981	91939389	100390442	105155518	86103928	99012775	75474580	89712972	92175988	94491810	85220783	86188385	118964635	124821586	86449920	151972620	95771288	122466554	74522824	115111732	117566241	88622788	107937938	106180875	62273076
		22		Methionine	12.6	14.2	12.96	2	150.058	36953	42042	0	149930140	145977638	156387165	124138468	124060739	127304111	39336681	43047859	42615232	41631929	39624524	44794753	43475298	46055957	48553646	47816680	46233321	49095240	41797686	42202772	49602625	42837058	45767095	50788885	46285940	50667061	44544486	49174096	48834124	52089171	38466376	53106456	52785519	46082400	52370253	49856180	36948457
		23		Phenylalanine	11.7	13	12.1	1	166.086	687102	768068	362632	331894403	336420336	353983009	310456139	314705893	330013294	90057629	92260079	89071550	83004174	80224992	97759282	98033588	109033095	132518920	117668030	106130070	116612211	97605979	101435246	126746656	98111584	106365133	129130588	117647906	124436199	102561027	140330375	128851144	132212818	92166220	152164816	137400457	116755005	135067775	131988994	74122222
		24		Threonine	14.8	16.5	15.26	2	120.066	346111	394844	420029	69743598	71217443	74952332	66388056	67611685	69258904	20503444	21435174	20802690	21458869	21114139	23666946	22634723	24935415	27876411	25583622	23688230	25972585	21249913	21817633	27166513	22970754	24237560	27876016	27976190	27927477	24503576	30319023	29177021	31158628	22065373	32303437	29076183	26854820	31704801	31399500	18878816
		25		Tryptophan	11.7	12.9	12.1	1	205.097	0	0	0	100088269	105270516	107010588	91712704	91441759	96924731	33669030	34800778	33139207	26469116	26527194	33796098	36425907	40200322	51140285	44565876	39749002	44429181	37553307	39048150	48963038	36181762	39588301	50294416	42688457	46814420	36586089	52028637	47726033	48466625	32160369	57026277	50364163	41445438	47449904	46180967	22644535
		26		Valine	13.1	14.3	13.48	3	118.086	8004395	11349980	7111871	486086434	465426418	478761448	466343770	462632485	474060402	97793715	111467528	105328181	102907112	99259227	107651804	109329525	110829901	118757197	118906747	113140816	118093642	106526124	111891263	123512664	101017160	110917577	114989113	108025823	121974058	110797442	116746712	114371861	124530044	94222158	123448538	121566074	108869670	122223227	116817309	80046920
		27	Ac-AAs	N-Acetylasparagine	13.3	14.3	13.74	3	173.057	360944	498359	14972	3058771	2762537	2787759	2943591	2790602	2854946	1548757	1443397	1499874	1086226	1119655	1260176	1193161	1181596	1055914	1350065	1359168	1278926	1253511	1257890	1275952	1074123	1181634	726934	1062309	1096957	1182492	1015207	892998	1030811	1064492	871976	833608	1043876	980968	986334	755655
		28		N-Acetylaspartate	16.7	17.7	17.12	3	174.041	87463	189343	34422	476190	477563	491306	479611	539237	560427	573283	444357	505932	340658	324669	380880	445154	501651	474387	395944	434144	482331	387255	373069	439869	398739	344187	348709	397095	349014	299744	364036	347514	376485	263933	388642	326316	340983	393972	369369	170607
		29		N-Acetylcysteine	10.6	12	10.67	5	162.023	0	0	0	36419	23623	27976	7960	13786	19241	0	0	0	0	0	0	0	0	0	0	0	0	0	0	0	0	0	0	0	0	0	0	0	0	0	0	0	0	0	0	0
		30		N-Acetylglutamate	16.6	17.6	16.93	5	188.056	0	8976	4331	60463	80545	75890	66171	58296	53076	0	0	9645	26801	25239	9513	4342	11664	5176	13660	16476	9786	0	3462	0	5197	3278	0	8071	0	9408	0	5489	0	0	7708	12751	0	4234	0	0
		31		N-Acetyllysine	13.2	14.2	13.73	3	189.123	67394	58758	159504	3257508	3041625	2962974	2445347	2506934	2700347	639547	671807	571845	690418	646644	653740	702457	670258	716528	674864	563214	659145	619336	610415	727281	576115	677325	549791	499135	603910	616051	647970	586879	678946	568535	617987	684642	607069	627871	562667	368079
		32		N-Acetylmethionine	10.1	11.3	--	6	192.069	0	0	0	9865	0	0	10299	0	6026	0	0	0	0	0	0	0	0	0	0	0	0	0	0	0	0	0	0	0	0	0	0	0	0	0	0	0	0	0	0	0
		33	Glu-AAs	GluAla	17	18	17.54	2	219.098	0	0	0	179569	115747	150954	57827	74566	110679	25579	43016	20037	21312	15965	20056	30055	36527	51877	41484	26887	44767	36066	25846	33530	40056	37935	33081	60511	43947	43329	61168	62143	55446	51167	54324	71264	80162	101592	80862	28109
		34		GluArg	19.1	20	19.52	2	304.162	0	0	2434	564933	581409	612678	1092196	1106071	1202912	19827	24003	7195	14840	14123	16335	24908	27329	32874	30717	32342	70754	21955	23174	43412	54951	32742	28284	87148	74766	54938	78028	75275	50512	21721	87740	79288	139234	209903	219390	78479
		35		GluAsn	17.9	18.9	18.4	2	262.103	0	3184	0	229091	185553	292362	450596	519822	537854	15203	4932	10758	7775	3595	0	17483	19847	21530	25778	16852	15949	20156	22511	17791	19076	31296	45631	53897	49640	24423	41192	46972	63056	28403	58802	53804	103732	108846	111478	35444
		36		GluAsp	19	20.1	--	6	263.087	0	0	0	19849	34309	32126	22085	31922	14066	0	0	0	0	0	0	0	0	0	0	3798	0	0	5066	3790	0	4102	0	0	5246	0	0	0	9691	0	4888	0	0	0	0	0
		37		GluCys	16.4	17.7	--	6	251.07	0	0	0	0	0	0	0	0	0	0	0	0	0	0	0	0	0	0	0	0	0	0	0	0	0	0	0	0	0	0	0	0	0	0	0	0	0	0	0	0
		38		GluGln	17.7	19	18.19	2	276.119	0	0	0	4179740	4389385	4510950	6774053	6871802	7130475	698450	717775	728342	851967	846058	879557	890316	1086681	1173042	1101289	997103	1160355	1164191	1283541	1430639	1331614	1270307	1428789	1381226	1438451	1255336	2071006	2040633	2032450	1674745	2103848	1849570	1909056	2239515	2105931	1595569
		39		GluGlu	18.8	19.7	19.31	2	277.103	0	2331	0	958240	1022155	1107162	722777	765182	864651	177954	176335	199750	173171	202635	201943	181929	196665	204488	259107	237839	229568	179807	190827	275338	183351	207744	225646	211621	225941	211276	247664	207857	226542	182443	229579	255476	203864	222037	273571	110761
		40		GluGly	17.4	18.4	17.93	3	205.082	0	0	0	657639	618884	688556	453805	372187	545557	169100	146444	187409	160949	143686	173103	160450	223736	228407	216660	230037	261991	165815	174500	226000	223982	186706	224206	250378	266859	203417	245736	264863	243873	196056	248316	298217	274555	328465	349685	135391
		41		GluHis	18.1	18.9	18.49	3	285.119	0	0	0	42406	91653	148732	92387	139361	84307	8773	0	0	32709	10495	14777	6474	15080	27213	39897	29630	18308	21333	19245	37442	9246	16693	22714	25818	39875	25779	37659	27577	40063	9892	38647	25590	35878	37359	48569	9339
		42		GluIle	15.6	16	15.79	3	261.144	0	0	2625	491182	480002	535145	397612	437040	463435	113689	120979	115084	209269	196481	145716	116868	176178	182743	163135	194574	167357	113356	130360	165411	146648	153801	211482	165571	205895	137567	161203	155109	193522	123835	251122	169935	215830	248553	239339	109298
		43		GluLeu	15.2	15.6	15.53	3	261.144	0	0	0	375330	368524	459861	425229	498998	419643	83166	80225	59888	107658	129354	76641	90389	112981	114236	115662	120211	115470	93662	91600	127206	102527	107893	90688	122356	135166	134514	154965	132663	121889	114155	173858	172604	140499	169290	184124	77422
		44		GluLys	18.8	20	19.82	3	276.155	0	0	0	214391	211425	301624	258366	329944	281229	17902	28583	12729	31900	33735	31003	31034	9319	22774	28021	21216	56218	17048	27297	34003	28900	27698	40002	41042	88796	29503	47419	26929	31589	19603	49737	33451	54799	68066	54177	4121
		45		GluMet	15.5	16.5	16.1	5	279.101	0	0	0	24933	28775	34875	0	33937	14685	0	0	3123	0	0	0	0	0	4455	0	0	9597	12200	0	4447	4365	4650	5853	19478	9326	14690	14728	20151	14608	8702	18590	13539	23403	42393	39818	12578
		46		GluPhe	15.2	16	--	6	283.129	0	0	0	0	11170	0	0	12498	22999	0	0	0	0	0	0	4318	3090	0	3686	3514	3169	0	0	0	3172	0	0	0	0	0	3150	0	0	0	3694	3257	0	5116	3624	2747
		47		GluPro	17.5	18.4	17.78	5	245.113	0	0	0	192376	227015	227258	123725	115752	109300	2389	0	0	3143	0	0	0	0	0	0	0	0	0	2742	0	0	3175	0	0	0	0	0	0	0	0	0	0	0	0	0	0
		48		GluSer	17.7	18.9	18.21	2	235.092	0	0	0	481422	517723	503765	740403	715126	693612	69040	107545	100044	102994	67985	66321	75666	119275	142870	122807	111540	162265	93267	91496	111631	138558	100724	137854	163658	183181	120249	162153	152094	181895	140966	195878	168157	198607	196680	215750	81295
		49		GluThr	17.3	18.3	17.82	3	249.108	0	0	0	332362	252353	342986	194666	136197	158493	6542	19090	19672	22801	8793	17271	11478	17911	31297	50428	21720	38901	13135	24228	33235	13117	20384	34609	22904	24923	16068	37382	36228	32140	30072	40530	38085	37040	29936	53132	27499
		50		GluTrp	15.5	16.3	--	6	334.14	0	0	0	0	0	0	0	0	0	0	0	0	4245	4666	0	0	4488	0	0	0	0	5584	0	0	0	0	0	0	0	0	0	0	0	0	0	0	0	3890	0	0
		51		GluTyr	16.2	17.1	--	6	311.124	0	0	0	131839	82687	92518	203495	47829	65440	0	0	0	0	3815	0	5745	3752	0	3513	0	3347	0	0	6593	0	0	3279	0	3114	0	0	0	0	0	0	0	4084	3381	13226	0
		52		GluVal	16	17.2	16.49	2	247.129	0	0	0	1000192	1109108	1106657	797505	867691	764305	235174	275191	243773	345030	358670	295162	259213	295247	335786	314788	297899	330941	258373	261170	300475	276882	288858	309309	353102	373711	293026	353779	342893	390027	267605	419953	349767	351480	382591	473898	194978
		53	Glu-Metab.	2-Hydroxyglutarate	16.8	17.3	17.1	3	147.03	24414	167374	387690	2200084	2422049	2579336	2551009	2602515	2619357	1906832	1748477	1730305	1295974	1576801	1640942	1569911	1825917	1902929	1810344	1692027	1969220	1688073	1442440	1772657	1682977	1531581	1572369	1676196	1766418	1464587	1708121	1903097	1851600	1622100	1808346	1583529	1607850	1944277	1726438	958667
		54		N-Methylglutamate	13	14.3	13.73	3	162.076	212458	936550	6881	18237949	17808051	18238528	17736274	17683124	17976797	628721	1021403	947106	995450	1128593	1343290	1578982	1573705	1980593	2261639	2189147	2255897	2256499	2480639	2796616	2361066	2587027	2408541	2481722	2890361	2800129	2883191	2758556	3247552	2771041	3130617	3417490	3464766	3440424	3456351	630115
		55		5-Oxoproline	13.5	14.4	13.93	1	128.035	4397875	4481429	1472710	1146753995	1111777184	1130607588	1008964039	1061088433	1079426600	375817702	378630678	354639880	130788688	139640265	141483171	162902157	166014851	162385406	401782493	370118842	409870893	180273770	166339050	169661343	175274851	175705364	84540908	372631940	377021848	376898319	158637628	160436108	165705227	173400667	153934379	160511471	397307073	379157934	371240766	164425612
		56		3,4-Dehydroproline	13.3	13.6	13.43	5	112.04	159393	181587	265867	433683	415898	456969	427046	418084	411469	171845	176699	160879	2228325	1546693	964677	752070	574319	556221	480969	399101	437038	397512	414373	408126	302216	320984	236018	294828	294440	329771	199013	301209	252464	288325	273026	318010	246766	268737	315580	152204
		57		Histamine	14.2	15.1	14.77	5	112.087	185537	170883	19419	985448	1369197	1945978	1327633	1127904	1333372	15403	12215	42561	9416965	8843221	1711772	862284	574156	429697	346020	349783	289289	274830	169320	218732	172363	243455	940652	212466	154771	197216	237697	416907	165228	538591	228424	591961	247268	200389	184109	47993
		58		1-Methylhistidine	16.3	17.2	16.57	4	170.092	5986	5766	52379	3265790	3701117	3643988	2744605	2949949	2947606	1543811	1689038	1396288	2313268	2662124	1993267	1781810	1977972	2126999	2255286	1880181	2272326	1692313	1576370	2044408	1697635	1872792	2007990	2070183	2184198	1880923	2485852	2007304	2070423	1305262	2406830	2372171	2206643	2531719	2628735	1071998
		59	BCAA Metab.	2-Isopropylmalate	5	6.9	6.6	5	175.061	11522	2582	56489	134834	109659	165852	162089	146680	177449	19850	3729	0	8685950	5417280	440862	89629	35509	29426	25684	25589	31182	31389	12349	12723	12609	7361	6076	21944	17421	9082	9761	10982	10289	13350	35869	19276	12165	8857	13759	11810
		60		3-Methyl-2-oxobutanoate	5	6.7	6.49	4	115.04	5312928	8559239	11525387	22049779	23257484	23721026	23378918	24278637	26084641	9171224	9990901	9452481	6339658	7388521	9960481	12066866	12610743	15571721	17857009	14250504	19245786	9064979	10799169	15111960	13292887	11775077	14841237	15582011	19130778	18170641	22903735	23146807	19623112	28865684	30092115	22790372	31975816	35067313	30290682	12724943
		61		3-& 4-Methyl-2-oxopentanoate	2.7	3.5	2.99	4	129.056	2637366	2996485	3900616	26781779	27275171	26374690	21678820	21549680	21670712	59678136	64213959	49986058	9619782	66818074	31949889	42124259	35496494	108564838	120068481	90244528	166240073	146080041	53086614	198995256	81969892	100858209	62052481	355530762	102474360	117712500	457487140	57765813	173210666	118698556	148744874	244456154	483325675	442513264	421990704	180629730
		62	Lys-Metab.	Pipecolate	13.6	14.3	13.91	2	128.072	0	0	31810	4377728	4208974	4291544	3851647	4074011	4059659	1287381	1212853	1204947	465092	511509	467554	523886	511617	472767	1338969	1238454	1323682	599092	562207	523868	626170	560638	194503	1310106	1258729	1295024	485368	469669	462091	606704	411227	485858	1245107	1257642	1149788	540725
		63	Gly Metab.	Dimethylglycine	13.3	14.1	13.56	3	104.071	673038	509852	1058586	9836785	9645826	10360737	9597031	9707612	9745979	1250240	1255342	1186624	1259696	1234869	1124902	1251349	1155212	1303621	1387019	1270922	1397163	1204706	1245886	1377768	1171658	1222261	1195713	1175621	1386273	1304643	1265410	1259951	1384972	1239062	1377920	1362562	1429114	1501153	1411606	953543
		64	Phe Metab.	Phenylacetylglutamine	14.9	15.9	14.92	5	265.118	0	0	0	0	0	0	0	14042	0	60502	75065	60453	15843	16401	63405	72485	85402	98630	121977	120524	130694	156347	132884	154881	95793	97246	112364	127053	150734	161772	63192	90149	48083	164578	31285	43294	99720	84101	87243	15413
		65		Phenylethylamine	2.6	3.2	3.02	5	122.096	3197883	5416828	7381086	8860683	9749241	9406492	8758025	9208989	9039268	7434654	7085650	7025985	5902347	6425825	6649764	6497642	6491241	6467754	6539693	6493931	6601298	6450094	6100299	6517870	6241462	6385957	6423157	6442300	6424373	6406313	6382070	6334717	6120929	6205432	6273956	6430709	6563088	6219377	6681029	5335085
		66		Phenyllactate	3.7	6.2	4.41	4	165.056	6397	6606	146229	3845821	3902466	3934341	3748511	3815291	3866925	1992289	2168872	1802084	495124	765356	1918879	1972286	2132565	2359462	2284076	2111702	2292516	1982674	2126880	2323755	2174809	2226383	2182912	2464523	2165425	1955130	2378836	2192233	2183905	1503429	1991114	2143932	1891174	1917173	2103916	1300634
		67		Phenylpyruvate	2.7	3.6	--	6	163.04	7024	0	120676	556733	635377	580261	626639	630393	685957	94913	76064	70798	0	18037	89489	108303	162935	139235	183199	134538	135640	97922	92428	100217	107843	101093	87917	117772	151350	69494	80897	72455	85649	42298	67486	45588	36997	67098	67317	25700
		68		Hydroxyphenylpyruvate	14.6	15.3	14.76	4	179.035	2831160	3440287	9030920	8745683	8687091	8832139	8498547	8791697	8514181	23370407	21807418	20692869	11623728	12053472	15955090	16801595	17259655	18126656	17422549	16994552	16024764	15774636	14788947	16239662	15087467	15535673	15490342	15428125	15187713	14825294	15634808	14937058	15418399	13415660	14769087	14561584	13883404	14874082	14877084	10380238
		69		DOPA	13.5	14.7	--	6	198.076	0	0	0	19547	26702	48333	24373	69414	58890	3082	3943	11197	7030	3230	7892	0	9496	11940	15454	23845	19725	0	9355	11171	9621	4621	7533	14723	15240	11117	8071	18333	8660	3296	8592	9309	22480	42272	18338	0
		70		Dopamine	10.5	12.9	11.69	4	154.086	231115	195202	252928	5636979	5692827	5622157	5844825	5639107	5904669	923089	846406	817493	351356	433655	699823	850333	870916	977248	872630	886920	822535	829762	822593	871144	897712	919259	942754	912773	842559	814881	927640	880923	916313	734320	883028	915998	841254	1005680	924316	1006572
		71		Epinephrine	11.6	12.9	11.8	5	184.097	5575	0	5296	1637901	1838417	1796113	1798459	1698095	1816435	2149	0	2891	18555	2819	2120	4273	0	2466	2504	17161	10017	4051	2903	0	8970	8260	3764	10568	9865	4267	12821	11184	30230	9326	3435	10180	7221	22582	5271	0
		72	Trp Metab.	N-Formylkynurenine	12.4	13.2	12.81	3	237.087	0	0	0	9379	15071	29181	25781	58736	61081	180088	134621	151639	92469	69308	145616	80926	87481	137086	150157	132739	177107	121644	140216	206257	143371	120226	87347	194967	181504	164445	178424	151552	212519	110889	105452	133641	118780	170072	141470	50225
		73		Kynurenine	11.8	13	12.23	1	209.092	0	0	0	1240470	1478972	1233823	1202280	1348263	1264155	359789	336275	284268	203702	254965	338439	339583	378122	532722	388753	320559	386648	342528	302312	520013	362963	300035	420411	495523	384933	317039	824061	383270	515321	376057	533306	462628	527743	638388	387482	155227
		74		3-Hydroxykynurenine	9.7	10.6	10.34	4	223.072	0	1652	0	68702	53935	75193	77789	82608	56743	0	3388	0	108686	61337	13857	13948	8313	3935	0	0	4539	3911	0	9450	0	0	9225	8796	20550	12688	22835	8654	18906	3390	31736	22365	12286	8546	31117	0
		75		Kynurenate	9.8	10.8	10.15	2	188.035	0	0	0	697635	712072	688119	735781	732026	772358	215614	213972	163833	122063	139239	142843	186173	166689	152095	173286	157229	158108	144018	175366	179174	164210	146251	166969	116888	121599	136528	140715	91787	128309	110370	111190	92641	101475	161180	99401	70556
		76		Indoxylacetate	20.2	21.4	--	6	176.071	4745	4166	8912	92791	67747	73777	48441	61769	73414	0	3203	0	0	0	0	0	2712	3256	0	5804	0	5934	0	0	0	0	0	3628	0	2397	3217	0	2893	0	0	0	3154	0	3143	0
		77		5-Hydroxytryptophane	12.5	13.9	13.22	4	221.092	3009	0	0	180738	154074	256078	369757	403399	456393	36208	68752	59701	48626	9118	36929	13864	11344	26047	99657	86008	101797	53729	55379	67790	8128	26233	29288	96431	119383	69492	70491	33519	71789	20096	25004	42116	78049	122154	104235	20330
		78		Serotonin	10.5	11.3	10.88	4	177.102	0	3500	11572	2732338	2589253	2765201	967594	976288	971130	159424	187877	163637	128641	199405	184606	424252	575457	607160	316419	290642	326372	234953	219424	263596	411563	505248	648919	241118	274655	246424	308252	360957	300468	398324	676510	637300	319098	354454	373123	204046
		79	Arg Metab.	Guanidinoacetate	14.8	15.6	15.19	3	118.061	0	0	0	268322	299233	302059	183095	115828	239979	48921	33705	28345	32845	30134	45919	47068	70539	66486	73528	27403	61974	52481	34333	71876	56959	49204	72964	64273	56236	60529	99563	95766	51685	32291	81910	97068	63309	99454	93152	44331
		80		Creatine	14.6	15.7	15.07	1	132.077	808174	921693	17538	55298786	55037737	57557747	48555545	49275353	51275267	17977904	17551355	16860165	17188586	16082085	17845836	18442559	19435649	22948231	20222789	19303798	21006463	16772403	17133030	21152498	18225270	19287944	22268119	21752751	22614169	18929775	25737997	23729199	24218305	17713307	25642629	24860891	21884042	24608501	25794794	14424690
		81		Phosphocreatine	18.6	19.8	--	6	212.043	0	2064	0	0	0	0	0	0	0	2129	0	0	0	0	0	0	0	0	0	0	0	0	0	0	2447	0	2529	0	3522	0	0	0	0	0	0	0	0	0	0	0
		82		Creatinine	8	9.4	8.65	2	114.066	4563240	6520256	1008404	2886676192	2825951232	2993422392	2572084112	2511342913	2559962694	774416714	817541784	712906257	585867048	562588075	748770052	717287706	806955742	919852320	787032283	790498371	852571446	719229020	765390264	805356290	768505057	806545847	358399417	876855300	896519863	805357174	950577649	916057876	886248876	673467006	889963793	861721991	821500130	939820170	980853087	507727227
		83	Ser-Metab.	3-Phosphohydroxypyruvate	17.8	18.7	--	6	182.97	0	0	0	0	0	0	0	0	0	0	0	0	0	0	0	0	0	0	0	0	0	0	0	0	0	0	0	0	0	0	0	0	0	0	0	0	0	0	0	0
		84		Phosphoserine	18.9	20	--	6	186.016	0	0	2331	0	0	0	16622	9021	13923	0	0	30698	0	0	0	0	0	0	0	0	0	0	0	0	0	0	0	0	0	7541	0	18649	2306	0	0	0	0	0	0	0
		85	"S"-Metab.	Cystine	18.8	20.1	19.39	2	241.031	847261	969642	40713	136463930	148802750	157698195	146077573	148900753	156448483	45262117	47409217	44935785	50575808	50539907	54584218	53395106	57550873	65277909	62115298	55767218	63109543	51271547	51527040	64683507	54244366	54844564	60551916	62500471	65728624	55105778	71068200	69253572	73940492	50846185	78531852	71745231	60169591	70089154	72097439	37734613
		86		Cysteinylglycine	16.9	18.3	--	6	179.048	0	0	0	0	0	0	0	0	0	0	0	0	0	0	0	0	0	0	0	0	0	0	0	0	0	0	0	0	0	0	0	2429	0	0	0	0	0	0	0	0
		87		GSH	17	18	--	6	306.077	0	0	0	8366	7268	13445	0	0	0	0	0	0	0	0	0	0	0	0	0	0	0	0	0	0	0	0	0	0	0	0	0	0	0	0	0	0	0	0	0	0
		88		GSSG	20.7	21.9	20.9	5	611.145	0	0	3970	499379	561750	545018	98478	82130	91338	4583	0	0	0	5485	0	0	88971	0	35759	0	0	0	0	20481	17852	0	4890	7452	0	0	75901	166116	17706	60327	36647	0	19271	61765	5200	0
		89		Cystathionine	18.6	19.5	19.22	3	223.075	0	0	0	669672	739330	759909	693539	736563	706582	87707	82319	94593	83397	139003	142589	106600	144966	152241	169365	167280	173287	107863	147918	167790	133845	147277	140822	197835	209363	168813	186572	186953	222446	106938	236078	210598	188747	252003	235868	68409
		90		Hypotaurine	14.5	15.2	14.81	4	110.027	0	0	0	79560	147511	86450	42911	28962	91521	29575	27163	29244	52274	45549	20511	46436	53160	55150	40562	40197	17098	32854	19456	28169	38309	41368	48048	6022	26666	5165	12435	47773	30983	19373	35740	31503	26423	26798	50641	20589
		91		Taurine	13.1	14.2	13.53	1	124.007	273559	450737	0	81268251	75312729	82813288	69426104	67672117	73859071	18300261	20767117	19297524	15247255	16073642	19296282	19455082	21392348	24976469	21287192	19942531	22042630	19310705	20538402	24372841	18053025	19064699	18520362	17265002	18257390	16106721	19259560	19785235	21273939	14005019	19022056	18172602	17537151	20339796	20352442	11027211
		92		Homocysteine	17	19	--	6	136.043	2188	0	0	0	0	0	0	0	0	0	0	0	0	0	0	0	0	0	0	0	0	0	0	0	5237	0	0	0	0	0	0	0	0	0	0	0	0	0	0	0
		93		Homocystine	18	19.3	18.44	4	269.062	0	0	0	320728	267984	382206	474570	516992	501873	0	5783	0	0	3303	0	0	6335	0	0	2927	3226	0	0	0	7677	2985	2511	10387	8086	2570	10876	2647	14998	35030	25707	9439	73191	98725	69783	10021
		94		SAH	16.1	17.4	--	6	385.129	0	0	0	0	0	0	0	0	0	0	0	0	0	0	0	0	0	0	0	0	0	0	0	0	0	0	0	3058	0	0	0	0	0	0	0	0	0	0	0	0
		95		SAM	19.6	20.9	--	6	399.145	0	0	0	0	0	0	0	0	0	0	0	0	0	0	0	6717	0	0	7384	0	0	0	184205	143847	418524	115878	8486	441579	0	0	857184	74066	420471	18625	36496	2925	213398	11001	4788	0
		96	Yang Cycle	Decarboxy-SAM	9.6	10.5	--	6	355.155	0	0	0	0	0	0	0	22812	0	0	0	0	0	0	0	0	0	0	0	0	0	0	0	0	0	0	0	0	0	0	0	0	0	0	5676	0	0	0	0	0
		97		Methylthioadenosine	2.6	5	4.34	3	298.097	32352	8152	29998	3145543	3168460	3084033	3046299	3024053	2914460	149351	203010	228299	8790	0	281516	592584	373689	103479	4623168	4299065	4932196	9010701	10156412	7056612	10472603	7298569	6136141	14451821	11166447	10867451	14419863	11557319	10730523	7758552	10236315	11431971	27405908	29757806	31494542	37172131
		98		Methylthioribose-P	15.2	16.6	--	6	259.005	0	0	0	0	0	0	0	0	0	0	0	0	0	0	0	0	0	0	0	0	0	0	0	0	0	0	0	0	0	0	0	0	0	0	0	0	0	0	0	0
		99		1,2-Dihydroxy-3-keto-5-methylthiopentene	4.5	5.2	4.88	5	161.028	0	0	0	0	0	3773	7925	0	0	0	0	0	302406	128991	0	0	0	0	0	0	0	0	0	0	2042	0	0	0	0	2899	0	0	0	0	0	0	0	0	0	0
		100		2-Keto-4-methylthiobutyrate	2.8	4.2	3.49	4	147.012	0	0	0	74797	70639	85260	63790	51022	49664	20556	15019	8193	875522	584940	18478	51750	31146	46042	56841	58748	87208	53795	57436	43854	77951	96505	71754	67796	69310	64941	69353	96001	81937	20900	98319	59092	133764	178674	173408	148972
		101		3-Methylthiopropanoate	14.6	15.2	14.97	5	119.017	0	85897	3570026	7885261	7651796	7556117	7601169	7615711	7525339	5347124	4868295	4396440	2113930	2287243	3325484	3732337	3790181	4099020	4091843	4144749	3913459	3967739	3845753	3820049	3590799	3696363	3643496	3859015	3716128	3507877	3811565	3603017	3632166	3324393	3448370	3543361	3607970	3592297	3697916	1513015
		102		a-Ketoglutaramate	10.9	11.7	11.08	5	144.03	0	7521	10895	390055	418308	421142	414659	436006	409893	98681	76157	68314	65791	97932	81867	90473	93712	85647	133941	92176	113877	110644	101006	155264	121230	90842	85160	119984	101958	109852	145726	96022	111639	63742	129923	93960	98135	101340	125222	66252
		103	Polyamines	Putrescine	20.9	22.1	--	6	89.1073	0	0	261052	65331	32182	27321	34305	48162	23429	25067	2326	25238	114471	19809	4785	0	17563	0	0	2865	0	2886	7686	2483748	1874549	14105	916880	38231	7061	5329	33086	1721099	16215	1105336	922996	25294	925025	853301	732243	3072
		104		N-Acetylputrescine	13	14.1	13.54	4	131.118	1711461	499682	8146642	126379830	123206876	116640533	115167843	112297706	109303343	1659876	1434568	1173796	1769232	1615419	1079113	1162610	827840	865129	918024	828569	838806	803954	880995	829861	806449	772730	697043	788509	761073	765748	828151	706392	769498	719585	649807	723527	726492	754451	754316	1119087
		105		Spermidine	11.5	14.2	13	3	146.165	409507	1489053	15035449	214446	159317	167629	225052	194649	255775	73903053	54544454	39760522	19805000	16390212	14943395	12747745	10915942	9700105	8557656	7416663	6683935	5957617	5375282	5096684	4920749	5192129	5319028	5835733	6343492	6385681	5983567	5808314	5547001	5281665	4978606	4702087	4754558	4396091	4212396	3576984
		106		Spermine	12.2	14.2	13	2	203.223	0	15868	3181	912853	750979	799824	823997	932770	834073	1935697	1867655	1678780	1232802	1281600	1491037	1399274	1497088	1631818	1614197	1503833	1582057	1424895	1404909	1568538	1520268	1453130	1316605	1482199	1501618	1413190	1405458	1366654	1433577	1159611	1295173	1241911	1295086	1224499	1108772	699661
		107	Folates	Folate	17.3	18.2	17.81	2	440.132	0	0	0	224268	277525	307279	226853	257010	248669	478585	462409	390979	392916	313745	477711	434042	588379	685531	558480	545987	591966	430093	374135	556737	412354	368189	484728	381924	344633	305230	442778	513439	471955	277330	497151	374130	335174	391194	410327	97179
		108		Dihydrofolate	16.8	19	--	6	442.148	0	0	0	0	0	0	0	0	0	0	0	0	0	0	0	0	0	0	0	0	0	0	0	0	0	0	0	0	0	0	0	0	0	0	0	0	0	0	0	0
		109		Tetrahydrofolate	17	20	--	6	444.164	0	0	0	0	0	0	0	0	0	0	0	0	0	0	0	0	0	0	0	0	0	0	0	0	0	0	0	0	0	0	0	0	0	0	0	0	0	0	0	0
		110		N5,N10-Methylene-FH4	18.3	19.2	--	6	456.164	0	0	0	0	0	0	0	0	0	0	0	0	0	0	0	0	0	0	0	0	0	0	0	0	0	0	0	0	0	0	0	0	0	0	0	0	0	0	0	0
		111		N10-Formyl-FH4	17	19	--	6	472.159	0	0	0	0	0	0	0	0	0	0	0	0	0	0	0	0	0	0	0	0	0	0	0	0	0	0	0	0	0	0	0	0	0	0	0	0	0	0	0	0
		112		N5-Methyl-FH4	17.4	18.4	--	6	458.179	0	0	0	0	0	0	0	0	2688	0	0	0	0	0	0	0	0	0	0	0	3561	0	0	0	0	0	0	0	0	0	0	0	0	0	0	0	0	0	0	0
		113	EAs & Cholines	Phosphoethanolamine	18.3	19.8	18.7	2	142.026	6094	15790	26633	7739530	8127481	8894407	4117322	4122919	4149569	14308	38920	25224	16230	71893	47184	62907	1250541	178973	1863697	175896	26228	37383	230246	313775	353916	92017	26036	1542852	74861	99797	1040924	214996	502943	243710	0	155674	57627	1239454	82007	76673
		114		CDP-Ethanolamine	18	19	--	6	447.068	0	0	0	1243635	1432804	1413004	8676	10659	34005	0	0	0	0	0	0	0	0	0	0	0	0	0	71475	59454	68702	38912	0	178587	0	0	296997	0	156794	0	0	0	0	0	0	0
		115		Choline	10.2	12.2	11.39	1	104.107	11545720	7661344	9291189	273771911	287616887	288814156	204193543	207103801	218116376	59063631	52230684	51844835	41292941	44283629	48701460	50568684	56377089	59294320	60027434	55826069	60238473	58780212	70553007	71976311	70501449	59838521	62104694	60268468	58684860	55921370	88856194	57351183	68283188	49998942	79104813	71220609	74250873	74164092	79938159	50055130
		116		Acetylcholine	15.7	16.7	16.13	1	146.118	418922	150056	532425	14755250	14755316	16309288	11813262	12223996	12515655	2431069	2584854	2415056	2583881	2596319	2999173	2963535	3371133	4371734	3511859	3232543	3792105	3044047	3115279	4299280	3245989	3582403	4081443	4018499	4107507	3318618	5251458	4441476	5148280	3167640	5760413	4876124	4321212	5115236	5373894	2962981
		117		Phosphocholine	19.2	20.7	19.82	3	184.073	756829	1031015	634129	30978052	34429099	36721941	11084187	12029618	12740112	364113	322158	170971	318009	140649	252227	686869	430335	191794	612496	327062	128861	340701	4227882	7748987	7570571	2243006	379663	12314184	773246	460595	14717969	1473009	9882410	939254	670727	323428	924666	1034522	642590	589738
		118		Glycerophosphocholine	15.9	16.7	16.25	2	258.11	353859	439813	0	18383173	20863935	21654785	7457553	7967215	8231644	1974476	2255436	2062181	2013089	1903757	2233274	2159444	2433946	2734602	2498477	2613864	2761225	2387945	2435862	2910264	2537757	2553348	2764022	3190611	2990128	2505487	3686430	3084980	3525726	2413285	3663152	3374336	3318940	3674124	3927460	2140968
		119		CDP-Choline	18.3	19.3	18.62	5	489.115	3130	2129	0	567968	567422	641848	0	0	27100	0	0	0	0	0	0	0	0	0	0	0	0	0	23958	50290	22780	14001	0	90216	0	0	171323	0	58949	0	0	0	0	0	0	0
		120	Carbohydrates	Fructose	11.3	12.7	12.32	2	179.056	629434	1999345	291713	64447057	67521432	68730541	61609594	60708277	62855510	49794300	54930450	52401761	41824223	41717985	50867098	51837661	55749957	69809241	64135849	62439840	67873976	55403526	56168117	66321921	59770210	60725776	62511547	63430122	68916414	59056422	73827000	65530866	67864784	55542976	76403408	72270198	73302312	81209962	81594350	42666644
		121		Glycerol-3-P	16.6	17.6	--	6	171.006	0	0	0	210490	255755	266303	323812	344889	327213	5238	0	0	4648	5452	0	0	26431	40640	13835	23829	16701	3672	16896	31004	30203	18394	9196	34193	44484	19234	30957	5499	5292	4979	50504	73964	26796	8293	33330	7170
		122		Glycerate	10.5	11.9	10.59	5	105.019	320041349	45251488	63342499	13596719	13002680	13504641	12757124	12727271	12929978	76946140	81904354	79633252	71392260	66016718	61611313	60434985	57112213	53992186	52479173	47620223	45863530	44734690	43733862	42683937	46566881	46748379	45542836	46888882	47365324	44829125	46087351	46141663	44554402	40953629	44684541	42895194	41488935	43777054	41426182	96984362
		123		Glucosamine	13.2	14.1	13.73	2	180.087	19571	345841	5014	18125350	17582441	16692783	16525492	16607701	17374376	4885887	6294316	5479731	4067947	4189266	4721622	5439333	5380800	5516386	6395719	5591424	6101881	5340507	5881010	6867430	4890451	5724948	5057605	5540593	6670477	5991806	5833031	5745478	6523305	4432953	6286708	6221591	5944452	6867732	6062030	4178858
		124		Glucosamine-P	17	18.1	17.66	5	258.038	0	0	0	33086	45883	63351	24850	28441	36587	12030	22397	26785	15510	31674	41362	28864	64962	67890	39645	43755	50783	17877	30877	38731	36290	55067	21978	19052	37976	28166	32046	52088	58522	21566	70623	22947	35523	34725	34001	0
		125		NANA	15.8	17	--	6	308.099	0	2849	0	639328	647172	711009	598989	584878	622969	425743	318052	368531	347862	331828	343639	321999	428555	536635	516030	543957	648784	365150	340278	499555	419828	460035	457424	528411	534501	437431	552459	508063	525342	359588	692611	532287	574427	650721	738562	171881
		126		UDP-Glc	18.6	20	--	6	565.048	0	0	0	474372	468536	491866	0	0	0	0	0	0	0	0	0	0	0	0	0	0	0	0	0	7383	8364	0	0	13605	0	0	52568	0	16914	0	0	0	0	0	0	0
		127		UDP-GlcNAc	18.2	19.1	--	6	606.074	0	9126	0	525065	492342	595151	0	0	0	0	0	0	0	0	0	0	0	0	0	0	0	0	0	9373	0	0	0	0	0	0	12486	0	0	5193	0	0	0	0	0	0
		128		UDP-Glucuronate	20.1	20.9	--	6	579.027	0	0	0	163053	202586	177684	0	0	0	0	0	0	0	0	0	0	0	0	0	0	0	0	0	4673	0	0	0	6486	0	0	10741	0	3731	0	0	0	0	0	0	0
		129	Glycolysis	Aldohexose	13.2	14.2	13.7	2	179.056	841140	2255688	41898	679924786	660080112	701011642	635091527	626159702	648766343	511147877	550361734	529981299	483997572	493210392	536464032	547011918	582691460	637285947	629838907	574442336	638877375	540757567	569593655	690486954	543477733	580233083	596709148	585941775	640369539	566496674	684827399	664902462	698411418	526950792	736129190	676649058	641617121	715809896	720812295	404802568
		130		Hexose-P	18.1	19.7	18.97	4	259.022	0	0	13801	381254	396008	425340	169057	168793	177515	25213	27399	20975	4695	21966	0	12056	54754	29823	41570	32524	26036	27268	15272	36979	48978	37686	53082	33222	67021	50470	84660	85170	55609	54027	60599	25020	69131	116304	44165	3892
		131		Fructose-1,6-P2	20.2	22.6	--	6	338.989	0	0	0	11177	36946	41830	2324	14970	4382	3858	9364	0	0	0	4369	0	0	0	0	0	0	0	4373	4809	9120	0	17204	0	0	0	0	51938	3821	18133	14391	3717	0	3770	3663	0
		132		Glyceral/-on-P	16.8	19	--	6	168.991	0	0	3916	0	2290	0	0	0	3266	0	0	4450	0	0	0	0	0	0	0	0	0	0	0	0	0	0	0	0	0	0	0	0	0	0	0	0	0	0	0	0
		133		Diphosphoglycerate	18.1	19.3	--	6	264.952	0	0	0	0	0	2285	0	0	0	0	0	0	0	0	0	0	0	0	0	0	0	0	0	0	3950	0	0	0	0	4056	0	0	0	0	0	0	0	0	0	0
		134		3-Phosphoglycerate	18.1	19.6	--	6	184.986	0	0	8759	0	1937	11107	1991	4362	3014	0	0	0	4734	0	0	0	0	0	0	0	3653	4017	0	4712	18166	0	3175	3712	103587	0	11603	0	0	0	0	0	0	5281	5327	0
		135		Phosphoenolpyruvate	18.1	19.3	--	6	166.975	0	0	0	2699	2453	8117	11471	3047	10894	0	0	0	0	0	0	0	0	0	0	0	4129	0	0	0	11557	0	0	0	7571	0	0	0	0	0	0	0	0	0	0	0
		136		Pyruvate	4.8	9.1	6.81	3	87.0088	25818494	40869325	54309043	202413545	201070852	204670901	185074347	184996938	185855631	277549385	338247704	328083584	295828194	311067794	362062156	350397396	364001212	400679488	645287899	590950784	727283946	619656316	589765453	700732154	597468080	635957204	711383990	856050998	929336014	753700867	1093996944	923408961	1023808347	675502750	1060882966	995030095	1188563431	1409935167	1384927021	748004877
		137		Lactate	11.3	13	11.74	2	89.0244	76306211	119814699	131485912	2231947536	2271019432	2264325986	2054048975	2029377310	2070352858	860853400	998599504	938223625	903635438	871217235	967446696	994032111	1075842547	1343840332	1300480856	1200538747	1291799949	1050121955	1022629085	1260849685	1126792859	1157364999	1263497073	1335286488	1438107370	1171688550	1456568228	1307057670	1400045043	1087709252	1697463881	1574867887	1694515869	1983587960	1988684995	844022473
		138	PPP	Phosphogluconolactone	17.2	18.5	--	6	257.007	0	0	0	0	0	0	0	0	0	0	0	0	0	0	0	0	0	0	3825	3982	0	0	0	0	0	0	0	0	0	0	0	0	0	0	0	0	0	0	0	0
		139		Phosphogluconate	19.1	20.5	--	6	275.017	0	0	0	0	0	0	0	0	0	0	0	0	0	0	0	0	0	0	0	0	0	0	0	3568	0	0	0	0	0	0	0	0	0	0	0	0	0	0	0	0
		140		Gluconate	15.3	17.1	16.35	3	195.051	7927	18654	18858	2236734	2380721	2558244	2264620	2328494	2367534	2177836	2010088	1985575	1307053	1235330	1870907	1792489	2149467	2472043	2744052	2644824	2906438	2102667	2182961	2445523	2104386	2156283	2280160	2432599	2985955	2302583	2858959	2542592	2718923	2004654	2972004	2715383	2841585	3455769	3587840	1238038
		141		Pentose-5-P	17.3	18.1	17.46	5	229.012	0	0	1749	124823	150017	165635	13378	4808	7723	13391	5163	13759	5376	7393	13028	8481	19735	13264	28452	12913	27741	0	9164	45080	21279	23841	14405	33470	7470	18347	39420	56298	41796	6827	50885	19429	9548	35293	16227	8014
		142		PRPP	21.7	23.1	21.91	5	388.945	0	0	0	0	0	0	0	0	0	0	0	0	0	0	0	0	0	0	0	0	0	0	0	0	0	0	0	0	0	0	0	0	0	0	0	0	0	0	0	0
		143		dRibose-P	7.6	9.2	8.66	3	213.017	6202	25486	16542	39813368	37576106	39371668	36521661	39834306	41732156	10354602	11875097	11367326	7027320	7791898	14689190	14459616	18733930	23322421	19095643	19213597	21830811	15590366	16285649	21617039	16288945	16890530	11854493	20452162	21127095	18106873	25013174	23003157	25616761	17794238	27388042	25071491	22565842	26661884	27147439	11164012
		144		Erythrose-4-P	15.3	16.4	--	6	199.001	0	0	0	0	0	0	0	0	0	0	0	0	0	0	0	4634	0	0	0	0	0	0	0	0	0	0	0	0	0	0	0	0	0	0	5508	0	0	0	0	0
		145		Sedoheptulose-7-phosphate	18.2	19.8	--	6	289.033	0	0	8291	67061	88330	102673	2688	1900	0	0	0	0	0	0	0	4324	0	0	0	0	0	0	0	0	0	0	0	0	0	0	3703	0	0	0	0	0	0	0	0	0
		146	TCA Cycle	Oxaloacetate	18.2	19.7	--	6	130.999	0	0	0	2502	12865	18225	14873	9600	7933	0	0	0	0	0	0	0	0	0	0	0	0	0	0	0	0	0	0	0	0	0	0	0	0	0	0	0	0	0	0	0
		147		Citrate / Isocitrate	16.4	37	26.04	3	191.02	26273840	37973614	42529756	313007539	577198326	702094206	406516504	305761874	258789104	409776661	497269723	482379610	249583556	186891997	169110043	157733137	162239425	170662989	657916968	741332341	887600117	310451035	238326497	223907247	186682403	170527431	172194210	637224303	792993521	640946102	329177172	257531451	209551894	148018636	185250324	183609174	669348769	793319915	911853331	82933307
		148		Aconitate	16.8	18.4	17.31	3	173.009	0	18258	26693	2295765	2497915	2613602	2013935	2101845	2203081	1824107	1930132	1786981	1281220	1238966	1616369	1574203	2028617	2320938	2866738	2814791	3118928	1597999	1711024	2057581	1669775	1772875	2138907	4346805	3690683	3155315	2700705	2676816	2676645	1610340	2756183	2606362	5831513	6712995	7098841	1722884
		149		a-Ketoglutarate	15.5	16.8	16.11	3	145.014	0	0	104986	1876667	1903101	2051712	1825575	1895038	1909616	1044695	1046809	1181423	1551073	1531676	1780352	1722103	1884519	2337440	1475305	1398191	1582429	1741945	1742538	2065383	1705051	1817759	2003828	1350463	1528948	1315240	2209591	2173385	2491852	1583190	2626671	2358522	1504587	1604877	1629820	1051423
		150		Succinate	15.2	16.3	15.9	2	117.019	5583367	7752332	4958803	46510367	44670818	49089608	41922092	40038951	43144986	46086845	46385824	43956765	42043286	39752039	51604552	50134903	60895149	68708695	45166349	45298537	47982434	47282286	50541699	62518464	49091531	51159542	60468943	42076103	45119016	37707632	65254485	61128405	65546664	39134046	72319718	64104397	36222520	39503032	40516839	21825800
		151		Fumarate	16.2	16.9	16.56	2	115.004	232816	374634	936890	826216	670371	717945	587929	588209	627834	664071	550930	648726	555047	448782	559931	626322	697963	754690	800627	600408	631852	510109	559762	619234	555253	560344	598482	572972	594658	533681	580883	563794	552824	526085	646047	709019	587761	634952	711039	448767
		152		Malate	16.7	18.4	17.12	3	133.014	622759	1709350	3927393	4453824	4797690	4813148	4853922	4786158	4828910	25556121	27869143	27753035	17948980	17362705	19102671	19374724	25919372	25057334	35209013	40420354	39675578	22340492	20651404	27300069	22161253	22967586	22636254	37971491	37656548	32498565	36544995	29997667	31468587	26109251	32223104	29973474	40579219	47424100	48278645	12441318
		153	Urea Cycle	Carbamoylphosphate	16.7	18.3	--	6	139.975	0	0	0	0	0	0	0	0	0	0	0	0	0	0	0	0	0	0	0	0	0	0	0	0	0	0	0	0	0	0	0	0	0	5628	0	0	0	0	0	0
		154		Ornithine	19.3	20.4	19.73	2	133.097	673281	1642082	1733297	19812769	22451997	22331617	50199818	54858493	55862135	6875045	6787149	5983027	6077631	5159197	5985355	5796051	6309128	6687055	8617369	6761229	7901082	5920410	6178614	7272751	7326851	6622529	8018317	8783500	10879603	8175072	10329366	10402093	9325999	8400526	11886893	11185750	17463666	21729484	21370314	11286976
		155		N-Acetylornithine	14.9	16.3	15.4	3	175.108	74451	7397	227737	6139150	6414693	6431192	5635242	5839363	5710352	1949666	1944077	1806098	2166108	1984970	2034198	1912769	2164554	2574908	2304641	2099821	2373700	1749969	1852814	2170018	1994006	2073413	2363086	2320274	2445265	2094303	2673600	2598376	2736994	1855204	2968570	2722719	2523926	2830478	2914096	1656197
		156		Citrulline	16	17.5	16.47	2	176.103	4429	7660	125078	16838049	16806924	17636975	15289628	14795870	15589434	5365043	5395680	5406104	5438133	5110982	5948932	5540318	6368262	7462464	6938275	6101239	6829159	5524525	5377321	6653653	5927644	6222027	7331631	6475305	6652930	5914286	7554875	7505113	7345792	5526479	8231104	7749626	6627072	7731236	7814424	4264435
		157		ArgSucc	19	19.8	19.5	3	291.13	0	0	0	246905	197561	305182	1136401	1176152	1195701	16040	26306	24084	50021	38394	54503	19220	19309	33346	23572	33022	63729	60660	41889	82316	34015	34492	57228	53451	76818	37104	98782	90239	130647	62982	77592	56818	124785	164442	137711	72027
		158	Pyrimidines	Carbamoylaspartate	17.2	18	17.72	5	175.036	0	0	0	39163	41914	32690	19595	17717	44707	23534	12222	4975	10212	4396	19251	26744	19978	48847	23745	21814	39142	17919	10408	28486	22655	17649	48388	17666	17026	8944	33160	18372	16866	23834	27860	15518	20442	44401	40064	3735
		159		Dihydroorotate	13.4	14.2	13.64	5	157.025	0	11472	0	71181	81993	97516	57146	81262	118358	9136	13810	9904	5398	0	26500	23381	16169	7955	19585	20545	0	6281	16192	5616	8985	9787	9434	14205	6890	0	0	5972	0	12830	0	16296	17662	26371	8190	18904
		160		Orotate	11.6	12.6	11.96	4	155.01	0	0	0	57533	76455	110520	65026	89534	69773	0	8619	8631	21817	7035	19343	13165	15983	0	27981	4969	25592	27462	15721	32667	17618	15773	5398	20757	46159	4769	25988	10889	13900	9845	40652	7090	54966	30840	62163	11139
		161		Orotidine-P	18.3	19.5	--	6	367.018	0	0	0	0	0	0	0	0	0	0	0	0	0	0	0	0	0	0	0	0	0	0	0	0	0	0	0	0	0	0	0	0	0	0	0	0	0	0	0	0
		162		Uracil	2.8	4.3	3.72	3	111.02	1380488	1097886	1923325	96495008	101008365	100203118	91846521	95320690	96982619	39513727	42140601	38053913	19075799	23194597	42807684	49955265	54355820	61208476	55916683	52513453	59649816	45166185	45113240	57892014	55026192	54517623	57663289	61856296	58298596	49041895	57595921	58460299	58513660	42633754	59558310	63011691	47689468	54769754	53478315	33327125
		163		Uridine	7	8.8	8.01	2	243.062	25438	177890	44230	52086080	51670073	52463616	45036636	41987067	41874161	31662495	31175119	27598334	17918597	20938452	27576053	26304589	30941492	31452615	21904714	21845030	22689906	22140238	23615644	24295110	18307636	17548614	13314180	12394987	11462168	9948450	13307861	14659664	12385899	8227305	9001796	9070212	5142962	5202692	5357716	3199296
		164		UMP	16.9	18.1	--	6	323.029	0	0	0	130717	147744	169138	26792	20916	25730	0	0	10050	0	0	0	0	4640	0	0	0	0	0	8171	14172	33224	13933	0	46100	0	4470	127717	9376	54335	4024	0	0	3178	0	0	0
		165		UDP	18.7	19.9	--	6	402.995	0	0	0	36590	34823	48063	0	0	0	0	0	0	0	0	3785	0	0	0	0	0	0	0	0	7394	3773	0	0	0	0	0	4681	21653	0	0	0	0	0	0	0	0
		166		UTP	20.3	21.7	--	6	482.961	0	0	0	0	0	0	0	0	0	4003	0	0	0	0	0	0	0	0	0	0	0	0	0	0	0	0	0	0	0	0	0	0	0	0	0	0	0	0	0	0
		167		dUridine	3.7	5.7	4.88	3	227.067	0	0	11828	4373555	4683795	4583046	4100847	4237225	4460000	2173987	2165599	2029642	2250864	2069975	2447317	2460435	2862611	3141836	3222662	3268168	3601592	2704134	3015689	3607211	2887182	2956619	3098675	3316485	3358629	2860201	4056411	4265903	4089717	2395112	3780869	3632645	3438434	3928011	4186935	2048197
		168		dUMP	11.1	12.5	11.79	3	307.034	0	0	0	609356	574616	559186	489922	517731	545774	1516387	1221390	1089728	611165	591649	771466	722365	775500	947488	1106520	1173327	1162401	1133544	1064270	1057114	1253714	1116118	807430	830491	1009608	936822	865938	695650	693746	972294	1052062	762525	1230935	943277	982557	257915
		169		dUDP	18.1	19.3	--	6	387	0	0	0	0	0	0	0	0	0	0	0	0	0	0	0	0	0	0	0	0	0	0	0	0	0	0	0	0	0	0	0	0	0	0	0	0	0	0	0	3446
		170		dUTP	17	24.5	--	6	466.966	0	0	0	0	0	0	0	0	0	0	0	0	0	0	0	0	0	0	4423	0	0	0	0	0	0	0	0	0	0	0	0	0	0	0	0	3411	0	0	0	0
		171		Cytosine	9.6	10.8	10.37	3	112.051	136113	0	62805	4963215	5037338	5145980	4733403	4925756	4927084	765662	784629	715834	1063564	1019408	900530	842435	928844	1103539	1337734	1449147	1457241	1491336	1612279	1737171	1462185	1458580	1831569	1779097	1820337	1706575	2061285	1975698	2201561	1885561	1979113	1862195	1769330	1973930	2116832	1249638
		172		Cytidine	11.1	12.2	11.56	3	244.093	0	2585	0	6001162	5766097	6265024	4729206	5084854	5239362	1431217	1417684	1518611	996584	1118461	1365717	1556056	1924176	2293326	1191201	1118432	1192432	974692	1030343	1414055	980904	928485	1214876	675031	684187	470054	760670	772468	784870	411719	650979	554487	243117	282529	253037	118361
		173		CMP	17.7	19.1	--	6	322.045	0	0	0	146133	144496	183475	8255	11304	4323	0	0	0	0	0	0	0	0	5278	0	0	0	0	0	0	0	0	0	13435	0	0	38365	0	9091	0	0	0	0	8439	0	0
		174		CDP	19.2	21.5	--	6	402.011	0	0	0	0	0	0	0	0	0	0	0	0	0	0	0	0	0	0	0	0	0	0	0	0	0	0	0	0	0	0	0	0	0	0	0	0	0	0	0	0
		175		CTP	20.8	21.9	--	6	481.977	0	0	0	0	0	0	0	0	0	0	0	0	0	0	0	0	0	0	0	0	0	0	0	0	0	0	0	0	0	0	0	0	0	0	0	0	0	0	0	0
		176		dCMP	17.1	18.5	--	6	306.05	0	0	0	0	0	0	0	0	0	0	0	0	6294	0	0	0	0	0	0	0	0	0	0	0	0	0	0	0	0	0	0	0	0	0	0	0	0	0	0	0
		177		dCDP	18.5	20.4	--	6	386.016	0	0	0	0	0	0	0	0	0	0	0	0	0	0	0	0	0	0	0	0	0	0	0	0	0	0	0	0	0	0	0	0	0	0	0	0	0	0	0	0
		178		dCTP	20.1	21.6	--	6	465.982	0	0	0	0	0	0	0	0	0	0	0	0	0	0	0	0	0	0	0	0	0	0	0	0	0	0	0	0	0	0	0	0	0	0	0	0	0	0	0	0
		179		Thymine	2.7	4.8	4.25	5	127.05	89933	84770	115954	3021684	3086105	3283189	3318235	3255256	3240155	401098	390615	418467	3151830	2624767	1187039	811901	638758	753486	726406	605910	662495	423796	438654	603410	443301	387675	375005	549959	518531	438063	647614	578596	615126	353610	377130	415942	430861	438778	443627	249170
		180		dThymidine	2.7	4.9	2.99	3	241.083	7535	42082	513978	3647415	3869636	3814578	3634486	3772532	3766496	2044279	2069967	1773171	4794456	3275653	2131976	2126549	2426067	2805980	2160077	2086304	2279405	2055743	2126402	2801486	1777798	1713227	1790303	1655248	1490578	1272367	2051627	2248541	2185126	923770	1425474	1321406	688497	916634	914179	621672
		181		dTMP	15.8	17	--	6	321.049	0	0	0	0	0	0	0	0	0	0	0	0	0	0	0	0	0	0	0	0	1690	0	0	0	0	0	0	0	0	0	0	0	0	0	0	0	0	0	0	0
		182		dTDP	17.8	19	--	6	401.016	0	0	0	0	0	0	0	0	0	0	0	0	0	0	0	0	0	0	0	0	0	0	0	0	0	0	0	0	0	0	0	0	0	0	0	0	0	0	0	0
		183		dTTP	19.3	20.7	--	6	480.982	0	0	0	0	0	0	0	0	0	0	0	0	0	0	0	0	0	0	0	0	0	0	0	0	0	0	0	0	0	0	0	0	0	0	0	0	0	0	0	0
		184	Purines	AICAR	13	14.3	13.38	3	337.055	0	12817	4551	4745254	4618148	4996174	4484350	4466765	4608103	4828255	5064211	5025116	4311769	4502474	4742666	5320040	5215003	5608755	5569242	4966987	5553001	5452436	5833816	6136697	5461503	5682921	5970289	5431648	5528883	5260284	6492440	6284880	5681026	5671546	6372909	5434351	6367491	6229320	6073801	3614332
		185		FAICAR	15.8	17.5	--	6	365.05	0	0	0	0	0	3720	0	0	0	0	0	0	0	5137	0	0	0	0	0	4129	0	0	0	0	0	0	0	11443	5695	0	26491	0	19666	0	34515	4062	3348	16397	26213	0
		186		Adenine	7.3	9	8.08	3	136.062	8256351	4745628	8296702	87889142	90965294	95287134	95683458	94772305	96483284	22685602	23582497	21520753	12294989	11216840	17624326	20802293	20974255	20436872	21004408	19492803	23097200	20142032	24605791	34572503	31935545	27374741	16868251	26285384	21418291	20694304	31487492	25250060	30818363	22562564	23321407	15575251	25383631	17704666	13320721	11707063
		187		Adenosine	7.5	9.3	8.46	4	268.104	865498	1465965	81737	8539322	8526650	9433217	3397237	3375858	3577402	240773	146258	326855	134735	70965	102071	139485	181125	474783	268328	353903	295579	277512	214405	285944	222923	256197	142513	298588	294487	405227	416280	259276	267856	347861	298990	460694	288432	292765	306237	205734
		188		AMP	16.6	18.1	--	6	346.056	0	4137	12505	831433	863188	963737	137615	137719	141740	0	0	0	0	0	0	0	0	0	0	0	4749	0	61560	127857	198275	114033	0	298511	4494	4274	540339	0	258875	0	0	0	8361	4375	0	0
		189		ADP	18.3	19.5	--	6	426.022	0	0	0	0	0	0	0	0	0	0	4302	0	0	0	0	0	0	0	0	0	0	0	0	10619	13158	0	0	84964	0	0	118984	3631	41063	0	0	0	6956	3451	0	0
		190		ATP	19.7	21.5	--	6	505.988	0	0	0	0	0	0	0	0	0	0	0	0	0	0	0	0	0	0	0	0	0	0	0	0	0	0	0	0	0	0	0	0	0	0	0	0	0	0	0	0
		191		cAMP	15.5	16.6	--	6	328.045	0	0	0	0	0	0	3339	0	0	0	0	0	0	0	0	0	0	0	0	0	0	0	0	0	0	0	0	0	0	0	0	0	4541	0	0	0	0	0	0	0
		192		dAdenosine	3.6	5.6	5.06	4	252.109	0	2358	0	0	0	0	0	0	0	0	0	0	493933	440894	142391	9364	10188	0	7590	22066	16364	21014	17032	15623	36001	7490	20946	60180	51535	64153	74478	32340	49962	38327	78341	59493	418125	441655	427245	294624
		193		dAMP	16.2	17.2	--	6	330.061	0	0	0	0	0	0	0	0	0	0	0	0	0	0	0	0	0	0	0	0	0	0	0	0	0	0	0	0	0	0	0	0	0	0	0	0	0	0	0	0
		194		dADP	17.8	19.2	--	6	410.027	0	0	0	0	0	0	0	0	0	0	0	0	0	0	0	0	0	0	0	0	0	0	0	0	0	0	0	0	0	0	0	0	0	0	0	0	0	0	0	0
		195		dATP	19.4	20.7	--	6	489.994	0	0	0	0	0	0	0	0	0	0	0	0	0	0	0	0	0	0	0	0	0	0	0	0	0	0	0	0	0	0	0	0	0	0	0	0	0	0	0	0
		196		1-Methyladenosine	17.7	19	--	6	282.12	0	0	0	8440	0	8560	0	0	10429	0	2978	0	2595	0	0	0	2272	0	2358	0	0	0	0	0	0	0	0	3290	0	2365	3808	0	3048	0	0	2893	2637	0	0	2416
		197		Adenylosuccinate	19.8	20.7	--	6	462.067	0	0	0	0	0	0	0	0	0	0	0	0	0	0	0	0	0	0	0	0	0	0	0	0	0	0	0	0	0	0	0	0	0	0	0	0	0	0	0	0
		198		Guanine	10.7	11.8	11.59	5	150.042	0	0	0	52425	98395	78562	52496	70499	89326	0	0	0	18349	12388	115866	0	0	2361	9004	3503	0	0	0	35478	6943	0	0	8250	0	0	3681	0	7533	11124	7805	0	0	0	0	7770
		199		Guanosine	12	12.8	--	6	282.084	0	0	0	9280	0	0	3547	4102	4565	0	0	0	5410	0	4425	0	0	4708	0	0	0	0	3262	3885	0	3511	0	0	0	0	0	0	0	0	0	0	0	0	0	0
		200		GMP	17.8	19	--	6	362.051	0	0	0	558627	570465	654599	34984	26925	27686	0	0	0	0	0	0	0	0	0	0	0	5416	0	16242	50195	61084	20200	0	118706	3752	0	181297	0	70437	3352	0	0	0	0	0	0
		201		GDP	19.4	21.2	--	6	442.017	0	0	0	0	0	0	0	0	0	0	0	0	0	0	0	0	0	0	0	0	0	0	0	11182	0	0	0	0	0	0	0	0	0	0	0	0	0	0	0	0
		202		GTP	21.2	22.4	--	6	521.983	0	0	0	0	0	0	0	0	0	0	0	0	0	0	0	0	0	0	0	0	0	0	0	0	0	0	0	0	0	0	0	0	0	0	0	0	0	0	0	0
		203		dGuanosine	10.7	12.3	11.83	5	266.089	0	0	0	0	0	0	0	5126	0	0	0	0	38512	32512	0	0	0	0	4930	0	0	0	0	0	0	0	0	0	0	0	0	0	0	0	0	0	0	0	0	3176
		204		7-Methylguanosine	18.3	19.5	--	6	297.108	0	0	0	0	0	0	0	0	0	0	0	0	0	0	0	0	0	0	0	0	0	0	0	0	0	0	0	0	0	0	0	0	0	0	0	0	0	0	0	0
		205		Dimethylguanosine	9.5	10.5	--	6	312.13	0	0	0	32607	52316	12093	0	57027	0	0	0	0	0	0	0	0	0	0	0	5351	0	0	0	0	0	5131	0	0	0	0	8248	0	0	0	10128	0	0	0	0	0
		206		Inosine	10.3	11.4	10.34	4	267.073	144769	458583	545625	330022	360647	371301	181981	147965	180004	1114444	917374	842302	532352	552410	596578	522315	413830	483505	502257	535577	474184	512973	522707	378252	501355	394911	459364	444369	366427	403286	236941	278920	277567	387523	319437	257934	342781	277251	324866	222008
		207		IMP	17.1	18.4	--	6	347.04	0	0	0	140086	161250	173200	6170	0	12037	0	0	0	0	0	0	4409	19216	0	0	0	0	0	0	0	0	0	0	0	0	0	0	0	9906	0	0	0	0	4649	0	0
		208		dInosine	5.6	7.9	6.35	4	251.079	0	0	0	63325	81141	67605	69571	36798	28494	3579	0	0	656398	231744	18446	6318	8017	2330	16873	9550	12399	10824	5384	16554	14728	2610	16060	32745	26019	5943	29421	29494	13948	17170	34292	29158	26508	51613	41603	6348
		209		Hypoxanthine	7.4	9.2	8.32	3	135.031	2680640	4306052	1471567	235253580	227736325	228873450	205658775	193309495	196072679	150637768	151879031	138248653	85850041	100165576	135351163	132925185	159478322	155724021	92822741	86644859	88700743	82187789	91207180	89192723	69255716	70324444	29415045	31160771	21402263	16407617	26132187	32224264	20402845	10192704	8609847	8537591	3507922	3875916	3149570	3060975
		210		Xanthine	9.4	10.5	9.98	1	151.026	0	47313	0	41380079	42964976	43387472	40216479	40280135	42143386	13348641	11887328	11369466	11004795	10958728	11728416	12638211	13862406	15381936	13366676	13338475	14192479	12796254	13442184	14687521	13418969	13318520	16800007	13475890	14182219	11534175	15843283	15037250	14234940	12656733	17468536	15553876	14236705	15945694	16040081	6907171
		211		Xanthosine	10.3	11.3	10.65	2	283.068	0	0	0	288580	341530	323237	304983	298806	323639	57742	36432	51353	42314	54957	81795	76520	122356	141371	101582	95570	127128	75503	88885	112372	116701	108774	157700	109749	96860	75237	90152	93916	106362	67860	156385	128822	131394	114887	125673	25256
		212		Xanthurenic Acid	15	16.5	15.24	5	204.03	0	0	0	4546	0	0	3790	0	6994	0	0	0	0	0	0	11223	0	4507	13574	9208	4494	13377	20863	14302	8793	9019	21990	15735	13752	10024	4476	13665	9209	5090	6190	11533	4503	8325	5935	0
		213		XMP	18.6	19.7	--	6	363.035	0	0	0	0	0	0	0	0	0	0	0	0	0	0	3933	0	0	0	0	0	0	0	0	0	0	0	0	0	0	0	0	0	0	0	0	0	0	0	0	0
		214		Uric Acid	14.4	15.3	14.82	1	167.021	0	0	0	1557640	1609478	1549514	482098	546317	495813	1282260	1450123	1153069	1303430	1138090	1184321	1416748	1622709	1821877	1482402	1396444	1447843	1203069	1128910	1391849	1328225	1511843	1764454	1284373	1396491	1100971	1546567	1450999	1565637	1293188	1948338	1781032	1482850	1535678	1619329	803951
		215	Fatty Acid Deriv.	Octanoate	2.8	3.7	3.53	5	143.108	5656287	2232272	16149407	4389167	4746208	4446436	4527969	4701979	4592766	7774441	5987973	4822103	2029992	2465744	3915982	3934372	3911316	3781343	3749233	3671129	3692291	3692111	3594047	3677508	3612910	3595249	3355220	3443074	3428995	3347955	3124675	3354431	3229703	3022456	3019572	3142149	2942701	2802123	2813563	4150460
		216		Decanoate	2.8	3.5	3.13	5	171.139	543445	457811	1656682	5700909	6131203	5577474	5734795	6138253	5744698	3353776	2254085	1767478	450488	737689	1389169	1499615	1327401	1264651	1319311	1224114	1308687	1225518	1192986	1214447	1184427	1180477	1037871	1103872	1013331	1034696	931823	944691	973789	938321	865701	938849	817151	798300	775366	985863
		217		4-Hydroxy-2-nonenal	2.6	2.8	2.63	5	157.122	0	0	15294	0	0	0	0	0	0	380	0	0	25735	0	0	0	0	0	0	0	0	0	0	0	0	0	0	1224	0	0	0	0	0	0	0	0	0	0	0	0
		218	CoA-Deriv.	Pantothenate	12.5	13.4	12.97	2	218.103	0	2308	0	4336148	5014306	5351941	5178995	6127221	5857554	918607	940694	941379	983048	860947	941067	939690	1051948	1134845	1144936	1102476	1217805	1019377	947727	1221447	1033628	932315	994227	1081223	1176394	1034090	1257784	1178489	1413950	1119150	1780750	1442593	1293847	1557999	1578351	745495
		219		CoA	17.8	18.7	--	6	768.122	0	0	0	0	0	0	0	0	0	0	0	0	0	0	0	0	0	0	0	0	0	0	0	0	0	0	0	0	0	0	0	0	0	0	0	0	0	0	0	0
		220		Dephospho-CoA	15.4	16.3	--	6	688.156	0	0	0	0	0	15969	0	0	0	0	0	0	0	0	0	0	0	0	0	0	0	0	0	0	0	0	0	0	0	0	0	0	0	0	0	0	0	0	0	0
		221		Ac-CoA	17.5	18.4	--	6	810.133	0	0	0	0	0	9692	0	0	0	0	0	0	0	0	0	0	0	0	0	0	0	0	0	0	0	0	0	0	0	0	0	0	0	0	0	0	0	0	0	0
		222		Prop-CoA	17	17.9	--	6	824.149	0	0	0	0	0	0	0	0	0	0	0	0	0	0	0	0	0	0	0	0	0	0	0	0	0	0	0	0	0	0	0	0	0	0	0	0	0	0	0	0
		223		Malonyl-CoA	19.4	20.7	--	6	854.123	0	0	0	0	0	0	0	0	0	0	0	0	0	0	0	0	0	0	0	0	0	0	0	0	0	0	0	0	0	0	0	0	0	0	0	0	0	0	0	0
		224	Carnitines	Carnitine	14.8	16.2	15.26	1	162.112	219151	177456	181077	6437210	6778599	7216395	3321130	3582204	3837130	3572836	3591769	3310647	2247498	2309099	3147542	3524160	3753420	4787862	4768850	4169892	4993828	3608162	3522343	4468540	3855038	4307958	5004241	5181182	5402958	4373125	6248312	5027053	5760558	3332513	6511238	5460783	5732752	6635492	6954453	3518120
		225		AC-(02:0)	13.3	14.2	13.73	1	204.123	82260	83289	84257	95325002	92010103	90138128	70213334	66840851	71937652	17592241	19782779	17437913	19890933	19169045	19889618	19930446	22484745	25173938	23559890	22067491	24385066	18978745	19651816	26082672	19190705	21611598	23413635	24071617	25947993	21075383	26528166	25209546	29055715	18032182	30120866	27160072	25054721	29526234	29153356	16887988
		226		AC-(03:0)	12.5	13.3	12.85	2	218.139	7866	2148	12542	8749842	10414780	10389625	7626471	8026792	7896557	2371336	2162885	2166465	3576158	3124377	2621491	2365007	2442330	2740522	2710043	2498366	2716969	2133228	2082570	2749912	2357386	2316978	2060064	2607407	2753182	2294944	2559420	2588160	2711046	2060345	3127016	2800362	2511133	2948767	2953306	1943282
		227		AC-(04:0)	11.7	12.7	12.12	1	232.154	12003	0	6868	14695250	15617544	15979928	12735298	12758268	13568093	2895580	2929969	2748991	3778391	3275358	3083506	2883424	3333080	4563987	3906532	3401643	3689286	3072936	3066252	4108986	2793281	3327651	4078274	3910852	4092817	3047608	4521646	3867037	3973516	2824888	5106107	4667051	4115698	5035156	4589247	2468493
		228		AC-(04:1)	12.3	13.2	13.07	5	230.139	9140	8281	41295	322211	336118	319566	358524	355423	234996	4034	17108	7255	903393	731583	105096	52644	19959	40270	27335	26713	5300	12348	8468	18079	3318	2792	5522	11804	13649	6264	0	14428	0	7387	12090	7381	0	12647	7344	0
		229		AC-(05:0)	11	12.2	11.54	3	246.17	3163	2751	21848	2988318	3036995	3173524	2787222	2798389	2929305	618131	597186	634928	1837585	1567301	802387	660732	720969	888055	807581	777240	876034	667820	637032	832764	696751	670317	803048	781863	874161	687423	855159	795133	882084	594571	1062911	911382	908828	1168542	1172655	549161
		230		AC-(05:1)	11.4	12.3	11.84	4	244.154	41720	9382	31107	198572	300736	324608	242368	291541	262656	26895	15638	30113	733663	647566	133507	37684	57069	28407	52475	58831	41526	43334	32781	46847	29341	15774	25451	45979	51093	30788	59150	49115	50189	31120	32311	50607	53164	54773	48155	36747
		231		AC-(06:0)	10.6	11.4	10.69	5	260.186	0	0	2841	365760	368112	365482	437432	488328	479459	40905	42055	39756	671808	529136	92841	66017	80695	50152	69604	40487	29925	47029	47022	54261	29554	30497	24254	40495	33003	67052	25100	48773	52602	20366	58060	26529	19807	15450	31929	43170
		232		AC-(06:1)	11	11.6	11.54	5	258.17	0	0	5037	32151	32304	44624	25610	58099	41933	0	0	6817	340811	259969	29629	23249	3266	11246	2964	3184	7445	2596	4606	4200	0	7818	3904	3748	7848	0	9970	0	0	0	0	3233	0	0	4752	37263
		233		AC-(08:0)	10	10.8	10.58	5	288.217	0	0	0	95507	92847	117642	111148	96664	97422	6491	0	0	75739	39772	0	0	0	0	0	0	0	4642	4809	5859	0	0	0	0	0	0	0	0	0	0	0	0	0	0	0	4126
		234		AC-(08:1)	10.2	11	10.73	5	286.201	0	0	25393	8757	21664	9681	0	0	11775	5622	0	0	80937	45858	4586	0	0	0	6238	0	0	0	0	0	0	0	8354	0	0	0	0	0	0	0	0	0	0	0	0	0
		235	Isoprenoids	Acetoacetate	16.1	16.9	16.61	5	101.024	2336802	8400231	5829270	52982588	55099884	56001317	54313759	57259407	57038508	3837479	4007891	4250226	5095519	4815643	6484900	6579607	7505762	10889266	11149869	11478043	13977147	12221279	12113435	12978721	13420918	13786607	13961540	14055885	14775563	15159494	16601362	16905842	18683070	17459687	19832249	20491414	18633670	18245243	20284594	3005068
		236		Mevalonate	13.1	14.6	13.91	5	147.066	0	25863	24834	609830	492046	610999	549042	515608	618513	90475	88060	59822	1682749	1679775	303774	80634	84870	118951	130340	87825	150045	166756	130609	190057	93016	102342	183870	129098	127865	118556	200945	172613	160287	136314	197787	150019	128106	234273	191355	61440
		237		Mevalolactone	2.7	3.6	3.03	4	129.056	2687461	3351416	3569226	27807962	29221371	27386745	22707591	22625043	22827888	60010059	65001929	50146368	9492061	66825505	32131840	42740855	36048262	109681547	121430819	91277511	168094909	147207398	53582258	200625066	82765024	101969569	62428250	358948543	103852919	118784578	460981655	58361845	174467284	120074068	150431045	246752971	488417375	447621236	426860492	182348005
		238		Mevalonate-5-P	15.8	17	16.16	3	227.033	0	0	0	12688	18648	8187	0	4151	3038	342853	370965	341950	292415	317626	371045	295547	376289	496192	436950	421990	446129	302622	333323	461736	337337	381494	339971	384016	353733	310265	414317	394481	450304	296275	424720	344099	376247	382655	387128	199198
		239		Mevalonate-5-PP	17.9	19	--	6	306.999	0	0	0	0	0	0	0	0	0	0	0	0	0	0	0	0	0	0	0	0	3212	0	0	0	0	0	0	0	3483	0	0	0	0	0	0	3881	1697	0	0	0
		240		Isopentenyl-PP	16.8	17.8	--	6	244.999	0	0	0	100903	106832	110974	68033	97496	89596	0	4550	0	0	0	10528	0	0	4295	0	0	0	0	0	0	8319	3126	0	0	3394	0	0	0	7358	3454	4290	4289	0	0	0	3833
		241		Geranyl-PP	15.7	16.5	--	6	313.061	0	0	0	0	0	0	0	0	0	0	0	5998	0	0	0	0	0	0	0	0	0	0	3710	4447	0	4017	0	0	5311	4357	0	3894	0	0	0	0	0	0	0	0
		242		Farnesyl-PP	3.5	8.8	8.37	5	381.124	8518	34533	172815	0	0	0	4148	0	0	307596	149584	106807	17811	8529	58888	39350	42288	37582	50787	33667	51251	46460	53716	21680	35259	36101	20316	36319	22478	23828	6742	9618	19443	36418	19824	17478	0	10304	18147	10173
		243		Geranylgeranyl-PP	16	18.5	16.39	5	449.186	0	0	0	0	0	0	0	0	0	0	0	0	0	0	0	0	0	0	0	0	0	0	0	0	0	0	0	0	0	0	0	0	0	0	0	0	0	0	0	0
		244	Nicotinamides	Nicotinamide	2.6	3.3	2.87	3	123.055	439310	306377	907774	40619430	51257274	45694820	43501388	46261048	45965352	10177214	11860356	10847781	2473425	3222849	6748043	7910306	8160025	8351676	8122991	7478899	7907412	8374575	8492972	9427305	8583747	9206640	9731585	9245086	10184937	9844035	11132475	11922299	10327820	8327002	11886307	11321116	11169443	11935992	12876849	9090362
		245		Nicotinate	7.4	8.7	8.32	5	122.025	375793	351348	1745074	2145554	2062424	2094264	2017570	1900867	2064472	723870	538286	426446	1447214	1192284	598281	492965	455087	495560	389919	481699	465989	531151	586804	374173	500898	441533	547846	447811	338041	444163	451373	358742	290012	431705	249839	328988	333267	336671	410923	255224
		246		mNAM	11.9	13.4	12.42	3	137.071	261958	71239	499485	2245166	2535600	2627867	1685620	1830630	1691035	80279	72449	51623	266380	263675	85114	81362	116032	70116	195803	62119	85002	99266	153111	76549	170652	54212	66949	94494	163164	93701	206860	321963	154442	180653	364654	120370	452397	491877	605841	234056
		247		NAD+	18	19	--	6	664.116	0	0	0	1113024	1107179	1089819	0	0	0	0	0	0	0	0	0	0	0	0	0	0	0	0	28156	48348	75230	22661	0	116324	0	0	238890	41475	74439	34608	27903	0	11297	24154	13384	0
		248		NADH	17.1	18.1	--	6	664.117	0	0	0	0	0	0	0	0	0	0	0	0	0	0	0	0	0	0	0	0	0	0	0	0	0	0	0	0	0	0	0	0	0	0	0	0	0	0	0	0
		249		NADP+	19.9	21.1	--	6	744.083	0	0	0	15373	15093	16140	0	0	0	0	0	0	0	0	0	0	0	0	0	0	0	0	0	4172	0	0	0	0	0	0	0	0	0	0	0	0	0	0	0	0
		250		NADPH	19.2	20.3	--	6	744.084	0	0	0	0	0	0	0	0	0	0	0	0	0	0	0	0	0	0	0	0	0	0	0	0	0	0	0	0	0	0	0	0	0	0	0	0	0	0	0	0
		251	Flavines	Riboflavin	10.1	11.2	10.58	3	377.146	0	0	0	2441150	2602843	2382994	1385083	1433396	1394063	367284	403873	301924	241474	141848	369683	503247	652492	722590	485466	516350	598178	392481	435453	567979	709733	623102	737897	459725	477244	312258	439963	661418	584564	284258	810218	750279	175589	231965	416131	267805
		252		FMN	16.2	17.2	--	6	455.097	0	0	0	0	0	0	0	0	0	0	0	0	0	0	0	0	0	0	0	0	0	0	0	0	0	0	0	0	0	0	0	0	0	0	0	0	0	0	0	0
		253		FMNH2	16	17	--	6	457.113	0	0	0	0	0	0	0	0	0	0	0	0	0	0	0	0	3901	0	0	0	0	0	0	0	0	0	0	0	0	0	0	0	0	0	0	0	0	0	0	0
		254		FAD	17	18	--	6	784.15	0	0	0	0	0	0	0	0	0	0	0	0	0	0	0	0	0	0	0	0	0	0	0	0	0	0	0	0	0	0	0	0	0	0	0	0	0	0	0	0
		255		FADH2	16	18	--	6	786.166	0	0	0	0	0	0	0	0	0	0	0	0	0	0	0	0	0	0	0	0	0	0	0	0	0	0	0	0	0	0	0	0	0	0	0	0	0	0	0	0
		256	Vitamins	Dehydroascorbate	16.7	18.4	17.31	3	173.009	0	18258	26693	2345492	2540242	2665053	2064860	2143040	2245557	1827079	1930132	1790644	1283507	1238966	1616369	1578411	2028617	2320938	2872787	2817157	3123676	1597999	1714671	2057581	1669775	1772875	2138907	4351939	3694425	3165499	2700705	2676816	2676645	1610340	2756183	2606362	5841487	6721801	7104088	1722884
		257		Ascorbate	14	15	--	6	174.017	0	0	0	0	0	0	0	0	0	0	0	0	0	0	0	0	0	0	0	0	0	0	0	0	0	0	0	0	0	0	0	0	0	0	0	0	0	0	0	0
		258		Biotin	5.4	7	--	6	245.095	0	0	0	980343	917538	1239113	1043828	1039963	937363	0	0	0	0	0	0	0	4311	29731	0	0	0	0	0	0	3674	0	0	0	0	0	0	0	0	0	0	0	0	0	0	0
		259		Pyridoxine	3.3	5.6	4.25	3	170.081	426923	136239	77806	1067584677	1142036225	1160863018	853395630	863626445	867375755	394593485	400798400	371231127	233586398	243727567	376610386	399058837	440171304	499277892	462824413	428887620	494695244	383888731	395351317	493089332	410363756	426944825	466102739	483692651	488163141	401200991	523545345	523699396	521688967	337913021	542395824	509733757	419370500	498442816	509003790	271969640
		260		Thiamine	13.4	14.4	13.97	2	265.112	0	7583	4309	49900792	50859221	49586473	16115907	16635841	17842231	22172625	23270649	20358523	20932252	22690120	24274764	26004403	28600623	29825510	27543410	25025241	26588294	26782354	25229884	31089851	27306137	28468603	29892991	25607946	26695830	22525915	37016772	33021837	33796707	21880380	36855031	33857539	27415634	30278874	30398654	21800755
		261		Thiamine-P	16	17	16.19	3	345.078	0	0	0	40491	126598	233438	386054	113304	0	3603053	2831205	2354118	896063	2433602	3494894	3382652	2578713	3648701	3770091	4381304	3941134	2952988	4380514	3717700	4350046	3299211	2955403	2014621	4150498	3628685	4158428	1837032	2948169	3841302	4359070	4758272	3870375	3631657	3332555	1915344
											tot. Metabs. (*10E-6)		19652.5	20146.1	20729.9	18179	18184.7	18586.1	7938.99	8490.17	7962.14	7068.74	7040.04	7983.26	8028.41	8648.9	9829.68	10032.8	9439.34	10564.9	8437.44	8323.96	10000.2	8446.52	8751.83	8681.14	10578	10685.9	9264.67	11740.7	10100.8	10833.4	7906.6	11406.4	10872.6	11344.4	12739.6	12884.7	6751.16
		Norm. Peak Area (vs. tot. Metabs)
		Compound			Retention Times [min]			Peak	MIM				Blank Medium RPMI frisch			Blank Medium RPMI aus Versuch			2h Ctrl.									5h Ctrl.									8h Ctrl.									24h Ctrl.
		#	Class	Name	from	to	Peak	Qual.	[Da]				Sample_1a	Sample_1b	Sample_1c	Sample_2a	Sample_2b	Sample_2c	Sample_001	Sample_002	Sample_003	Sample_004	Sample_005	Sample_006	Sample_007	Sample_008	Sample_009	Sample_010	Sample_011	Sample_012	Sample_013	Sample_014	Sample_015	Sample_016	Sample_017	Sample_018	Sample_019	Sample_020	Sample_021	Sample_022	Sample_023	Sample_024	Sample_025	Sample_026	Sample_027	Sample_028	Sample_029	Sample_030	Sample_031
		1	Stds.	Lamivudine	3.3	6.2	5.54	2	228.045				154.038	163.058	154.356	183.148	194.655	195.171	226.208	228.972	251.681	77.9518	139.29	288.163	282.782	313.864	310.791	275.269	312.038	287.46	273.323	293.205	294.115	298.989	293.852	316.742	281.487	262.965	292.215	252.452	291.1	291.413	366.608	275.199	282.113	252.03	217.753	212.132	204.703
		2		Lamivudine	3.2	6.4	5.55	2	230.059				8814.15	8902.95	8821.74	10335.5	10464.3	10391.6	5528.46	5161.95	5770.01	3224.71	3394.24	5108.27	5605.54	6125.19	6028.32	5494.79	5966.04	5713.51	5348.31	5833.9	5876.48	5863.1	5729.02	6120.61	5358.35	5089.95	5706.46	4985.91	5700.79	5508.1	7031.98	5255.66	5543.9	5129.88	4504.1	4427.35	5002.03
		3		Sucrose	15.1	16.8	16.39	4	341.109				27.1214	27.2721	27.9039	25.6612	28.2531	26.7265	7.08604	8.88722	9.47045	14.8284	17.416	13.582	14.9257	17.8981	27.2577	19.2416	11.1679	12.915	25.94	18.2259	17.821	14.5478	16.9334	18.0092	8.79701	10.2216	8.64737	14.2673	20.8924	17.9289	19.0614	17.1798	20.5955	5.94655	9.4408	6.29506	1.83095
		4		Sucrose	15.1	16.8	--	6	343.123				0.477345	0.753496	3.11458	0	0	0	0	0.186804	0.359074	0	0	0	0.396591	0.221994	0	0	0.177979	0	0.76042	0	0	0	0	0.210226	0.295991	0.342788	0	0	0	0	0.202362	0.599661	1.32259	0	0	0	0
		5		Phenolred	2.7	4.5	3.45	2	353.049				5262.98	5386.61	4995.29	5008.63	5129.29	4854.57	11655.1	10428.2	8977.81	3043.52	4472.29	9131.96	9987.4	8795.81	7889.04	8099.63	7391.01	7573.59	9449.69	9305.92	8176.95	8979.81	8569.71	8301.36	7477.38	7160.72	6848.83	6353.19	7760.53	6858.37	5941.66	7078.65	6601.76	5370.24	5681.64	5655.91	6135.85
		6		Phenolred	2.7	4.5	3.33	4	355.063				841.578	870.809	845.623	862.743	857.947	842.598	468.746	516.782	515.742	5.11166	16.7982	230.431	348.372	347.209	390.033	376.29	345.672	399.592	479.954	467.053	450.293	449.684	447.17	465.306	416.103	445.227	419.611	401.533	473.463	423.777	407.082	478.949	419.954	390.552	390.294	395.542	447.22
		7	Non-Ess. Amino Acids	Alanine	14.6	16.4	14.92	2	90.055				2267.27	2230.89	2272.97	2329.05	2336.79	2372.16	1261.84	1227.65	1265.26	1501.71	1404.25	1393.32	1388.3	1365.2	1394.17	1405.93	1396.39	1350.02	1432.93	1486.03	1396.89	1551.73	1561.02	1751.74	1558.86	1617.77	1666	1576.4	1701.19	1735.35	1877.4	1767.21	1828.12	1960.35	1950.69	2079.45	2224.74
		8		Arginine	18.9	20.4	19.39	3	175.119				92283.5	95991.7	92718.2	91759.8	96263.3	96968.1	132536	121757	122892	133425	135680	127605	133958	130288	119560	118851	117699	110752	120181	117402	110875	119925	114009	123726	108771	111784	116983	106318	113444	114645	119066	117346	111819	97666.5	97673.8	100155	120279
		9		Asparagine	15.7	16.9	16.15	3	133.061				14145.9	14285.7	14635.6	12690	13081.1	12969.1	11924	11874.1	12314.7	14545.5	14524.9	14281.3	13375.5	13924.2	14036.8	12216.6	12282.5	12270.2	12072.6	12698.5	13182.5	13272.4	13407.7	15188.5	12280.5	12413	12550.7	12812.1	14439	14099	13715	14349.9	13644.3	11685.2	11924	12278	13226.3
		10		Aspartate	16.9	18.4	17.29	2	132.03				4542.85	4627.52	4520.2	6437.09	6666.81	6528.72	13193.6	12354	13383.7	13362.9	12589.6	13289	12729.7	12983	11683.5	10782.3	11059.6	10888.7	11914	11387.3	10487.6	11135.8	10435.5	11080.1	8747.79	8722.63	9306.12	8132.36	9250.52	8989.43	10066.5	8527.64	8572.22	7675.38	7710.07	7404.43	7745.86
		11		Cysteine	14.5	19.8	--	6	122.027				1.70411	2.53592	2.74531	3.35855	3.31466	4.09176	1.38758	0.771598	0	0.466137	1.38763	1.35559	0	0.380511	1.04123	0.703594	1.00823	0.717564	0	0.647048	0.939182	0.326407	0.780294	0.359054	0.968044	1.69242	1.16626	1.0513	2.26032	1.7327	0.692712	1.09394	1.8942	1.03434	0.759836	1.3083	0.286469
		12		Glutamate	16.7	17.8	17.1	2	146.046				4963.45	4992.92	5008.8	5428.22	5553.15	5491.4	11569.6	11101.3	11706.9	12556.2	11748.8	12560.1	11737.8	12179.6	11302.2	10953.6	11279.6	10860.5	11201.6	10866	10689.4	11160.2	10539	11795.8	9740.97	9449.52	10118.9	9314.56	10760	10315.5	11013.1	10302.4	10388.2	9600.99	9790.02	9584.13	9061.2
		13		Glutamine	15.5	16.8	15.91	2	147.076				81332.6	81806.7	82072.1	88629.7	89473.5	89633.6	62171.4	60676.6	64240.6	105391	103939	101235	94440.6	97013.6	98302.3	61642.7	60261.5	59257.3	83583	90422.6	87879.7	87863.6	89536.1	102744	56542.6	57659.5	58804.6	83132.1	94664.3	93918.3	88094.5	90490.9	87100.6	44857.9	44953.1	46094.5	74340.7
		14		Glycine	15	17	15.46	3	74.0247				772.792	774.367	767.79	808.778	825.443	825.888	922.451	943.124	959.696	1108.92	1069.28	1099.52	1050.73	1097.11	1114.93	1061.36	1081.05	1036.2	1062.54	1145.84	1096.01	1154.3	1122.75	1255.45	1108.41	1110.03	1106.22	1150.56	1246.63	1238.47	1247.96	1311.18	1241.12	1194.87	1214.85	1229.54	1144.75
		15		Proline	13.3	14.2	13.69	1	116.071				56447.5	52637.9	51863.6	55643.9	54875.5	56941.3	38048.3	39814	39231.6	46178.2	43525.3	41197.6	43779.3	40964.7	38223.1	38674.1	37569.7	36710.2	38992.5	42255.4	42282.2	37725.7	41183.3	39819.6	33631.9	37788.5	39259.3	34496.2	37811.1	39118.2	40443.5	38227.8	37925.7	35298.3	35131.1	33795.1	42563.6
		16		Serine	15.6	17	16	2	106.05				2984.82	2954.58	3060.89	3139.64	3251.52	3186.39	1689.34	1697.83	1698.88	1990.45	2063.73	1893.89	1785.32	1851.05	1755.3	1536.28	1555.63	1460.3	1573.09	1614.6	1653.07	1661.77	1698.37	1894.09	1523.53	1508.74	1571.3	1539	1700.7	1697.65	1685.53	1597.02	1573.08	1193.73	1208.98	1211.34	1529.56
		17		Tyrosine	13.1	14.2	13.54	2	182.081				20552.2	18622.7	19129	20490.3	19526.9	20192.6	19981.2	22390.1	22338.7	23747.8	23026.4	23338.2	23725.4	22706.3	21579.2	21052.3	20936.2	19888.3	22378.9	23981.2	23917.3	20016.4	22046	22956	17181.6	20490.1	20809.9	17573.6	19901	21051.4	19621.2	19772.9	21025.7	16452	17777.5	16430.9	19825.1
		18	Ess. Amino Acids	Histidine	16	18.3	17.11	3	156.077				1281.15	1341.31	1471.94	961.627	952.419	970.825	2242.95	2494.63	2416.39	2433.94	2540.24	2604.73	2515.21	2805.19	2849.96	2893.39	2775.28	3041.93	2733.67	2844.87	2999.27	3064.88	2876.06	3126.64	3411.11	3149.44	2831.37	3993.68	2986.73	3383.6	2471.04	3303.31	3031.47	2655.33	2932.78	2953.51	2176.42
		19		Isoleucine	12.55	13.1	12.68	1	132.102				67565.7	68833.3	66944.6	70066.2	75945.1	72859.2	39645.6	41135.9	41544.4	47005	45866.3	46824.4	44434.9	44633.9	45312.2	40406.3	39844.6	39449.4	39845.7	40725.7	42863.7	42507.3	42462.5	46265.4	36385.1	38200.4	37069.6	36446.6	40772.4	39362.2	37966	37276.2	39243	29800.4	30393.3	30425.4	39906.6
		20		Leucine	12.1	12.55	12.34	1	132.102				46055.1	45894.1	46150.3	47814.1	44241.9	46801.3	39872.3	39370.7	38645.2	43673.8	41541.5	44157.9	43368.1	44748.3	46411.9	39652.5	38997.4	37430.3	37108.9	40341.7	42096.7	40730.2	40976	46198.7	38296.9	38303.5	37144.2	40733.8	43489.2	41265.7	40156	45275.8	40448.4	33815.7	34282.6	33967.4	38842.2
		21		Lysine	19.3	20.8	19.71	2	147.113				10094.9	10298.3	10020.4	12729	13115.3	13174.3	10240.3	10744.3	10415.5	10936.1	10729.5	11592.7	10447.6	10630.2	10213	10481.2	9121.82	9371.85	8945.19	10777.7	9217.43	11187.1	9737.48	9928.23	11246.4	11681	9331.14	12944.1	9481.58	11304.6	9425.39	10091.8	10813	7812.03	8472.63	8240.85	9224.06
		22		Methionine	12.6	14.2	12.96	2	150.058				7629.08	7245.95	7544.03	6828.68	6822.27	6849.41	4954.87	5070.32	5352.23	5889.58	5628.45	5611.09	5415.18	5325.07	4939.49	4766.05	4897.94	4647.01	4953.83	5070.03	4960.17	5071.56	5229.43	5850.48	4375.67	4741.49	4808	4188.34	4834.69	4808.21	4865.09	4655.83	4854.89	4062.13	4110.83	3869.41	5472.91
		23		Phenylalanine	11.7	13	12.1	1	166.086				16888.2	16699	17075.9	17077.7	17306.1	17755.9	11343.7	10866.7	11186.9	11742.4	11395.5	12245.5	12210.8	12606.6	13481.5	11728.4	11243.4	11037.7	11568.2	12185.9	12674.4	11615.6	12153.5	14874.8	11121.9	11644.9	11070.1	11952.5	12756.6	12204.2	11656.9	13340.3	12637.3	10291.9	10602.2	10243.9	10979.2
		24		Threonine	14.8	16.5	15.26	2	120.066				3548.85	3535.05	3615.66	3651.91	3718.06	3726.37	2582.63	2524.7	2612.7	3035.74	2999.15	2964.57	2819.33	2883.08	2835.94	2550	2509.52	2458.38	2518.52	2621.06	2716.6	2719.55	2769.43	3211.1	2644.75	2613.49	2644.84	2582.38	2888.59	2876.17	2790.75	2832.03	2674.25	2367.23	2488.68	2436.96	2796.38
		25		Tryptophan	11.7	12.9	12.1	1	205.097				5092.91	5225.35	5162.13	5044.98	5028.51	5214.89	4240.97	4098.95	4162.1	3744.53	3768.05	4233.37	4537.12	4648.03	5202.64	4442.03	4210.99	4205.35	4450.79	4691.05	4896.21	4283.63	4523.43	5793.53	4035.58	4380.96	3948.99	4431.47	4724.99	4473.82	4067.53	4999.48	4632.19	3653.39	3724.6	3584.17	3354.17
		26		Valine	13.1	14.3	13.48	3	118.086				24734.1	23102.6	23095.2	25652.9	25440.8	25506.1	12318.1	13129	13228.6	14558	14099.2	13484.7	13617.8	12814.3	12081.5	11851.8	11986.1	11177.9	12625.4	13442.1	12351	11959.6	12673.6	13245.9	10212.3	11414.5	11959.1	9943.75	11323.1	11495	11916.9	10822.7	11180.9	9596.78	9593.96	9066.36	11856.8
		27	Ac-AAs	N-Acetylasparagine	13.3	14.3	13.74	3	173.057				155.643	137.125	134.48	161.923	153.459	153.606	195.082	170.008	188.376	153.666	159.041	157.852	148.617	136.618	107.421	134.565	143.99	121.054	148.565	151.117	127.593	127.168	135.016	83.7371	100.426	102.655	127.635	86.4689	88.4089	95.1514	134.633	76.4459	76.6703	92.0169	77.0015	76.5508	111.93
		28		N-Acetylaspartate	16.7	17.7	17.12	3	174.041				24.2306	23.705	23.7003	26.3827	29.6534	30.153	72.211	52.3378	63.5422	48.1922	46.1175	47.7098	55.4473	58.0017	48.2607	39.465	45.9931	45.654	45.8972	44.8187	43.9861	47.2075	39.3274	40.1686	37.5396	32.6612	32.3535	31.0063	34.4047	34.7523	33.3813	34.0721	30.0126	30.0574	30.925	28.6673	25.2708
		29		N-Acetylcysteine	10.6	12	10.67	5	162.023				1.85315	1.17258	1.34955	0.437868	0.758111	1.03523	0	0	0	0	0	0	0	0	0	0	0	0	0	0	0	0	0	0	0	0	0	0	0	0	0	0	0	0	0	0	0
		30		N-Acetylglutamate	16.6	17.6	16.93	5	188.056				3.07661	3.99804	3.66089	3.63997	3.20578	2.85568	0	0	1.21136	3.79148	3.58507	1.19162	0.540829	1.34861	0.526568	1.36154	1.74546	0.926273	0	0.415908	0	0.615283	0.37455	0	0.762997	0	1.01547	0	0.543424	0	0	0.675758	1.17276	0	0.33235	0	0
		31		N-Acetyllysine	13.2	14.2	13.73	3	189.123				165.756	150.978	142.932	134.515	137.86	145.288	80.5577	79.1276	71.8205	97.6719	91.8523	81.8889	87.4964	77.4964	72.8943	67.2659	59.6667	62.39	73.4033	73.3323	72.7267	68.2074	77.3924	63.3316	47.186	56.5147	66.4947	55.19	58.1024	62.6717	71.9063	54.1788	62.9693	53.5127	49.285	43.6694	54.5209
		32		N-Acetylmethionine	10.1	11.3	--	6	192.069				0.501973	0	0	0.566533	0	0.32422	0	0	0	0	0	0	0	0	0	0	0	0	0	0	0	0	0	0	0	0	0	0	0	0	0	0	0	0	0	0	0
		33	Glu-AAs	GluAla	17	18	17.54	2	219.098				9.13723	5.74538	7.28194	3.18098	4.10048	5.95492	3.22194	5.06657	2.51654	3.01496	2.26774	2.51226	3.74358	4.22331	5.27759	4.13485	2.8484	4.23733	4.27452	3.10501	3.35294	4.74231	4.33452	3.81067	5.72044	4.11262	4.6768	5.2099	6.1523	5.11807	6.47143	4.76257	6.55443	7.06622	7.97451	6.27582	4.16358
		34		GluArg	19.1	20	19.52	2	304.162				28.7462	28.8596	29.5552	60.0801	60.8243	64.7209	2.49742	2.82715	0.903652	2.09938	2.0061	2.04616	3.10248	3.15983	3.34436	3.06166	3.4263	6.69707	2.60209	2.78401	4.34112	6.50576	3.74116	3.2581	8.23859	6.9967	5.92984	6.64593	7.4524	4.66263	2.7472	7.69214	7.29243	12.2734	16.4764	17.0272	11.6245
		35		GluAsn	17.9	18.9	18.4	2	262.103				11.6571	9.21037	14.1034	24.7866	28.5857	28.9384	1.91498	0.580907	1.35114	1.09991	0.510651	0	2.17764	2.29474	2.1903	2.56938	1.78529	1.50962	2.38887	2.70436	1.77907	2.25845	3.57594	5.25634	5.09518	4.64538	2.63614	3.50847	4.65034	5.82053	3.59231	5.15516	4.94857	9.1439	8.54391	8.65197	5.25006
		36		GluAsp	19	20.1	--	6	263.087				1.01	1.70301	1.54974	1.21486	1.75543	0.756801	0	0	0	0	0	0	0	0	0	0	0.402359	0	0	0.608604	0.378993	0	0.468702	0	0	0.490928	0	0	0	0.89455	0	0.42853	0	0	0	0	0
		37		GluCys	16.4	17.7	--	6	251.07				0	0	0	0	0	0	0	0	0	0	0	0	0	0	0	0	0	0	0	0	0	0	0	0	0	0	0	0	0	0	0	0	0	0	0	0	0
		38		GluGln	17.7	19	18.19	2	276.119				212.683	217.878	217.606	372.631	377.89	383.645	87.9771	84.5419	91.4757	120.526	120.178	110.175	110.896	125.644	119.337	109.769	105.633	109.831	137.979	154.198	143.061	157.652	145.148	164.585	130.575	134.612	135.497	176.395	202.027	187.61	211.816	184.444	170.112	168.282	175.792	163.444	236.34
		39		GluGlu	18.8	19.7	19.31	2	277.103				48.7593	50.7371	53.4089	39.7589	42.0784	46.5213	22.4152	20.7693	25.0875	24.4981	28.7832	25.2958	22.6606	22.7387	20.8031	25.826	25.1966	21.7293	21.3106	22.925	27.5333	21.7073	23.7372	25.9927	20.0057	21.1439	22.8045	21.0945	20.5783	20.9115	23.0748	20.1271	23.4971	17.9705	17.4289	21.2322	16.4062
		40		GluGly	17.4	18.4	17.93	3	205.082				33.4634	30.7198	33.2156	24.9632	20.4671	29.3529	21.2999	17.2487	23.5375	22.7691	20.4098	21.6833	19.9853	25.8687	23.2365	21.5952	24.37	24.7982	19.6523	20.9636	22.5996	26.5177	21.3334	25.8268	23.6696	24.973	21.9562	20.9302	26.222	22.5113	24.7965	21.7698	27.4282	24.2018	25.783	27.1396	20.0545
		41		GluHis	18.1	18.9	18.49	3	285.119				2.1578	4.54942	7.17475	5.08208	7.66365	4.53601	1.10505	0	0	4.62727	1.49076	1.851	0.806386	1.74358	2.76845	3.97667	3.13899	1.73291	2.52837	2.312	3.74413	1.09465	1.90737	2.61648	2.44072	3.73156	2.78251	3.20756	2.73019	3.69811	1.25111	3.38817	2.35361	3.16262	2.93251	3.76951	1.38332
		42		GluIle	15.6	16	15.79	3	261.144				24.9934	23.826	25.8151	21.8721	24.0334	24.9344	14.3203	14.2493	14.4539	29.6048	27.9091	18.2527	14.5568	20.37	18.5909	16.2602	20.6131	15.8408	13.4349	15.6608	16.5408	17.3619	17.5736	24.3611	15.6524	19.2679	14.8486	13.7303	15.3561	17.8635	15.6622	22.0158	15.6296	19.0253	19.5103	18.5754	16.1895
		43		GluLeu	15.2	15.6	15.53	3	261.144				19.0984	18.2926	22.1834	23.3912	27.4406	22.5783	10.4756	9.44916	7.5216	15.2301	18.374	9.60022	11.2586	13.0631	11.6215	11.5284	12.7351	10.9296	11.1008	11.0044	12.7204	12.1384	12.328	10.4466	11.567	12.649	14.519	13.1989	13.1339	11.2512	14.4379	15.2421	15.8751	12.3849	13.2885	14.2901	11.468
		44		GluLys	18.8	20	19.82	3	276.155				10.9091	10.4946	14.5502	14.2123	18.1441	15.1311	2.25495	3.3666	1.59869	4.51282	4.79188	3.8835	3.86552	1.07748	2.31686	2.79295	2.24761	5.3212	2.02052	3.27933	3.40024	3.42153	3.16482	4.60792	3.87993	8.30965	3.18446	4.03885	2.66603	2.91589	2.47932	4.36043	3.07662	4.83049	5.34287	4.20476	0.610414
		45		GluMet	15.5	16.5	16.1	5	279.101				1.2687	1.42832	1.68235	0	1.86624	0.790105	0	0	0.392231	0	0	0	0	0	0.453219	0	0	0.908384	1.44594	0	0.444692	0.516781	0.531317	0.67422	1.84136	0.87274	1.58559	1.25444	1.995	1.34842	1.1006	1.62978	1.24524	2.06296	3.32766	3.09033	1.86309
		46		GluPhe	15.2	16	--	6	283.129				0	0.55445	0	0	0.687282	1.23743	0	0	0	0	0	0	0.53784	0.357271	0	0.367396	0.372272	0.299955	0	0	0	0.375539	0	0	0	0	0	0.268297	0	0	0	0.323852	0.299559	0	0.401583	0.281264	0.406893
		47		GluPro	17.5	18.4	17.78	5	245.113				9.7889	11.2684	10.9628	6.80593	6.36536	5.88073	0.30092	0	0	0.444633	0	0	0	0	0	0	0	0	0	0.32941	0	0	0.362781	0	0	0	0	0	0	0	0	0	0	0	0	0	0
		48		GluSer	17.7	18.9	18.21	2	235.092				24.4968	25.6984	24.3013	40.7285	39.3257	37.3188	8.69632	12.667	12.565	14.5703	9.65691	8.30751	9.42477	13.7908	14.5345	12.2406	11.8165	15.3589	11.0539	10.9919	11.1629	16.4042	11.5089	15.8797	15.4715	17.1423	12.9793	13.8112	15.0577	16.7902	17.8289	17.1726	15.4661	17.5071	15.4385	16.7447	12.0416
		49		GluThr	17.3	18.3	17.82	3	249.108				16.912	12.5261	16.5455	10.7083	7.48966	8.52748	0.824034	2.24848	2.47069	3.22561	1.249	2.1634	1.42967	2.0709	3.18393	5.02632	2.30101	3.68209	1.55675	2.91063	3.32344	1.55295	2.32911	3.98669	2.16524	2.33233	1.73433	3.18396	3.58666	2.96676	3.8034	3.55326	3.50283	3.26505	2.34984	4.12365	4.07323
		50		GluTrp	15.5	16.3	--	6	334.14				0	0	0	0	0	0	0	0	0	0.600531	0.662781	0	0	0.51891	0	0	0	0	0.661812	0	0	0	0	0	0	0	0	0	0	0	0	0	0	0	0.305347	0	0
		51		GluTyr	16.2	17.1	--	6	311.124				6.70852	4.10437	4.46302	11.194	2.63018	3.5209	0	0	0	0	0.541901	0	0.715583	0.433813	0	0.350152	0	0.316803	0	0	0.659288	0	0	0.377715	0	0.291412	0	0	0	0	0	0	0	0.360002	0.265393	1.02649	0
		52		GluVal	16	17.2	16.49	2	247.129				50.894	55.0532	53.3845	43.8696	47.7155	41.1223	29.6226	32.4129	30.6165	48.8106	50.9472	36.9726	32.2869	34.137	34.1604	31.376	31.5593	31.3245	30.6222	31.3757	30.0469	32.7806	33.0054	35.63	33.3807	34.9724	31.6283	30.1327	33.9472	36.0023	33.8458	36.8172	32.1695	30.9827	30.0316	36.7799	28.8807
		53	Glu-Metab.	2-Hydroxyglutarate	16.8	17.3	17.1	3	147.03				111.95	120.224	124.426	140.327	143.116	140.931	240.186	205.941	217.317	183.339	223.976	205.548	195.544	211.116	193.59	180.443	179.253	186.392	200.069	173.288	177.262	199.251	175.001	181.125	158.46	165.304	158.083	145.487	188.411	170.916	205.158	158.537	145.643	141.731	152.617	133.991	142
		54		N-Methylglutamate	13	14.3	13.73	3	162.076				928.024	883.945	879.816	975.647	972.419	967.215	79.194	120.304	118.951	140.824	160.311	168.263	196.674	181.954	201.491	225.425	231.917	213.527	267.439	298.012	279.656	279.531	295.598	277.445	234.611	270.484	302.237	245.572	273.103	299.773	350.472	274.46	314.32	305.417	270.058	268.252	93.3344
		55		5-Oxoproline	13.5	14.4	13.93	1	128.035				58351.7	55185.7	54539.9	55501.7	58350.7	58077	47338.2	44596.4	44540.8	18502.4	19835.2	17722.5	20290.7	19194.9	16519.9	40047	39210.2	38795.5	21365.9	19983.2	16965.8	20751.1	20076.4	9738.46	35227	35282.2	40681.3	13511.7	15883.5	15295.8	21931.1	13495.4	14762.9	35022.3	29762.2	28812.5	24355.2
		56		3,4-Dehydroproline	13.3	13.6	13.43	5	112.04				22.0676	20.6441	22.0439	23.4912	22.991	22.1385	21.6457	20.8122	20.2055	315.236	219.7	120.838	93.676	66.4037	56.5859	47.9398	42.2806	41.3669	47.1128	49.7807	40.8118	35.78	36.6762	27.1874	27.8717	27.5541	35.5945	16.9507	29.8204	23.3043	36.4664	23.9361	29.2486	21.7522	21.0946	24.4926	22.5449
		57		Histamine	14.2	15.1	14.77	5	112.087				50.1437	67.9634	93.8729	73.0312	62.025	71.7401	1.94017	1.43872	5.34542	1332.2	1256.13	214.42	107.404	66.3849	43.7142	34.489	37.0559	27.382	32.5727	20.3413	21.8728	20.4064	27.8176	108.356	20.0856	14.4837	21.2869	20.2455	41.2748	15.2517	68.1191	20.0259	54.445	21.7965	15.7296	14.289	7.10886
		58		1-Methylhistidine	16.3	17.2	16.57	4	170.092				166.177	183.714	175.784	150.977	162.222	158.592	194.459	198.94	175.366	327.253	378.141	249.681	221.938	228.696	216.385	224.792	199.186	215.082	200.572	189.377	204.437	200.986	213.989	231.305	195.706	204.4	203.021	211.729	198.728	191.115	165.085	211.006	218.178	194.514	198.728	204.02	158.787
		59	BCAA Metab.	2-Isopropylmalate	5	6.9	6.6	5	175.061				6.86092	5.44319	8.00061	8.91628	8.06613	9.54738	2.50032	0.439214	0	1228.78	769.496	55.2233	11.164	4.10561	2.99359	2.56001	2.71089	2.95147	3.7202	1.48355	1.27228	1.4928	0.841081	0.699908	2.07449	1.63028	0.980283	0.83138	1.08724	0.94975	1.68846	3.14463	1.77289	1.07234	0.695234	1.06786	1.74933
		60		3-Methyl-2-oxobutanoate	5	6.7	6.49	4	115.04				1121.99	1154.44	1144.29	1286.04	1335.11	1403.45	1155.21	1176.76	1187.18	896.858	1049.5	1247.67	1503.02	1458.08	1584.15	1779.87	1509.69	1821.67	1074.37	1297.36	1511.17	1573.77	1345.44	1709.6	1473.05	1790.28	1961.28	1950.8	2291.59	1811.36	3650.83	2638.17	2096.12	2818.64	2752.62	2350.9	1884.85
		61		3-& 4-Methyl-2-oxopentanoate	2.7	3.5	2.99	4	129.056				1362.77	1353.87	1272.3	1192.52	1185.05	1165.96	7517.09	7563.33	6277.97	1360.89	9491.15	4002.11	5246.9	4104.16	11044.6	11967.6	9560.47	15735.1	17313.3	6377.57	19899.2	9704.58	11524.2	7147.96	33610.3	9589.69	12705.5	38965.9	5718.95	15988.6	15012.6	13040.4	22483.6	42604.8	34735.3	32751.3	26755.4
		62	Lys-Metab.	Pipecolate	13.6	14.3	13.91	2	128.072				222.757	208.922	207.022	211.874	224.035	218.424	162.159	142.854	151.335	65.7956	72.6571	58.5668	65.254	59.154	48.0959	133.459	131.201	125.29	71.004	67.5408	52.3858	74.1335	64.0595	22.4052	123.852	117.794	139.781	41.3406	46.4983	42.6544	76.7338	36.0522	44.6863	109.755	98.7191	89.2367	80.0937
		63	Gly Metab.	Dimethylglycine	13.3	14.1	13.56	3	104.071				500.537	478.794	499.796	527.919	533.835	524.368	157.481	147.858	149.033	178.206	175.407	140.908	155.865	133.568	132.621	138.249	134.641	132.246	142.781	149.675	137.774	138.715	139.658	137.737	111.138	129.729	140.819	107.78	124.738	127.843	156.712	120.802	125.32	125.975	117.834	109.557	141.241
		64	Phe Metab.	Phenylacetylglutamine	14.9	15.9	14.92	5	265.118				0	0	0	0	0.772188	0	7.62086	8.8414	7.59256	2.24127	2.32968	7.94225	9.02856	9.87432	10.0339	12.1578	12.7683	12.3706	18.5301	15.964	15.4878	11.3411	11.1115	12.9435	12.011	14.1059	17.4612	5.38229	8.92496	4.43841	20.8153	2.74275	3.98192	8.79025	6.60154	6.77106	2.28302
		65		Phenylethylamine	2.6	3.2	3.02	5	122.096				450.869	483.927	453.764	481.766	506.415	486.345	936.473	834.571	882.424	834.992	912.754	832.964	809.331	750.528	657.982	651.833	687.965	624.832	764.461	732.86	651.775	738.939	729.671	739.898	609.027	601.201	691.478	543.584	627.152	565.006	784.842	550.036	591.458	578.531	488.193	518.524	790.248
		66		Phenyllactate	3.7	6.2	4.41	4	165.056				195.692	193.708	189.79	206.2	209.808	208.054	250.95	255.457	226.332	70.0441	108.715	240.363	245.663	246.571	240.034	227.661	223.713	216.993	234.985	255.513	232.371	257.48	254.391	251.454	232.985	202.643	211.031	202.614	217.036	201.59	190.149	174.56	197.186	166.706	150.489	163.288	192.654
		67		Phenylpyruvate	2.7	3.6	--	6	163.04				28.3289	31.5385	27.9915	34.4705	34.6662	36.9069	11.9553	8.95907	8.89183	0	2.56206	11.2096	13.49	18.8388	14.1648	18.26	14.2529	12.8387	11.6056	11.1038	10.0215	12.7677	11.5511	10.1274	11.1336	14.1635	7.50097	6.89029	7.17321	7.90603	5.34971	5.91648	4.19291	3.26126	5.26689	5.22457	3.80676
		68		Hydroxyphenylpyruvate	14.6	15.3	14.76	4	179.035				445.017	431.205	426.057	467.493	483.467	458.093	2943.75	2568.55	2598.91	1644.38	1712.13	1998.57	2092.77	1995.59	1844.07	1736.56	1800.4	1516.79	1869.6	1776.67	1623.94	1786.24	1775.13	1784.37	1458.51	1421.29	1600.2	1331.67	1478.8	1423.23	1696.77	1294.8	1339.29	1223.81	1167.55	1154.63	1537.55
		69		DOPA	13.5	14.7	--	6	198.076				0.994634	1.32542	2.33156	1.34072	3.81717	3.16849	0.38821	0.464419	1.40628	0.994519	0.458804	0.988569	0	1.09794	1.21469	1.54035	2.52613	1.86703	0	1.12386	1.11708	1.13905	0.528004	0.867743	1.39185	1.42618	1.19994	0.687437	1.81501	0.799381	0.416867	0.753259	0.856186	1.9816	3.31816	1.42324	0
		70		Dopamine	10.5	12.9	11.69	4	154.086				286.833	282.577	271.21	321.515	310.102	317.692	116.273	99.6925	102.673	49.7056	61.5984	87.6613	105.915	100.697	99.4181	86.9779	93.96	77.8553	98.3428	98.8223	87.1128	106.282	105.036	108.598	86.2895	78.8478	87.9558	79.0105	87.2134	84.5824	92.8743	77.4148	84.248	74.1559	78.9413	71.7375	149.096
		71		Epinephrine	11.6	12.9	11.8	5	184.097				83.3433	91.2542	86.6435	98.9307	93.3805	97.7306	0.270689	0	0.363093	2.62494	0.400424	0.265556	0.532235	0	0.250873	0.249582	1.81803	0.948138	0.480122	0.348752	0	1.06198	0.943802	0.433584	0.999052	0.92318	0.460567	1.09201	1.10724	2.79045	1.17952	0.301146	0.936295	0.636526	1.77258	0.40909	0
		72	Trp Metab.	N-Formylkynurenine	12.4	13.2	12.81	3	237.087				0.477243	0.748085	1.40768	1.41818	3.22997	3.28637	22.684	15.8561	19.045	13.0814	9.84483	18.2402	10.0799	10.1147	13.9461	14.9666	14.0623	16.7637	14.4172	16.8449	20.6253	16.974	13.7372	10.0617	18.4313	16.9854	17.7497	15.197	15.004	19.617	14.0249	9.24495	12.2915	10.4704	13.3499	10.9797	7.43947
		73		Kynurenine	11.8	13	12.23	1	209.092				63.1203	73.4123	59.5189	66.1357	74.1428	68.016	45.3192	39.6076	35.7025	28.8173	36.2164	42.3936	42.2976	43.7191	54.1952	38.7483	33.9599	36.5974	40.5962	36.3183	52.0003	42.9719	34.2825	48.4281	46.8446	36.0225	34.2202	70.1883	37.9446	47.5679	47.5624	46.7548	42.5497	46.5202	50.1105	30.073	22.9927
		74		3-Hydroxykynurenine	9.7	10.6	10.34	4	223.072				3.49585	2.67719	3.62727	4.27906	4.54273	3.05297	0	0.39905	0	15.3756	8.7126	1.73576	1.73733	0.961163	0.400318	0	0	0.42963	0.463529	0	0.944982	0	0	1.06265	0.831535	1.9231	1.3695	1.94494	0.856766	1.74516	0.428756	2.78229	2.057	1.083	0.670822	2.41504	0
		75		Kynurenate	9.8	10.8	10.15	2	188.035				35.4986	35.3454	33.1945	40.4743	40.2551	41.5556	27.1589	25.2023	20.5765	17.268	19.7782	17.8928	23.1893	19.2729	15.473	17.272	16.6568	14.9654	17.0689	21.0676	17.9171	19.4411	16.7109	19.2335	11.0501	11.3794	14.7364	11.9852	9.08712	11.8439	13.9592	9.748	8.52056	8.94495	12.6519	7.71466	10.451
		76		Indoxylacetate	20.2	21.4	--	6	176.071				4.7216	3.36278	3.55896	2.66467	3.39676	3.94993	0	0.37726	0	0	0	0	0	0.313566	0.331242	0	0.614874	0	0.703294	0	0	0	0	0	0.342975	0	0.258725	0.274004	0	0.267045	0	0	0	0.278023	0	0.243933	0
		77		5-Hydroxytryptophane	12.5	13.9	13.22	4	221.092				9.19671	7.64783	12.3531	20.3398	22.1835	24.5556	4.56078	8.09784	7.49811	6.87902	1.29516	4.62581	1.72687	1.31161	2.64983	9.93314	9.11165	9.63538	6.36792	6.65296	6.77887	0.96229	2.99743	3.37375	9.11616	11.172	7.50075	6.00398	3.31846	6.62665	2.54167	2.19209	3.87358	6.87996	9.58853	8.08983	3.01134
		78		Serotonin	10.5	11.3	10.88	4	177.102				139.033	128.524	133.392	53.226	53.6874	52.2502	20.0811	22.1288	20.5519	18.1986	28.3244	23.1241	52.8438	66.5353	61.768	31.5385	30.7905	30.8921	27.8465	26.3605	26.3591	48.7258	57.7305	74.7504	22.7942	25.7026	26.5983	26.255	35.7356	27.7354	50.3786	59.3095	58.615	28.1283	27.823	28.9586	30.2239
		79	Arg Metab.	Guanidinoacetate	14.8	15.6	15.19	3	118.061				13.6534	14.8531	14.5712	10.0718	6.36954	12.9117	6.16212	3.96989	3.55997	4.64651	4.28037	5.75191	5.86268	8.15584	6.7638	7.32878	2.90306	5.86602	6.22001	4.1246	7.18747	6.74349	5.62214	8.40489	6.07609	5.26264	6.53332	8.48015	9.48105	4.7709	4.08405	7.18103	8.92773	5.58064	7.80668	7.22966	6.56643
		80		Creatine	14.6	15.7	15.07	1	132.077				2813.84	2731.93	2776.55	2670.97	2709.72	2758.79	2264.51	2067.26	2117.54	2431.63	2284.37	2235.41	2297.16	2247.18	2334.59	2015.67	2045.04	1988.32	1987.85	2058.28	2115.21	2157.73	2203.88	2565.11	2056.41	2116.26	2043.22	2192.2	2349.25	2235.53	2240.32	2248.08	2286.56	1929.06	1931.65	2001.97	2136.63
		81		Phosphocreatine	18.6	19.8	--	6	212.043				0	0	0	0	0	0	0.26817	0	0	0	0	0	0	0	0	0	0	0	0	0	0	0.289705	0	0.291321	0	0.329594	0	0	0	0	0	0	0	0	0	0	0
		82		Creatinine	8	9.4	8.65	2	114.066				146886	140273	144401	141487	138102	137735	97546	96292.7	89537	82881.3	79912.7	93792.5	89343.6	93301.6	93579	78446.1	83745.1	80698.4	85242.5	91950.2	80534.1	90984.8	92157.4	41284.8	82894	83897.5	86927.8	80964.2	90691.8	81807.2	85177.8	78022.9	79256	72414.6	73771.6	76125.4	75206
		83	Ser-Metab.	3-Phosphohydroxypyruvate	17.8	18.7	--	6	182.97				0	0	0	0	0	0	0	0	0	0	0	0	0	0	0	0	0	0	0	0	0	0	0	0	0	0	0	0	0	0	0	0	0	0	0	0	0
		84		Phosphoserine	18.9	20	--	6	186.016				0	0	0	0.914352	0.496077	0.749107	0	0	3.8555	0	0	0	0	0	0	0	0	0	0	0	0	0	0	0	0	0	0.813952	0	1.84629	0.212861	0	0	0	0	0	0	0
		85	"S"-Metab.	Cystine	18.8	20.1	19.39	2	241.031				6943.86	7386.18	7607.27	8035.52	8188.25	8417.48	5701.24	5584.01	5643.68	7154.85	7178.93	6837.34	6650.77	6654.13	6640.9	6191.24	5907.96	5973.5	6076.67	6190.21	6468.23	6422.1	6266.64	6975.11	5908.52	6150.97	5947.95	6053.14	6856.26	6825.25	6430.85	6884.87	6598.7	5303.91	5501.68	5595.59	5589.36
		86		Cysteinylglycine	16.9	18.3	--	6	179.048				0	0	0	0	0	0	0	0	0	0	0	0	0	0	0	0	0	0	0	0	0	0	0	0	0	0	0	0	0.240477	0	0	0	0	0	0	0	0
		87		GSH	17	18	--	6	306.077				0.425697	0.360765	0.648579	0	0	0	0	0	0	0	0	0	0	0	0	0	0	0	0	0	0	0	0	0	0	0	0	0	0	0	0	0	0	0	0	0	0
		88		GSSG	20.7	21.9	20.9	5	611.145				25.4105	27.8838	26.2914	5.41713	4.51644	4.91431	0.577277	0	0	0	0.779115	0	0	10.287	0	3.56422	0	0	0	0	2.04806	2.11353	0	0.56329	0.704479	0	0	6.46477	16.4459	1.63439	7.62995	3.21283	0	1.69872	4.84827	0.40358	0
		89		Cystathionine	18.6	19.5	19.22	3	223.075				34.0757	36.6984	36.6576	38.1506	40.5046	38.0166	11.0476	9.6958	11.8804	11.798	19.7446	17.861	13.2778	16.7612	15.4879	16.8812	17.7216	16.4021	12.7838	17.7701	16.7787	15.8462	16.8281	16.2216	18.7024	19.5925	18.2212	15.891	18.5088	20.5334	13.5252	20.6969	19.3695	16.6379	19.7811	18.3061	10.1329
		90		Hypotaurine	14.5	15.2	14.81	4	110.027				4.04835	7.32206	4.1703	2.36047	1.59266	4.92415	3.72528	3.19935	3.67288	7.39509	6.46999	2.56925	5.78396	6.14645	5.61056	4.04295	4.25845	1.61838	3.89383	2.33735	2.81685	4.53548	4.72678	5.53476	0.569293	2.49544	0.557494	1.05913	4.72964	2.85996	2.45023	3.13332	2.89746	2.32917	2.10352	3.93032	3.0497
		91		Taurine	13.1	14.2	13.53	1	124.007				4135.27	3738.33	3994.87	3819.03	3721.38	3973.88	2305.11	2446.02	2423.66	2157	2283.18	2417.09	2423.28	2473.42	2540.92	2121.76	2112.7	2086.4	2288.69	2467.38	2437.24	2137.33	2178.37	2133.4	1632.16	1708.55	1738.51	1640.41	1958.78	1963.74	1771.31	1667.66	1671.41	1545.89	1596.58	1579.58	1633.38
		92		Homocysteine	17	19	--	6	136.043				0	0	0	0	0	0	0	0	0	0	0	0	0	0	0	0	0	0	0	0	0	0.620019	0	0	0	0	0	0	0	0	0	0	0	0	0	0	0
		93		Homocystine	18	19.3	18.44	4	269.062				16.32	13.302	18.4374	26.1054	28.4301	27.0025	0	0.681141	0	0	0.469174	0	0	0.732463	0	0	0.310085	0.30535	0	0	0	0.908895	0.341071	0.289248	0.981941	0.756699	0.277398	0.926349	0.262059	1.38442	4.43047	2.25373	0.868142	6.45173	7.74946	5.41596	1.48434
		94		SAH	16.1	17.4	--	6	385.129				0	0	0	0	0	0	0	0	0	0	0	0	0	0	0	0	0	0	0	0	0	0	0	0	0.28909	0	0	0	0	0	0	0	0	0	0	0	0
		95		SAM	19.6	20.9	--	6	399.145				0	0	0	0	0	0	0	0	0	0	0	0	0.836653	0	0	0.735988	0	0	0	22.1295	14.3844	49.5499	13.2404	0.977521	41.7449	0	0	73.0095	7.3327	38.8125	2.35563	3.1996	0.269024	18.8109	0.863528	0.371604	0
		96	Yang Cycle	Decarboxy-SAM	9.6	10.5	--	6	355.155				0	0	0	0	1.25446	0	0	0	0	0	0	0	0	0	0	0	0	0	0	0	0	0	0	0	0	0	0	0	0	0	0	0.497614	0	0	0	0	0
		97		Methylthioadenosine	2.6	5	4.34	3	298.097				160.058	157.274	148.772	167.573	166.297	156.808	18.8123	23.9112	28.6731	1.2435	0	35.2633	73.8108	43.2066	10.5272	460.806	455.441	466.847	1067.94	1220.14	705.648	1239.87	833.948	706.836	1366.21	1044.97	1173	1228.19	1144.2	990.505	981.275	897.415	1051.44	2415.81	2335.85	2444.34	5506.04
		98		Methylthioribose-P	15.2	16.6	--	6	259.005				0	0	0	0	0	0	0	0	0	0	0	0	0	0	0	0	0	0	0	0	0	0	0	0	0	0	0	0	0	0	0	0	0	0	0	0	0
		99		1,2-Dihydroxy-3-keto-5-methylthiopentene	4.5	5.2	4.88	5	161.028				0	0	0.182007	0.435943	0	0	0	0	0	42.7807	18.3225	0	0	0	0	0	0	0	0	0	0	0.241756	0	0	0	0	0.312909	0	0	0	0	0	0	0	0	0	0
		100		2-Keto-4-methylthiobutyrate	2.8	4.2	3.49	4	147.012				3.80599	3.50634	4.1129	3.509	2.80577	2.6721	2.58924	1.76899	1.02899	123.858	83.0876	2.31459	6.44586	3.60115	4.68398	5.66553	6.22374	8.25449	6.37575	6.90008	4.38532	9.22877	11.0268	8.2655	6.40913	6.48612	7.00953	5.90705	9.50432	7.56338	2.64336	8.6196	5.43493	11.7912	14.0251	13.4584	22.0661
		101		3-Methylthiopropanoate	14.6	15.2	14.97	5	119.017				401.235	379.815	364.503	418.129	418.798	404.89	673.527	573.404	552.168	299.053	324.891	416.557	464.891	438.227	417.004	407.847	439.093	370.42	470.254	462.01	381.998	425.122	422.353	419.702	364.814	347.76	378.63	324.645	356.707	335.275	420.458	302.318	325.897	318.04	281.979	287.001	224.112
		102		a-Ketoglutaramate	10.9	11.7	11.08	5	144.03				19.8476	20.7637	20.3157	22.8098	23.9766	22.0537	12.4299	8.97002	8.57986	9.30731	13.9107	10.2548	11.2691	10.8351	8.7131	13.3503	9.76509	10.7788	13.1134	12.1344	15.5261	14.3527	10.3798	9.80977	11.3428	9.54137	11.8571	12.412	9.5064	10.3051	8.06187	11.3903	8.64188	8.65053	7.95473	9.71866	9.81343
		103	Polyamines	Putrescine	20.9	22.1	--	6	89.1073				3.32432	1.59743	1.31795	1.88707	2.64849	1.26056	3.15745	0.273964	3.16975	16.194	2.81376	0.599379	0	2.03066	0	0	0.303517	0	0.342047	0.923358	248.37	221.932	1.61166	105.617	3.61419	0.660778	0.575196	2.81806	170.393	1.49676	139.799	80.9188	2.32639	81.5403	66.9802	56.8304	0.455033
		104		N-Acetylputrescine	13	14.1	13.54	4	131.118				6430.74	6115.67	5626.67	6335.22	6175.4	5880.91	209.079	168.968	147.422	250.289	229.462	135.172	144.812	95.7163	88.0119	91.5025	87.7783	79.3954	95.2841	105.838	82.9845	95.4771	88.2935	80.2939	74.5422	71.2222	82.6525	70.5367	69.9344	71.0303	91.0106	56.9684	66.5457	64.0397	59.2209	58.5436	165.762
		105		Spermidine	11.5	14.2	13	3	146.165				10.9119	7.90808	8.08633	12.3798	10.704	13.7616	9308.87	6424.42	4993.7	2801.77	2328.14	1871.84	1587.83	1262.12	986.818	852.97	785.718	632.654	706.093	645.76	509.659	582.577	593.262	612.711	551.684	593.633	689.251	509.642	575.036	512.029	668.007	436.473	432.47	419.111	345.073	326.93	529.833
		106		Spermine	12.2	14.2	13	2	203.223				46.4498	37.2766	38.5831	45.3269	51.2943	44.8761	243.821	219.979	210.845	174.402	182.044	186.77	174.29	173.096	166.009	160.892	159.315	149.746	168.878	168.779	156.851	179.988	166.037	151.663	140.121	140.523	152.535	119.708	135.302	132.33	146.664	113.547	114.224	114.161	96.1176	86.0534	103.636
		107	Folates	Folate	17.3	18.2	17.81	2	440.132				11.4117	13.7756	14.823	12.4789	14.1333	13.3793	60.2828	54.464	49.1048	55.585	44.5658	59.8391	54.0632	68.0294	69.7409	55.6655	57.8417	56.0313	50.9743	44.9467	55.6727	48.8194	42.0699	55.8369	36.1054	32.2512	32.9456	37.713	50.8316	43.5649	35.0757	43.5851	34.4102	29.5453	30.7069	31.8461	14.3944
		108		Dihydrofolate	16.8	19	--	6	442.148				0	0	0	0	0	0	0	0	0	0	0	0	0	0	0	0	0	0	0	0	0	0	0	0	0	0	0	0	0	0	0	0	0	0	0	0	0
		109		Tetrahydrofolate	17	20	--	6	444.164				0	0	0	0	0	0	0	0	0	0	0	0	0	0	0	0	0	0	0	0	0	0	0	0	0	0	0	0	0	0	0	0	0	0	0	0	0
		110		N5,N10-Methylene-FH4	18.3	19.2	--	6	456.164				0	0	0	0	0	0	0	0	0	0	0	0	0	0	0	0	0	0	0	0	0	0	0	0	0	0	0	0	0	0	0	0	0	0	0	0	0
		111		N10-Formyl-FH4	17	19	--	6	472.159				0	0	0	0	0	0	0	0	0	0	0	0	0	0	0	0	0	0	0	0	0	0	0	0	0	0	0	0	0	0	0	0	0	0	0	0	0
		112		N5-Methyl-FH4	17.4	18.4	--	6	458.179				0	0	0	0	0	0.144624	0	0	0	0	0	0	0	0	0	0	0	0.337059	0	0	0	0	0	0	0	0	0	0	0	0	0	0	0	0	0	0	0
		113	EAs & Cholines	Phosphoethanolamine	18.3	19.8	18.7	2	142.026				393.82	403.427	429.061	226.488	226.725	223.261	1.80224	4.58412	3.16799	2.29602	10.212	5.91037	7.83554	144.59	18.2074	185.761	18.6344	2.48256	4.43061	27.6606	31.3769	41.9008	10.514	2.99914	145.854	7.00559	10.7718	88.6593	21.2851	46.4253	30.8236	0	14.318	5.07978	97.2915	6.36468	11.357
		114		CDP-Ethanolamine	18	19	--	6	447.068				63.2814	71.1206	68.1625	0.477254	0.586153	1.82959	0	0	0	0	0	0	0	0	0	0	0	0	0	8.58666	5.94529	8.13377	4.44615	0	16.8828	0	0	25.2963	0	14.4732	0	0	0	0	0	0	0
		115		Choline	10.2	12.2	11.39	1	104.107				13930.7	14276.6	13932.2	11232.4	11388.9	11735.4	7439.69	6151.9	6511.42	5841.62	6290.25	6100.45	6298.71	6518.41	6032.17	5983.13	5914.19	5701.75	6966.59	8475.89	7197.5	8346.81	6837.26	7153.98	5697.51	5491.81	6035.98	7568.21	5677.9	6303.04	6323.69	6935.1	6550.44	6545.16	5821.54	6204.12	7414.3
		116		Acetylcholine	15.7	16.7	16.13	1	146.118				750.809	732.415	786.751	649.831	672.214	673.387	306.219	304.453	303.318	365.536	368.793	375.683	369.131	389.776	444.748	350.039	342.454	358.934	360.778	374.254	429.92	384.299	409.332	470.15	379.891	384.386	358.201	447.286	439.716	475.224	400.632	505.014	448.477	380.912	401.523	417.076	438.885
		117		Phosphocholine	19.2	20.7	19.82	3	184.073				1576.29	1708.97	1771.45	609.725	661.525	685.463	45.8639	37.9448	21.473	44.988	19.9784	31.5945	85.5547	49.7561	19.5117	61.0495	34.6488	12.1971	40.3796	507.917	774.884	896.295	256.29	43.7342	1164.13	72.3614	49.7152	1253.58	145.831	912.218	118.794	58.8025	29.747	81.5086	81.2052	49.8723	87.3536
		118		Glycerophosphocholine	15.9	16.7	16.25	2	258.11				935.413	1035.63	1044.61	410.229	438.128	442.892	248.706	265.653	258.998	284.787	270.419	279.745	268.975	281.417	278.198	249.031	276.912	261.358	283.018	292.633	291.021	300.45	291.75	318.394	301.626	279.82	270.435	313.987	305.42	325.45	305.224	321.148	310.351	292.562	288.402	304.816	317.126
		119		CDP-Choline	18.3	19.3	18.62	5	489.115				28.9006	28.1653	30.9624	0	0	1.45808	0	0	0	0	0	0	0	0	0	0	0	0	0	2.8782	5.02891	2.69697	1.59978	0	8.52862	0	0	14.5922	0	5.44142	0	0	0	0	0	0	0
		120	Carbohydrates	Fructose	11.3	12.7	12.32	2	179.056				3279.34	3351.59	3315.52	3389.06	3338.43	3381.85	6272.12	6469.89	6581.37	5916.78	5925.82	6371.72	6456.77	6445.9	7101.88	6392.63	6614.85	6424.47	6566.39	6747.76	6632.07	7076.31	6938.64	7200.84	5996.4	6449.29	6374.37	6288.12	6487.71	6264.41	7024.88	6698.27	6646.98	6461.55	6374.61	6332.66	6319.9
		121		Glycerol-3-P	16.6	17.6	--	6	171.006				10.7106	12.695	12.8463	17.8124	18.9659	17.6052	0.659781	0	0	0.657543	0.774428	0	0	3.056	4.13442	1.37898	2.52444	1.5808	0.435203	2.0298	3.10034	3.57579	2.10173	1.05931	3.23246	4.16287	2.07606	2.63672	0.544414	0.48849	0.629727	4.42767	6.80276	2.36205	0.650963	2.58679	1.06204
		122		Glycerate	10.5	11.9	10.59	5	105.019				691.858	645.419	651.456	701.751	699.89	695.679	9692.18	9646.96	10001.5	10099.7	9377.32	7717.57	7527.64	6603.41	5492.77	5230.77	5044.87	4341.12	5301.92	5253.97	4268.31	5513.15	5341.55	5246.18	4432.67	4432.51	4838.72	3925.43	4568.13	4112.7	5179.67	3917.48	3945.24	3657.22	3436.3	3215.15	14365.6
		123		Glucosamine	13.2	14.1	13.73	2	180.087				922.294	872.746	805.251	909.044	913.28	934.803	615.429	741.365	688.224	575.484	595.063	591.44	677.51	622.137	561.197	637.482	592.353	577.561	632.953	706.516	686.73	578.99	654.143	582.597	523.783	624.232	646.737	496.821	568.816	602.149	560.665	551.154	572.225	523.999	539.086	470.483	618.984
		124		Glucosamine-P	17	18.1	17.66	5	258.038				1.68356	2.27751	3.05602	1.36696	1.56401	1.96851	1.51531	2.63799	3.36405	2.19417	4.49912	5.18109	3.59523	7.51102	6.90663	3.95155	4.63539	4.80676	2.11877	3.70941	3.87303	4.29645	6.29205	2.53169	1.80109	3.55385	3.04015	2.72948	5.15683	5.40201	2.72759	6.1915	2.11053	3.13133	2.72575	2.63887	0
		125		NANA	15.8	17	--	6	308.099				32.5317	32.1239	34.2987	32.9495	32.1632	33.5179	53.6268	37.4612	46.2854	49.2113	47.1344	43.045	40.1074	49.5503	54.5933	51.4344	57.6266	61.4093	43.2773	40.8793	49.9546	49.7043	52.5644	52.6917	49.9536	50.0193	47.215	47.055	50.2994	48.4929	45.4795	60.721	48.9566	50.6353	51.0786	57.3209	25.4595
		126		UDP-Glc	18.6	20	--	6	565.048				24.138	23.2569	23.7273	0	0	0	0	0	0	0	0	0	0	0	0	0	0	0	0	0	0.738286	0.990231	0	0	1.28616	0	0	4.47741	0	1.56129	0	0	0	0	0	0	0
		127		UDP-GlcNAc	18.2	19.1	--	6	606.074				26.7175	24.4386	28.7098	0	0	0	0	0	0	0	0	0	0	0	0	0	0	0	0	0	0.937282	0	0	0	0	0	0	1.06348	0	0	0.656793	0	0	0	0	0	0
		128		UDP-Glucuronate	20.1	20.9	--	6	579.027				8.29682	10.0558	8.57138	0	0	0	0	0	0	0	0	0	0	0	0	0	0	0	0	0	0.467291	0	0	0	0.613158	0	0	0.91485	0	0.344398	0	0	0	0	0	0	0
		129	Glycolysis	Aldohexose	13.2	14.2	13.7	2	179.056				34597.4	32764.7	33816.4	34935.5	34433.4	34905.9	64384.5	64823.4	66562.7	68470.1	70057.9	67198.6	68134.5	67371.8	64832.8	62778.1	60856.2	60471.6	64090.2	68428.2	69047.4	64343.4	66298.5	68736.3	55392.3	59926.6	61145.9	58329.3	65826.9	64468.5	66646.9	64536.3	62234.1	56558.1	56187.8	55943.3	59960.5
		130		Hexose-P	18.1	19.7	18.97	4	259.022				19.3998	19.6568	20.5182	9.29958	9.28215	9.55093	3.17584	3.22714	2.63434	0.664192	3.12015	0	1.50167	6.33075	3.03397	4.14342	3.44558	2.46438	3.23178	1.8347	3.69783	5.7986	4.30607	6.11463	3.14066	6.27192	5.44758	7.2108	8.43203	5.13312	6.83315	5.3127	2.30119	6.09385	9.12933	3.42771	0.576494
		131		Fructose-1,6-P2	20.2	22.6	--	6	338.989				0.568733	1.8339	2.01786	0.12784	0.82322	0.235767	0.485956	1.10292	0	0	0	0.54727	0	0	0	0	0	0	0	0.525351	0.480891	1.07973	0	1.98177	0	0	0	0	5.14198	0.352706	2.2934	1.26166	0.341867	0	0.295928	0.284291	0
		132		Glyceral/-on-P	16.8	19	--	6	168.991				0	0.11367	0	0	0	0.175722	0	0	0.558895	0	0	0	0	0	0	0	0	0	0	0	0	0	0	0	0	0	0	0	0	0	0	0	0	0	0	0	0
		133		Diphosphoglycerate	18.1	19.3	--	6	264.952				0	0	0.110227	0	0	0	0	0	0	0	0	0	0	0	0	0	0	0	0	0	0	0.467648	0	0	0	0	0.437792	0	0	0	0	0	0	0	0	0	0
		134		3-Phosphoglycerate	18.1	19.6	--	6	184.986				0	0.0961476	0.535796	0.109522	0.239872	0.162164	0	0	0	0.669709	0	0	0	0	0	0	0	0.345767	0.476092	0	0.471191	2.15071	0	0.365735	0.350916	9.69381	0	0.98827	0	0	0	0	0	0	0.414534	0.413436	0
		135		Phosphoenolpyruvate	18.1	19.3	--	6	166.975				0.137336	0.121761	0.39156	0.631003	0.167559	0.586136	0	0	0	0	0	0	0	0	0	0	0	0.390822	0	0	0	1.36826	0	0	0	0.708504	0	0	0	0	0	0	0	0	0	0	0
		136		Pyruvate	4.8	9.1	6.81	3	87.0088				10299.7	9980.63	9873.21	10180.7	10173.2	9999.69	34960.3	39839.9	41205.5	41850.2	44185.5	45352.7	43644.7	42086.4	40762.2	64318	62605.1	68839.5	73441.2	70851.5	70071.9	70735.4	72665.6	81945.9	80927.3	86968.5	81352.2	93179.7	91419.6	94505	85435.3	93007.3	91516.9	104771	110673	107486	110797
		137		Lactate	11.3	13	11.74	2	89.0244				113571	112727	109230	112990	111598	111392	108434	117618	117836	127835	123752	121184	123814	124391	136712	129623	127185	122273	124460	122854	126083	133403	132243	145545	126232	134580	126468	124061	129402	129234	137570	148816	144847	149370	155703	154345	125019
		138	PPP	Phosphogluconolactone	17.2	18.5	--	6	257.007				0	0	0	0	0	0	0	0	0	0	0	0	0	0	0	0.38125	0.421852	0	0	0	0	0	0	0	0	0	0	0	0	0	0	0	0	0	0	0	0
		139		Phosphogluconate	19.1	20.5	--	6	275.017				0	0	0	0	0	0	0	0	0	0	0	0	0	0	0	0	0	0	0	0	0.356793	0	0	0	0	0	0	0	0	0	0	0	0	0	0	0	0
		140		Gluconate	15.3	17.1	16.35	3	195.051				113.814	118.173	123.408	124.573	128.047	127.382	274.321	236.755	249.377	184.906	175.472	234.354	223.268	248.525	251.488	273.509	280.192	275.103	249.207	262.25	244.548	249.142	246.381	262.657	229.967	279.43	248.534	243.508	251.722	250.976	253.542	260.555	249.745	250.484	271.262	278.457	183.382
		141		Pentose-5-P	17.3	18.1	17.46	5	229.012				6.35152	7.44645	7.99014	0.735905	0.264398	0.415525	1.68674	0.608115	1.72805	0.760531	1.05014	1.63192	1.05637	2.28179	1.34938	2.8359	1.368	2.62577	0	1.10092	4.50792	2.51926	2.72412	1.65934	3.16411	0.699053	1.98032	3.35755	5.57363	3.85807	0.863455	4.46108	1.78696	0.841649	2.77034	1.2594	1.18706
		142		PRPP	21.7	23.1	21.91	5	388.945				0	0	0	0	0	0	0	0	0	0	0	0	0	0	0	0	0	0	0	0	0	0	0	0	0	0	0	0	0	0	0	0	0	0	0	0	0
		143		dRibose-P	7.6	9.2	8.66	3	213.017				2025.87	1865.18	1899.27	2009	2190.54	2245.34	1304.27	1398.69	1427.67	994.14	1106.8	1840	1801.05	2166.05	2372.65	1903.33	2035.48	2066.35	1847.76	1956.48	2161.66	1928.48	1929.94	1365.55	1933.46	1977.1	1954.4	2130.46	2277.37	2364.61	2250.55	2401.1	2305.93	1989.16	2092.84	2106.95	1653.64
		144		Erythrose-4-P	15.3	16.4	--	6	199.001				0	0	0	0	0	0	0	0	0	0	0	0	0.5772	0	0	0	0	0	0	0	0	0	0	0	0	0	0	0	0	0	0	0.482885	0	0	0	0	0
		145		Sedoheptulose-7-phosphate	18.2	19.8	--	6	289.033				3.41235	4.38447	4.95289	0.147863	0.104484	0	0	0	0	0	0	0	0.538587	0	0	0	0	0	0	0	0	0	0	0	0	0	0	0.315398	0	0	0	0	0	0	0	0	0
		146	TCA Cycle	Oxaloacetate	18.2	19.7	--	6	130.999				0.127312	0.638585	0.879164	0.818142	0.527917	0.426823	0	0	0	0	0	0	0	0	0	0	0	0	0	0	0	0	0	0	0	0	0	0	0	0	0	0	0	0	0	0	0
		147		Citrate / Isocitrate	16.4	37	26.04	3	191.02				15927.1	28650.6	33868.6	22361.9	16814.3	13923.8	51615.7	58570.1	60584.2	35308	26547	21183.1	19646.9	18758.4	17362	65576.7	78536.5	84013.9	36794.4	28631.4	22390.3	22101.7	19484.8	19835.4	60240.4	74209.4	69181.8	28037.2	25496.2	19343.2	18720.9	16240.9	16887.3	59002.6	62272	70770.3	12284.3
		148		Aconitate	16.8	18.4	17.31	3	173.009				116.818	123.99	126.079	110.784	115.583	118.534	229.766	227.337	224.435	181.251	175.989	202.47	196.079	234.552	236.115	285.737	298.198	295.216	189.394	205.554	205.754	197.688	202.572	246.385	410.928	345.379	340.575	230.029	265.011	247.074	203.67	241.634	239.718	514.044	526.939	550.951	255.198
		149		a-Ketoglutarate	15.5	16.8	16.11	3	145.014				95.4927	94.465	98.9734	100.422	104.211	102.744	131.59	123.297	148.38	219.427	217.566	223.011	214.501	217.891	237.794	147.048	148.124	149.782	206.454	209.34	206.534	201.864	207.7	230.825	127.667	143.081	141.963	188.199	215.17	230.016	200.236	230.28	216.923	132.628	125.975	126.493	155.74
		150		Succinate	15.2	16.3	15.9	2	117.019				2366.64	2217.34	2368.06	2306.07	2201.8	2321.35	5805.12	5463.47	5520.72	5947.77	5646.57	6464.1	6244.68	7040.8	6989.92	4501.88	4798.91	4541.68	5603.86	6071.83	6251.73	5812.04	5845.58	6965.55	3977.69	4222.3	4070.05	5557.96	6051.85	6050.43	4949.54	6340.25	5895.94	3192.99	3100.81	3144.57	3232.9
		151		Fumarate	16.2	16.9	16.56	2	115.004				42.0413	33.2755	34.6333	32.3411	32.3464	33.7797	83.6467	64.8903	81.4764	78.5213	63.7471	70.1382	78.0132	80.6997	76.7766	79.8011	63.607	59.8066	60.4578	67.2471	61.9222	65.7375	64.0259	68.9405	54.1662	55.6489	57.6039	49.4759	55.8169	51.0297	66.5374	56.6388	65.2113	51.8107	49.8408	55.1848	66.4726
		152		Malate	16.7	18.4	17.12	3	133.014				226.629	238.145	232.184	267.007	263.197	259.812	3219.06	3282.52	3485.63	2539.2	2466.28	2392.84	2413.27	2996.84	2549.15	3509.4	4282.12	3755.41	2647.78	2480.96	2729.96	2623.71	2624.32	2607.52	3589.66	3523.95	3507.8	3112.67	2969.84	2904.78	3302.21	2824.99	2756.78	3577.03	3722.57	3746.98	1842.84
		153	Urea Cycle	Carbamoylphosphate	16.7	18.3	--	6	139.975				0	0	0	0	0	0	0	0	0	0	0	0	0	0	0	0	0	0	0	0	0	0	0	0	0	0	0	0	0	0	0.71181	0	0	0	0	0	0
		154		Ornithine	19.3	20.4	19.73	2	133.097				1008.16	1114.46	1077.26	2761.42	3016.74	3005.58	865.984	799.413	751.435	859.789	732.837	749.738	721.942	729.472	680.292	858.921	716.282	747.86	701.683	742.268	727.261	867.441	756.702	923.648	830.353	1018.13	882.392	879.79	1029.83	860.858	1062.47	1042.12	1028.8	1539.41	1705.66	1658.58	1671.86
		155		N-Acetylornithine	14.9	16.3	15.4	3	175.108				312.386	318.409	310.237	309.987	321.114	307.237	245.581	228.98	226.836	306.435	281.954	254.808	238.25	250.269	261.952	229.711	222.454	224.678	207.405	222.588	216.998	236.074	236.912	272.209	219.348	228.831	226.053	227.72	257.245	252.644	234.64	260.254	250.419	222.482	222.18	226.167	245.32
		156		Citrulline	16	17.5	16.47	2	176.103				856.791	834.252	850.798	841.061	813.645	838.767	675.784	635.521	678.976	769.321	725.988	745.176	690.089	736.309	759.176	691.561	646.363	646.4	654.763	646.005	665.353	701.786	710.94	844.547	612.147	622.59	638.37	643.476	743.023	678.07	698.97	721.619	712.764	584.172	606.867	606.489	631.66
		157		ArgSucc	19	19.8	19.5	3	291.13				12.5636	9.80641	14.7218	62.5118	64.6782	64.3329	2.02041	3.09841	3.02482	7.07636	5.45366	6.82716	2.394	2.23254	3.39238	2.3495	3.49834	6.03214	7.18938	5.03234	8.23145	4.0271	3.94112	6.59222	5.05302	7.18873	4.00489	8.41363	8.93387	12.0597	7.96575	6.80247	5.22578	10.9997	12.9079	10.6879	10.6688
		158	Pyrimidines	Carbamoylaspartate	17.2	18	17.72	5	175.036				1.99278	2.0805	1.57695	1.07789	0.974282	2.40539	2.96436	1.43955	0.624832	1.44467	0.624428	2.41142	3.33117	2.30989	4.96934	2.36674	2.31097	3.7049	2.12375	1.25037	2.84855	2.68217	2.01661	5.57392	1.67007	1.59332	0.965388	2.82436	1.81887	1.55685	3.01444	2.44248	1.42725	1.80195	3.48528	3.10943	0.553239
		159		Dihydroorotate	13.4	14.2	13.64	5	157.025				3.62199	4.06992	4.70412	3.14352	4.46871	6.36808	1.15078	1.62659	1.24389	0.763643	0	3.31945	2.91228	1.86949	0.809283	1.9521	2.17653	0	0.74442	1.94523	0.561589	1.06375	1.11828	1.08672	1.34288	0.644775	0	0	0.591242	0	1.62269	0	1.49881	1.55689	2.07	0.635638	2.80011
		160		Orotate	11.6	12.6	11.96	4	155.01				2.92752	3.79503	5.33142	3.57699	4.9236	3.75403	0	1.01517	1.08401	3.0864	0.999284	2.42295	1.6398	1.84798	0	2.78896	0.526414	2.42236	3.25478	1.88864	3.26664	2.08583	1.80225	0.621808	1.96228	4.31962	0.514751	2.21349	1.07804	1.28307	1.24516	3.56395	0.652096	4.84521	2.4208	4.82456	1.64994
		161		Orotidine-P	18.3	19.5	--	6	367.018				0	0	0	0	0	0	0	0	0	0	0	0	0	0	0	0	0	0	0	0	0	0	0	0	0	0	0	0	0	0	0	0	0	0	0	0	0
		162		Uracil	2.8	4.3	3.72	3	111.02				4910.07	5013.79	4833.74	5052.35	5241.81	5218.01	4977.17	4963.46	4779.36	2698.61	3294.67	5362.18	6222.31	6284.71	6226.9	5573.4	5563.26	5646.03	5353.06	5419.68	5789.09	6514.66	6229.28	6642.36	5847.62	5455.66	5293.43	4905.66	5787.7	5401.24	5392.17	5221.46	5795.44	4203.79	4299.17	4150.53	4936.51
		163		Uridine	7	8.8	8.01	2	243.062				2650.36	2564.77	2530.82	2477.4	2308.93	2252.98	3988.23	3671.91	3466.2	2534.91	2974.2	3454.24	3276.44	3577.51	3199.76	2183.31	2314.25	2147.67	2624.05	2837.07	2429.47	2167.48	2005.14	1533.69	1171.77	1072.65	1073.81	1133.48	1451.34	1143.31	1040.56	789.185	834.224	453.348	408.387	415.82	473.889
		164		UMP	16.9	18.1	--	6	323.029				6.65143	7.33363	8.15912	1.47379	1.1502	1.38437	0	0	1.26222	0	0	0	0	0.536485	0	0	0	0	0	0.981624	1.41717	3.93346	1.59201	0	4.35809	0	0.482478	10.8781	0.928246	5.01552	0.508942	0	0	0.280138	0	0	0
		165		UDP	18.7	19.9	--	6	402.995				1.86185	1.72852	2.31853	0	0	0	0	0	0	0	0	0.474117	0	0	0	0	0	0	0	0	0.739386	0.446693	0	0	0	0	0	0.398698	2.1437	0	0	0	0	0	0	0	0
		166		UTP	20.3	21.7	--	6	482.961				0	0	0	0	0	0	0.50422	0	0	0	0	0	0	0	0	0	0	0	0	0	0	0	0	0	0	0	0	0	0	0	0	0	0	0	0	0	0
		167		dUridine	3.7	5.7	4.88	3	227.067				222.545	232.491	221.084	225.582	233.011	239.964	273.837	255.071	254.912	318.425	294.029	306.556	306.466	330.98	319.627	321.213	346.228	340.901	320.492	362.29	360.714	341.819	337.829	356.943	313.526	314.305	308.721	345.499	422.334	377.511	302.926	331.468	334.109	303.095	308.331	324.954	303.385
		168		dUMP	11.1	12.5	11.79	3	307.034				31.0066	28.5224	26.9748	26.9499	28.4707	29.3646	191.005	143.859	136.864	86.4602	84.0406	96.6355	89.976	89.6646	96.3905	110.29	124.302	110.025	134.347	127.856	105.709	148.43	127.53	93.0097	78.5109	94.4805	101.118	73.7551	68.871	64.0378	122.972	92.234	70.1325	108.506	74.0429	76.2577	38.2031
		169		dUDP	18.1	19.3	--	6	387				0	0	0	0	0	0	0	0	0	0	0	0	0	0	0	0	0	0	0	0	0	0	0	0	0	0	0	0	0	0	0	0	0	0	0	0	0.510431
		170		dUTP	17	24.5	--	6	466.966				0	0	0	0	0	0	0	0	0	0	0	0	0	0	0	0.440855	0	0	0	0	0	0	0	0	0	0	0	0	0	0	0	0	0.313723	0	0	0	0
		171		Cytosine	9.6	10.8	10.37	3	112.051				252.549	250.04	248.239	260.378	270.874	265.095	96.4432	92.4162	89.9047	150.46	144.801	112.802	104.932	107.395	112.266	133.336	153.522	137.932	176.752	193.691	173.714	173.111	166.66	210.983	168.188	170.35	184.202	175.567	195.599	203.22	238.479	173.508	171.274	155.965	154.944	164.29	185.1
		172		Cytidine	11.1	12.2	11.56	3	244.093				305.364	286.214	302.221	260.147	279.623	281.896	180.277	166.979	190.729	140.985	158.871	171.073	193.819	222.476	233.306	118.731	118.486	112.867	115.52	123.78	141.403	116.131	106.09	139.944	63.8144	64.0271	50.7362	64.7891	76.4761	72.4492	52.0728	57.0712	50.9984	21.4306	22.1772	19.6386	17.532
		173		CMP	17.7	19.1	--	6	322.045				7.43586	7.1724	8.85073	0.454096	0.621622	0.232593	0	0	0	0	0	0	0	0	0.536945	0	0	0	0	0	0	0	0	0	1.27009	0	0	3.26769	0	0.839165	0	0	0	0	0.662423	0	0
		174		CDP	19.2	21.5	--	6	402.011				0	0	0	0	0	0	0	0	0	0	0	0	0	0	0	0	0	0	0	0	0	0	0	0	0	0	0	0	0	0	0	0	0	0	0	0	0
		175		CTP	20.8	21.9	--	6	481.977				0	0	0	0	0	0	0	0	0	0	0	0	0	0	0	0	0	0	0	0	0	0	0	0	0	0	0	0	0	0	0	0	0	0	0	0	0
		176		dCMP	17.1	18.5	--	6	306.05				0	0	0	0	0	0	0	0	0	0.890399	0	0	0	0	0	0	0	0	0	0	0	0	0	0	0	0	0	0	0	0	0	0	0	0	0	0	0
		177		dCDP	18.5	20.4	--	6	386.016				0	0	0	0	0	0	0	0	0	0	0	0	0	0	0	0	0	0	0	0	0	0	0	0	0	0	0	0	0	0	0	0	0	0	0	0	0
		178		dCTP	20.1	21.6	--	6	465.982				0	0	0	0	0	0	0	0	0	0	0	0	0	0	0	0	0	0	0	0	0	0	0	0	0	0	0	0	0	0	0	0	0	0	0	0	0
		179		Thymine	2.7	4.8	4.25	5	127.05				153.756	153.186	158.379	182.531	179.011	174.332	50.5225	46.0079	52.5571	445.883	372.834	148.691	101.128	73.8543	76.6542	72.4033	64.1899	62.7071	50.228	52.6977	60.3399	52.4833	44.2964	43.1977	51.9907	48.5248	47.2832	55.1597	57.2823	56.7806	44.7234	33.0629	38.2558	37.9801	34.4421	34.4305	36.9078
		180		dThymidine	2.7	4.9	2.99	3	241.083				185.596	192.079	184.013	199.928	207.457	202.651	257.498	243.807	222.7	678.261	465.289	267.056	264.878	280.506	285.46	215.302	221.022	215.752	243.645	255.456	280.143	210.477	195.756	206.229	156.48	139.49	137.335	174.745	222.611	201.703	116.835	124.971	121.535	60.6905	71.9516	70.9508	92.0838
		181		dTMP	15.8	17	--	6	321.049				0	0	0	0	0	0	0	0	0	0	0	0	0	0	0	0	0	0.159963	0	0	0	0	0	0	0	0	0	0	0	0	0	0	0	0	0	0	0
		182		dTDP	17.8	19	--	6	401.016				0	0	0	0	0	0	0	0	0	0	0	0	0	0	0	0	0	0	0	0	0	0	0	0	0	0	0	0	0	0	0	0	0	0	0	0	0
		183		dTTP	19.3	20.7	--	6	480.982				0	0	0	0	0	0	0	0	0	0	0	0	0	0	0	0	0	0	0	0	0	0	0	0	0	0	0	0	0	0	0	0	0	0	0	0	0
		184	Purines	AICAR	13	14.3	13.38	3	337.055				241.459	229.233	241.013	246.678	245.633	247.932	608.17	596.479	631.126	609.977	639.553	594.077	662.651	602.968	570.594	555.105	526.201	525.608	646.219	700.846	613.658	646.598	649.341	687.731	513.484	517.4	567.779	552.985	622.218	524.4	717.318	558.711	499.819	561.29	488.973	471.396	535.365
		185		FAICAR	15.8	17.5	--	6	365.05				0	0	0.179451	0	0	0	0	0	0	0	0.729684	0	0	0	0	0	0.437425	0	0	0	0	0	0	0	1.08177	0.532946	0	2.25634	0	1.81531	0	3.02592	0.373598	0.295124	1.28709	2.03443	0
		186		Adenine	7.3	9	8.08	3	136.062				4472.17	4515.28	4596.6	5263.41	5211.66	5191.14	2857.49	2777.62	2702.89	1739.35	1593.29	2207.66	2591.08	2425.08	2079.1	2093.58	2065.06	2186.22	2387.22	2956.02	3457.19	3780.91	3127.89	1943.09	2484.9	2004.35	2233.68	2681.91	2499.81	2844.76	2853.64	2044.58	1432.52	2237.55	1389.74	1033.84	1734.08
		187		Adenosine	7.5	9.3	8.46	4	268.104				434.517	423.241	455.053	186.877	185.643	192.477	30.3279	17.2267	41.0512	19.0607	10.0802	12.7856	17.3739	20.942	48.3009	26.7451	37.4923	27.9774	32.8905	25.7576	28.5939	26.3923	29.2735	16.4164	28.2272	27.5585	43.739	35.4561	25.6689	24.7251	43.9963	26.2124	42.3719	25.4251	22.9807	23.7675	30.4739
		188		AMP	16.6	18.1	--	6	346.056				42.3068	42.8464	46.4901	7.57	7.57335	7.62611	0	0	0	0	0	0	0	0	0	0	0	0.449507	0	7.39552	12.7855	23.4742	13.0296	0	28.2199	0.420555	0.461322	46.0227	0	23.896	0	0	0	0.737016	0.343417	0	0
		189		ADP	18.3	19.5	--	6	426.022				0	0	0	0	0	0	0	0.506704	0	0	0	0	0	0	0	0	0	0	0	0	1.06188	1.5578	0	0	8.03212	0	0	10.1343	0.359477	3.79041	0	0	0	0.613166	0.270888	0	0
		190		ATP	19.7	21.5	--	6	505.988				0	0	0	0	0	0	0	0	0	0	0	0	0	0	0	0	0	0	0	0	0	0	0	0	0	0	0	0	0	0	0	0	0	0	0	0	0
		191		cAMP	15.5	16.6	--	6	328.045				0	0	0	0.183674	0	0	0	0	0	0	0	0	0	0	0	0	0	0	0	0	0	0	0	0	0	0	0	0	0	0.419167	0	0	0	0	0	0	0
		192		dAdenosine	3.6	5.6	5.06	4	252.109				0	0	0	0	0	0	0	0	0	69.8756	62.6267	17.8362	1.16636	1.17795	0	0.75652	2.33766	1.5489	2.49056	2.04614	1.56227	4.26223	0.855821	2.41282	5.68915	4.82271	6.92448	6.34356	3.20173	4.61186	4.84747	6.86814	5.47181	36.8574	34.6679	33.1591	43.6405
		193		dAMP	16.2	17.2	--	6	330.061				0	0	0	0	0	0	0	0	0	0	0	0	0	0	0	0	0	0	0	0	0	0	0	0	0	0	0	0	0	0	0	0	0	0	0	0	0
		194		dADP	17.8	19.2	--	6	410.027				0	0	0	0	0	0	0	0	0	0	0	0	0	0	0	0	0	0	0	0	0	0	0	0	0	0	0	0	0	0	0	0	0	0	0	0	0
		195		dATP	19.4	20.7	--	6	489.994				0	0	0	0	0	0	0	0	0	0	0	0	0	0	0	0	0	0	0	0	0	0	0	0	0	0	0	0	0	0	0	0	0	0	0	0	0
		196		1-Methyladenosine	17.7	19	--	6	282.12				0.429463	0	0.41293	0	0	0.561117	0	0.350759	0	0.367109	0	0	0	0.262692	0	0.23503	0	0	0	0	0	0	0	0	0.311022	0	0.255271	0.324341	0	0.281353	0	0	0.266081	0.23245	0	0	0.357865
		197		Adenylosuccinate	19.8	20.7	--	6	462.067				0	0	0	0	0	0	0	0	0	0	0	0	0	0	0	0	0	0	0	0	0	0	0	0	0	0	0	0	0	0	0	0	0	0	0	0	0
		198		Guanine	10.7	11.8	11.59	5	150.042				2.6676	4.88407	3.78979	2.88773	3.87683	4.80605	0	0	0	2.59579	1.75965	14.5136	0	0	0.240191	0.897458	0.371106	0	0	0	3.54773	0.821996	0	0	0.779919	0	0	0.313524	0	0.695351	1.40693	0.684262	0	0	0	0	1.15091
		199		Guanosine	12	12.8	--	6	282.084				0.472205	0	0	0.195115	0.225575	0.245613	0	0	0	0.765341	0	0.554285	0	0	0.478957	0	0	0	0	0.391881	0.388493	0	0.401173	0	0	0	0	0	0	0	0	0	0	0	0	0	0
		200		GMP	17.8	19	--	6	362.051				28.4253	28.3164	31.5775	1.92442	1.48064	1.4896	0	0	0	0	0	0	0	0	0	0	0	0.51264	0	1.95123	5.01941	7.23186	2.30809	0	11.2219	0.351117	0	15.4417	0	6.50185	0.423949	0	0	0	0	0	0
		201		GDP	19.4	21.2	--	6	442.017				0	0	0	0	0	0	0	0	0	0	0	0	0	0	0	0	0	0	0	0	1.11818	0	0	0	0	0	0	0	0	0	0	0	0	0	0	0	0
		202		GTP	21.2	22.4	--	6	521.983				0	0	0	0	0	0	0	0	0	0	0	0	0	0	0	0	0	0	0	0	0	0	0	0	0	0	0	0	0	0	0	0	0	0	0	0	0
		203		dGuanosine	10.7	12.3	11.83	5	266.089				0	0	0	0	0.281886	0	0	0	0	5.44821	4.61816	0	0	0	0	0.491389	0	0	0	0	0	0	0	0	0	0	0	0	0	0	0	0	0	0	0	0	0.470438
		204		7-Methylguanosine	18.3	19.5	--	6	297.108				0	0	0	0	0	0	0	0	0	0	0	0	0	0	0	0	0	0	0	0	0	0	0	0	0	0	0	0	0	0	0	0	0	0	0	0	0
		205		Dimethylguanosine	9.5	10.5	--	6	312.13				1.65918	2.59683	0.58336	0	3.13599	0	0	0	0	0	0	0	0	0	0	0	0.566883	0	0	0	0	0	0.586277	0	0	0	0	0.702512	0	0	0	0.887919	0	0	0	0	0
		206		Inosine	10.3	11.4	10.34	4	267.073				16.7929	17.9016	17.9114	10.0105	8.13679	9.68485	140.376	108.051	105.788	75.3107	78.4669	74.7286	65.0583	47.8477	49.1883	50.0616	56.7388	44.8829	60.7972	62.7955	37.8245	59.3564	45.1232	52.9152	42.0087	34.2907	43.5295	20.1811	27.6137	25.6215	49.0126	28.005	23.7232	30.2159	21.7629	25.2133	32.8844
		207		IMP	17.1	18.4	--	6	347.04				7.12817	8.00403	8.35507	0.339403	0	0.647633	0	0	0	0	0	0	0.549174	2.22179	0	0	0	0	0	0	0	0	0	0	0	0	0	0	0	0.914396	0	0	0	0	0.364925	0	0
		208		dInosine	5.6	7.9	6.35	4	251.079				3.22224	4.02763	3.26123	3.827	2.02357	1.53308	0.450813	0	0	92.8592	32.918	2.31059	0.786955	0.926939	0.237037	1.68179	1.01172	1.1736	1.28285	0.646807	1.65537	1.74368	0.298223	1.84999	3.09557	2.43489	0.641469	2.50589	2.91997	1.2875	2.1716	3.00637	2.68178	2.33666	4.05138	3.22887	0.940283
		209		Hypoxanthine	7.4	9.2	8.32	3	135.031				11970.7	11304.2	11040.7	11313	10630.3	10549.4	18974.4	17888.8	17363.3	12145	14228	16954.4	16556.8	18439.2	15842.2	9251.95	9179.12	8395.78	9740.84	10957.2	8919.11	8199.32	8035.4	3388.38	2945.8	2002.85	1770.99	2225.77	3190.28	1883.33	1289.14	754.823	785.236	309.221	304.242	244.443	453.4
		210		Xanthine	9.4	10.5	9.98	1	151.026				2105.59	2132.67	2092.99	2212.25	2215.06	2267.46	1681.4	1400.13	1427.94	1556.82	1556.63	1469.13	1574.19	1602.79	1564.85	1332.3	1413.07	1343.36	1516.6	1614.88	1468.72	1588.7	1521.8	1935.23	1273.95	1327.19	1244.96	1349.43	1488.72	1313.99	1600.78	1531.46	1430.55	1254.96	1251.66	1244.89	1023.11
		211		Xanthosine	10.3	11.3	10.65	2	283.068				14.6842	16.9527	15.5928	16.7767	16.4317	17.4129	7.27321	4.29108	6.44965	5.98607	7.80635	10.2458	9.53115	14.147	14.3821	10.125	10.1246	12.033	8.94856	10.6782	11.237	13.8165	12.4287	18.1658	10.3752	9.06429	8.12085	7.67858	9.2979	9.81799	8.5827	13.7102	11.8483	11.5823	9.0181	9.75366	3.74099
		212		Xanthurenic Acid	15	16.5	15.24	5	204.03				0.23132	0	0	0.208482	0	0.376302	0	0	0	0	0	0	1.39791	0	0.458509	1.35297	0.975492	0.42537	1.58543	2.50638	1.43017	1.04102	1.03053	2.53308	1.48752	1.28693	1.08196	0.381237	1.35287	0.850058	0.643766	0.542676	1.06074	0.396936	0.653474	0.460624	0
		213		XMP	18.6	19.7	--	6	363.035				0	0	0	0	0	0	0	0	0	0	0	0.492656	0	0	0	0	0	0	0	0	0	0	0	0	0	0	0	0	0	0	0	0	0	0	0	0	0
		214		Uric Acid	14.4	15.3	14.82	1	167.021				79.2593	79.8903	74.7477	26.5195	30.0427	26.6765	161.514	170.8	144.819	184.393	161.66	148.351	176.467	187.62	185.344	147.756	147.939	137.043	142.587	135.622	139.182	157.251	172.746	203.251	121.419	130.686	118.835	131.727	143.652	144.52	163.558	170.81	163.809	130.712	120.544	125.678	119.083
		215	Fatty Acid Deriv.	Octanoate	2.8	3.7	3.53	5	143.108				223.339	235.589	214.494	249.077	258.568	247.107	979.273	705.283	605.629	287.179	350.246	490.524	490.056	452.233	384.686	373.698	388.918	349.486	437.586	431.771	367.744	427.74	410.8	386.495	325.493	320.89	361.368	266.14	332.096	298.125	382.27	264.725	288.996	259.397	219.954	218.365	614.778
		216		Decanoate	2.8	3.5	3.13	5	171.139				290.086	304.337	269.054	315.463	337.551	309.085	422.443	265.494	221.985	63.7296	104.785	174.01	186.788	153.476	128.656	131.5	129.682	123.871	145.248	143.319	121.442	140.227	134.883	119.555	104.355	94.8289	111.682	79.3668	93.5266	89.8878	118.676	75.8958	86.3497	72.0313	62.6629	60.1773	146.029
		217		4-Hydroxy-2-nonenal	2.6	2.8	2.63	5	157.122				0	0	0	0	0	0	0.047865	0	0	3.64067	0	0	0	0	0	0	0	0	0	0	0	0	0	0	0.115712	0	0	0	0	0	0	0	0	0	0	0	0
		218	CoA-Deriv.	Pantothenate	12.5	13.4	12.97	2	218.103				220.641	248.897	258.175	284.889	336.944	315.157	115.708	110.798	118.232	139.07	122.293	117.88	117.046	121.628	115.451	114.12	116.796	115.269	120.816	113.855	122.142	122.373	106.528	114.527	102.214	110.089	111.617	107.13	116.673	130.518	141.546	156.118	132.681	114.052	122.296	122.498	110.425
		219		CoA	17.8	18.7	--	6	768.122				0	0	0	0	0	0	0	0	0	0	0	0	0	0	0	0	0	0	0	0	0	0	0	0	0	0	0	0	0	0	0	0	0	0	0	0	0
		220		Dephospho-CoA	15.4	16.3	--	6	688.156				0	0	0.770336	0	0	0	0	0	0	0	0	0	0	0	0	0	0	0	0	0	0	0	0	0	0	0	0	0	0	0	0	0	0	0	0	0	0
		221		Ac-CoA	17.5	18.4	--	6	810.133				0	0	0.467537	0	0	0	0	0	0	0	0	0	0	0	0	0	0	0	0	0	0	0	0	0	0	0	0	0	0	0	0	0	0	0	0	0	0
		222		Prop-CoA	17	17.9	--	6	824.149				0	0	0	0	0	0	0	0	0	0	0	0	0	0	0	0	0	0	0	0	0	0	0	0	0	0	0	0	0	0	0	0	0	0	0	0	0
		223		Malonyl-CoA	19.4	20.7	--	6	854.123				0	0	0	0	0	0	0	0	0	0	0	0	0	0	0	0	0	0	0	0	0	0	0	0	0	0	0	0	0	0	0	0	0	0	0	0	0
		224	Carnitines	Carnitine	14.8	16.2	15.26	1	162.112				327.552	336.472	348.115	182.691	196.99	206.451	450.036	423.05	415.799	317.949	327.995	394.268	438.961	433.977	487.082	475.327	441.757	472.68	427.637	423.157	446.846	456.406	492.235	576.45	489.806	505.616	472.022	532.192	497.69	531.741	421.485	570.839	502.25	505.338	520.856	539.745	521.114
		225		AC-(02:0)	13.3	14.2	13.73	1	204.123				4850.54	4567.14	4348.21	3862.33	3675.67	3870.5	2215.93	2330.08	2190.1	2813.93	2722.86	2491.42	2482.49	2599.72	2561.01	2348.29	2337.82	2308.12	2249.35	2360.87	2608.22	2272.03	2469.38	2697.07	2275.62	2428.25	2274.81	2259.5	2495.8	2682.05	2280.65	2640.69	2498.02	2208.56	2317.67	2262.63	2501.5
		226		AC-(03:0)	12.5	13.3	12.85	2	218.139				445.229	516.962	501.19	419.521	441.404	424.863	298.695	254.752	272.096	505.911	443.801	328.374	294.58	282.386	278.801	270.119	264.676	257.169	252.829	250.19	274.986	279.096	264.742	237.303	246.493	257.646	247.709	217.995	256.234	250.249	260.585	274.145	257.56	221.355	231.465	229.21	287.844
		227		AC-(04:0)	11.7	12.7	12.12	1	232.154				747.756	775.214	770.863	700.55	701.594	730.011	364.729	345.101	345.258	534.521	465.247	386.247	359.152	385.376	464.307	389.377	360.369	349.202	364.202	368.364	410.891	330.702	380.223	469.785	369.715	383.011	328.949	385.125	382.846	366.784	357.282	447.651	429.247	362.796	395.237	356.178	365.64
		228		AC-(04:1)	12.3	13.2	13.07	5	230.139				16.3955	16.684	15.4157	19.7219	19.5452	12.6436	0.508125	2.01504	0.911187	127.801	103.917	13.1646	6.55721	2.30769	4.09678	2.72457	2.82997	0.50166	1.46348	1.0173	1.80787	0.392825	0.319019	0.636091	1.1159	1.27729	0.676117	0	1.42841	0	0.934282	1.05993	0.67886	0	0.992732	0.569978	0
		229		AC-(05:0)	11	12.2	11.54	3	246.17				152.058	150.748	153.089	153.321	153.887	157.607	77.8601	70.3385	79.7434	259.959	222.627	100.509	82.2992	83.3597	90.3442	80.4943	82.3405	82.9192	79.1496	76.5299	83.2748	82.4897	76.5916	92.5049	73.9139	81.8052	74.1983	72.837	78.72	81.4228	75.1993	93.1851	83.8234	80.1125	91.7252	91.0115	81.3433
		230		AC-(05:1)	11.4	12.3	11.84	4	244.154				10.1042	14.9277	15.6589	13.3323	16.0322	14.1318	3.38771	1.84189	3.78202	103.79	91.9833	16.7234	4.69383	6.59841	2.88992	5.23036	6.23253	3.93056	5.13592	3.93815	4.68461	3.47374	1.80237	2.93176	4.34665	4.78135	3.32316	5.03802	4.8625	4.63281	3.93595	2.8327	4.65453	4.68637	4.29943	3.73738	5.44307
		231		AC-(06:0)	10.6	11.4	10.69	5	260.186				18.6114	18.2721	17.6306	24.0625	26.8538	25.7966	5.15242	4.95338	4.99313	95.0392	75.161	11.6295	8.22292	9.33009	5.1021	6.93766	4.28918	2.83249	5.57384	5.64899	5.426	3.49896	3.48464	2.79387	3.82822	3.08847	7.23739	2.13786	4.82864	4.85555	2.57582	5.09011	2.43998	1.74597	1.21275	2.47806	6.39446
		232		AC-(06:1)	11	11.6	11.54	5	258.17				1.63598	1.60349	2.15264	1.40877	3.19494	2.25614	0	0	0.856177	48.2138	36.9272	3.71139	2.89584	0.37762	1.14409	0.295432	0.337312	0.704691	0.307676	0.553342	0.419992	0	0.893299	0.44971	0.354319	0.734426	0	0.849181	0	0	0	0	0.297352	0	0	0.36881	5.5195
		233		AC-(08:0)	10	10.8	10.58	5	288.217				4.8598	4.60868	5.67498	6.11409	5.31568	5.24165	0.81761	0	0	10.7146	5.6494	0	0	0	0	0	0	0	0.550167	0.57773	0.585889	0	0	0	0	0	0	0	0	0	0	0	0	0	0	0	0.611155
		234		AC-(08:1)	10.2	11	10.73	5	286.201				0.445593	1.07534	0.467006	0	0	0.633537	0.70815	0	0	11.45	6.51389	0.574452	0	0	0	0.621762	0	0	0	0	0	0	0	0.962316	0	0	0	0	0	0	0	0	0	0	0	0	0
		235	Isoprenoids	Acetoacetate	16.1	16.9	16.61	5	101.024				2695.98	2735.01	2701.47	2987.72	3148.77	3068.87	483.371	472.063	533.805	720.852	684.037	812.312	819.54	867.829	1107.79	1111.34	1215.98	1322.98	1448.46	1455.25	1297.85	1588.93	1575.28	1608.26	1328.78	1382.72	1636.27	1414	1673.72	1724.58	2208.24	1738.69	1884.68	1642.54	1432.17	1574.32	445.119
		236		Mevalonate	13.1	14.6	13.91	5	147.066				31.0307	24.4239	29.4743	30.202	28.354	33.2782	11.3963	10.372	7.51331	238.055	238.603	38.0514	10.0436	9.81281	12.1012	12.9914	9.30415	14.2022	19.7638	15.6907	19.0053	11.0123	11.6938	21.1804	12.2044	11.9658	12.7966	17.1152	17.0891	14.7957	17.2405	17.3399	13.7978	11.2925	18.3894	14.8513	9.10066
		237		Mevalolactone	2.7	3.6	3.03	4	129.056				1414.99	1450.47	1321.12	1249.11	1244.18	1228.22	7558.9	7656.14	6298.1	1342.82	9492.21	4024.9	5323.7	4167.96	11158.2	12103.4	9669.9	15910.7	17446.9	6437.11	20062.1	9798.72	11651.2	7191.25	33933.4	9718.7	12821.2	39263.5	5777.96	16104.6	15186.6	13188.3	22694.9	43053.6	35136.2	33129.3	27009.9
		238		Mevalonate-5-P	15.8	17	16.16	3	227.033				0.645619	0.925638	0.394936	0	0.228269	0.163455	43.186	43.6935	42.947	41.3673	45.1171	46.4779	36.8126	43.5072	50.4789	43.5522	44.7055	42.2274	35.8665	40.0438	46.1727	39.938	43.5902	39.162	36.3032	33.1028	33.4891	35.2889	39.0545	41.5663	37.4718	37.2351	31.6482	33.1659	30.0367	30.0456	29.5058
		239		Mevalonate-5-PP	17.9	19	--	6	306.999				0	0	0	0	0	0	0	0	0	0	0	0	0	0	0	0	0	0.304025	0	0	0	0	0	0	0	0.325944	0	0	0	0	0	0	0.356951	0.149589	0	0	0
		240		Isopentenyl-PP	16.8	17.8	--	6	244.999				5.13437	5.30286	5.35332	3.7424	5.36144	4.82058	0	0.535914	0	0	0	1.31876	0	0	0.436942	0	0	0	0	0	0	0.984903	0.357182	0	0	0.317615	0	0	0	0.679197	0.43685	0.376103	0.394476	0	0	0	0.567755
		241		Geranyl-PP	15.7	16.5	--	6	313.061				0	0	0	0	0	0	0	0	0.753315	0	0	0	0	0	0	0	0	0	0	0.445701	0.444692	0	0.45899	0	0	0.497011	0.470281	0	0.385515	0	0	0	0	0	0	0	0
		242		Farnesyl-PP	3.5	8.8	8.37	5	381.124				0	0	0	0.228176	0	0	38.745	17.6185	13.4144	2.51968	1.2115	7.37644	4.90134	4.88941	3.82332	5.06211	3.56667	4.85106	5.50641	6.45318	2.16796	4.17438	4.12496	2.34025	3.43344	2.10352	2.57192	0.574241	0.952204	1.79473	4.60602	1.73797	1.60752	0	0.808817	1.40841	1.50685
		243		Geranylgeranyl-PP	16	18.5	16.39	5	449.186				0	0	0	0	0	0	0	0	0	0	0	0	0	0	0	0	0	0	0	0	0	0	0	0	0	0	0	0	0	0	0	0	0	0	0	0	0
		244	Nicotinamides	Nicotinamide	2.6	3.3	2.87	3	123.055				2066.89	2544.28	2204.29	2392.95	2543.96	2473.1	1281.93	1396.95	1362.42	349.91	457.789	845.274	985.289	943.476	849.638	809.645	792.312	748.46	992.549	1020.3	942.713	1016.25	1051.97	1121	873.99	953.12	1062.54	948.194	1180.34	953.333	1053.17	1042.07	1041.25	984.578	936.921	999.391	1346.49
		245		Nicotinate	7.4	8.7	8.32	5	122.025				109.175	102.373	101.026	110.984	104.531	111.076	91.1791	63.4011	53.5592	204.734	169.358	74.942	61.4025	52.6179	50.4146	38.8645	51.031	44.1072	62.9516	70.4958	37.4166	59.3023	50.4504	63.1076	42.3341	31.6343	47.9416	38.4451	35.5163	26.7702	54.6006	21.9033	30.2583	29.3772	26.4271	31.8923	37.8045
		246		mNAM	11.9	13.4	12.42	3	137.071				114.244	125.861	126.767	92.7235	100.669	90.9837	10.112	8.53328	6.48356	37.6842	37.4536	10.6616	10.1343	13.4158	7.13309	19.5163	6.58086	8.04569	11.7649	18.394	7.65476	20.2038	6.19436	7.712	8.93305	15.2691	10.1138	17.619	31.8751	14.2561	22.8484	31.9691	11.0709	39.8785	38.6101	47.0202	34.669
		247		NAD+	18	19	--	6	664.116				56.6353	54.9575	52.5723	0	0	0	0	0	0	0	0	0	0	0	0	0	0	0	0	3.38252	4.83471	8.90663	2.58929	0	10.9968	0	0	20.3471	4.10612	6.87126	4.3771	2.44625	0	0.995822	1.89598	1.03875	0
		248		NADH	17.1	18.1	--	6	664.117				0	0	0	0	0	0	0	0	0	0	0	0	0	0	0	0	0	0	0	0	0	0	0	0	0	0	0	0	0	0	0	0	0	0	0	0	0
		249		NADP+	19.9	21.1	--	6	744.083				0.782243	0.749177	0.778585	0	0	0	0	0	0	0	0	0	0	0	0	0	0	0	0	0	0.417192	0	0	0	0	0	0	0	0	0	0	0	0	0	0	0	0
		250		NADPH	19.2	20.3	--	6	744.084				0	0	0	0	0	0	0	0	0	0	0	0	0	0	0	0	0	0	0	0	0	0	0	0	0	0	0	0	0	0	0	0	0	0	0	0	0
		251	Flavines	Riboflavin	10.1	11.2	10.58	3	377.146				124.216	129.198	114.954	76.1914	78.8244	75.0055	46.2633	47.5695	37.92	34.1608	20.1488	46.3073	62.6832	75.4422	73.511	48.388	54.7019	56.6193	46.5166	52.3132	56.7968	84.0267	71.1968	85	43.4604	44.6611	33.7042	37.4733	65.4819	53.9595	35.952	71.0316	69.0062	15.478	18.2082	32.2965	39.668
		252		FMN	16.2	17.2	--	6	455.097				0	0	0	0	0	0	0	0	0	0	0	0	0	0	0	0	0	0	0	0	0	0	0	0	0	0	0	0	0	0	0	0	0	0	0	0	0
		253		FMNH2	16	17	--	6	457.113				0	0	0	0	0	0	0	0	0	0	0	0	0	0.45104	0	0	0	0	0	0	0	0	0	0	0	0	0	0	0	0	0	0	0	0	0	0	0
		254		FAD	17	18	--	6	784.15				0	0	0	0	0	0	0	0	0	0	0	0	0	0	0	0	0	0	0	0	0	0	0	0	0	0	0	0	0	0	0	0	0	0	0	0	0
		255		FADH2	16	18	--	6	786.166				0	0	0	0	0	0	0	0	0	0	0	0	0	0	0	0	0	0	0	0	0	0	0	0	0	0	0	0	0	0	0	0	0	0	0	0	0
		256	Vitamins	Dehydroascorbate	16.7	18.4	17.31	3	173.009				119.349	126.091	128.561	113.585	117.849	120.819	230.14	227.337	224.895	181.575	175.989	202.47	196.603	234.552	236.115	286.34	298.449	295.665	189.394	205.992	205.754	197.688	202.572	246.385	411.413	345.729	341.674	230.029	265.011	247.074	203.67	241.634	239.718	514.923	527.631	551.359	255.198
		257		Ascorbate	14	15	--	6	174.017				0	0	0	0	0	0	0	0	0	0	0	0	0	0	0	0	0	0	0	0	0	0	0	0	0	0	0	0	0	0	0	0	0	0	0	0	0
		258		Biotin	5.4	7	--	6	245.095				49.884	45.5442	59.7741	57.4195	57.189	50.4334	0	0	0	0	0	0	0	0.498445	3.02461	0	0	0	0	0	0	0.434972	0	0	0	0	0	0	0	0	0	0	0	0	0	0	0
		259		Pyridoxine	3.3	5.6	4.25	3	170.081				54323.2	56687.7	55999.4	46944.1	47492	46667.9	49703.2	47207.3	46624.6	33045	34620.2	47175	49705.8	50893.4	50792.9	46131.2	45436.2	46824.3	45498.2	47495.6	49308	48583.8	48783.5	53691.4	45726.2	45683	43304.4	44592.3	51847.4	48155.7	42738.1	47551.7	46882.2	36967.2	39125.5	39504.5	40284.9
		260		Thiamine	13.4	14.4	13.97	2	265.112				2539.16	2524.52	2392.02	886.513	914.827	959.975	2792.88	2740.89	2556.92	2961.24	3223.01	3040.71	3239.05	3306.85	3034.23	2745.34	2651.16	2516.66	3174.23	3030.99	3108.93	3232.83	3252.87	3443.44	2420.86	2498.23	2431.38	3152.85	3269.24	3119.68	2767.36	3231.07	3114.01	2416.67	2376.75	2359.28	3229.19
		261		Thiamine-P	16	17	16.19	3	345.078				2.06035	6.28399	11.2609	21.2363	6.23074	0	453.843	333.469	295.664	126.764	345.68	437.778	421.335	298.155	371.192	375.777	464.154	373.04	349.986	526.253	371.763	515.011	376.974	340.439	190.453	388.409	391.669	354.189	181.87	272.137	485.835	382.159	437.637	341.171	285.068	258.644	283.706
		Average Norm. Peak Area (vs. tot. Metabs)
		Compound			Retention Times [min]			Peak	MIM				Blank Medium RPMI frisch			Blank Medium RPMI aus Versuch			2h Ctrl.									5h Ctrl.									8h Ctrl.									24h Ctrl.
		#	Class	Name	from	to	Peak	Qual.	[Da]
		1	Stds.	Lamivudine	3.3	6.2	5.54	2	228.045				157.151			190.991			235.523									293.888									288.395									224.045
		2		Lamivudine	3.2	6.4	5.55	2	230.059				8846.28			10397.1			5105.19									5771.75									5575.68									4860.86
		3		Sucrose	15.1	16.8	16.39	4	341.109				27.4325			26.8803			14.5946									17.2002									15.2879									5.94652
		4		Sucrose	15.1	16.8	--	6	343.123				1.44847			0			0.129385									0.127625									0.307043									0.0194488
		5		Phenolred	2.7	4.5	3.45	2	353.049				5214.96			4997.49			8264.57									8427.52									6897.9									5491.66
		6		Phenolred	2.7	4.5	3.33	4	355.063				852.67			854.429			315.469									431.224									431.744									331.787
		7	Non-Ess. Amino Acids	Alanine	14.6	16.4	14.92	2	90.055				2257.05			2346			1355.74									1481.41									1703.14									2309.53
		8		Arginine	18.9	20.4	19.39	3	175.119				93664.5			94997.1			128633									117047									113353									108570
		9		Asparagine	15.7	16.9	16.15	3	133.061				14355.8			12913.4			13422.3									12954.6									13367.1									13212.6
		10		Aspartate	16.9	18.4	17.29	2	132.03				4563.52			6544.2			12841									11019									8923.92									8141.22
		11		Cysteine	14.5	19.8	--	6	122.027				2.32845			3.58832			0.754476									0.609041									1.39466									0.666732
		12		Glutamate	16.7	17.8	17.1	2	146.046				4988.39			5490.92			11829.2									11038.4									10155.9									9617.33
		13		Glutamine	15.5	16.8	15.91	2	147.076				81737.1			89245.6			87490									80354.5									78934.2									65927.8
		14		Glycine	15	17	15.46	3	74.0247				771.65			820.036			1040.64									1112.83									1195.62									1226.06
		15		Proline	13.3	14.2	13.69	1	116.071				53649.7			55820.2			41218									39468.1									37633.6									36391.5
		16		Serine	15.6	17	16	2	106.05				3000.1			3192.52			1825.09									1627.47									1599.62									1401.18
		17		Tyrosine	13.1	14.2	13.54	2	182.081				19434.6			20069.9			22537									21908.1									19714.2									17458
		18	Ess. Amino Acids	Histidine	16	18.3	17.11	3	156.077				1364.8			961.623			2544.8									2928.44									3173.53									2622.52
		19		Isoleucine	12.55	13.1	12.68	1	132.102				67781.2			72956.8			44044.7									41596.7									38080.2									37208.2
		20		Leucine	12.1	12.55	12.34	1	132.102				46033.2			46285.8			42421.1									40392.5									40568.2									38028.6
		21		Lysine	19.3	20.8	19.71	2	147.113				10137.9			13006.2			10661									9863.1									10702.1									9025.6
		22		Methionine	12.6	14.2	12.96	2	150.058				7473.02			6833.45			5354.03									5049.61									4681.36									4855.71
		23		Phenylalanine	11.7	13	12.1	1	166.086				16887.7			17379.9			11897.7									12120.2									12042.7									11055.7
		24		Threonine	14.8	16.5	15.26	2	120.066				3566.52			3698.78			2806.43									2674.91									2727.47									2747.24
		25		Tryptophan	11.7	12.9	12.1	1	205.097				5160.13			5096.13			4292.86									4610.78									4410.56									3511.99
		26		Valine	13.1	14.3	13.48	3	118.086				23644			25533.3			13259									12368.2									11140.9									10478.4
		27	Ac-AAs	N-Acetylasparagine	13.3	14.3	13.74	3	173.057				142.416			156.329			157.409									130.312									98.7215									89.9938
		28		N-Acetylaspartate	16.7	17.7	17.12	3	174.041				23.8786			28.7297			54.6467									43.6131									33.3537									28.5987
		29		N-Acetylcysteine	10.6	12	10.67	5	162.023				1.45843			0.743738			0									0									0									0.060687
		30		N-Acetylglutamate	16.6	17.6	16.93	5	188.056				3.57852			3.23381			1.35506									0.604335									0.463379									1.32148
		31		N-Acetyllysine	13.2	14.2	13.73	3	189.123				153.222			139.221			82.3118									68.6351									59.4682									53.136
		32		N-Acetylmethionine	10.1	11.3	--	6	192.069				0.167324			0.296918			0									0									0									0
		33	Glu-AAs	GluAla	17	18	17.54	2	219.098				7.38818			4.41213			3.53828									3.87117									5.41984									6.30587
		34		GluArg	19.1	20	19.52	2	304.162				29.0537			61.8751			2.44295									4.04636									6.40643									15.3419
		35		GluAsn	17.9	18.9	18.4	2	262.103				11.657			27.4369			1.3467									2.64748									4.45023									8.35201
		36		GluAsp	19	20.1	--	6	263.087				1.42092			1.24237			0									0.206518									0.201556									0
		37		GluCys	16.4	17.7	--	6	251.07				0			0			0									0									0									0
		38		GluGln	17.7	19	18.19	2	276.119				216.055			378.055			107.861									136.429									170.343									224.15
		39		GluGlu	18.8	19.7	19.31	2	277.103				50.9684			42.7862			23.6724									23.9953									21.4708									17.3958
		40		GluGly	17.4	18.4	17.93	3	205.082				32.4663			24.9277			21.7821									23.073									23.8063									24.485
		41		GluHis	18.1	18.9	18.49	3	285.119				4.62732			5.76058			1.59917									2.56128									2.84261									2.32275
		42		GluIle	15.6	16	15.79	3	261.144				24.8782			23.6133			19.1453									17.5164									16.6696									19.9611
		43		GluLeu	15.2	15.6	15.53	3	261.144				19.8581			24.47			11.8438									11.6591									13.5416									13.2818
		44		GluLys	18.8	20	19.82	3	276.155				11.9846			15.8292			3.07426									3.36179									3.87902									3.48144
		45		GluMet	15.5	16.5	16.1	5	279.101				1.45979			0.885449			0.0939389									0.50237									1.43035									2.72429
		46		GluPhe	15.2	16	--	6	283.129				0.184817			0.64157			0.0994567									0.15724									0.0990787									0.268362
		47		GluPro	17.5	18.4	17.78	5	245.113				10.6734			6.35067			0.0828392									0.0769102									0									0.0517014
		48		GluSer	17.7	18.9	18.21	2	235.092				24.8322			39.1243			11.5792									12.9353									15.7466									15.5094
		49		GluThr	17.3	18.3	17.82	3	249.108				15.3279			8.90848			2.09619									2.96322									2.98097									3.03661
		50		GluTrp	15.5	16.3	--	6	334.14				0			0			0.198025									0.0735346									0									0.0339275
		51		GluTyr	16.2	17.1	--	6	311.124				5.09197			5.78168			0.187922									0.189329									0.0323791									0.221404
		52		GluVal	16	17.2	16.49	2	247.129				53.1106			44.2358			36.663									31.969									33.6551									31.967
		53	Glu-Metab.	2-Hydroxyglutarate	16.8	17.3	17.1	3	147.03				118.866			141.458			208.506									183.565									166.222									128.694
		54		N-Methylglutamate	13	14.3	13.73	3	162.076				897.262			971.76			151.996									263.172									285.004									151.244
		55		5-Oxoproline	13.5	14.4	13.93	1	128.035				56025.8			57309.8			27615.7									25214.8									22896.8									24024.9
		56		3,4-Dehydroproline	13.3	13.6	13.43	5	112.04				21.5852			22.8736			103.9									40.9929									27.8607									53.7518
		57		Histamine	14.2	15.1	14.77	5	112.087				70.66			68.9321			336.553									36.6993									30.5798									108.779
		58		1-Methylhistidine	16.3	17.2	16.57	4	170.092				175.225			157.263			243.429									208.858									199.885									201.873
		59	BCAA Metab.	2-Isopropylmalate	5	6.9	6.6	5	175.061				6.76824			8.84327			230.523									1.97024									1.57327									55.4237
		60		3-Methyl-2-oxobutanoate	5	6.7	6.49	4	115.04				1140.24			1341.53			1250.94									1513.66									2184.83									2241.46
		61		3-& 4-Methyl-2-oxopentanoate	2.7	3.5	2.99	4	129.056				1329.65			1181.18			6289.8									12136.7									18568.4									33762.6
		62	Lys-Metab.	Pipecolate	13.6	14.3	13.91	2	128.072				212.9			218.111			91.7634									82.3867									74.3769									75.7228
		63	Gly Metab.	Dimethylglycine	13.3	14.1	13.56	3	104.071				493.042			528.707			152.327									139.053									127.209									137.387
		64	Phe Metab.	Phenylacetylglutamine	14.9	15.9	14.92	5	265.118				0			0.257396			7.27831									13.6305									9.98485									4.40476
		65		Phenylethylamine	2.6	3.2	3.02	5	122.096				462.853			491.509			828.002									702.47									618.198									647.55
		66		Phenyllactate	3.7	6.2	4.41	4	165.056				193.063			208.021			209.348									239.396									203.311									174.119
		67		Phenylpyruvate	2.7	3.6	--	6	163.04				29.2863			35.3479			10.0079									12.5032									7.80298									5.54955
		68		Hydroxyphenylpyruvate	14.6	15.3	14.76	4	179.035				434.093			469.684			2155.41									1741.08									1449.39									1254.92
		69		DOPA	13.5	14.7	--	6	198.076				1.55054			2.77546			0.77927									1.18992									1.03846									1.20505
		70		Dopamine	10.5	12.9	11.69	4	154.086				280.207			316.437			91.5148									95.8875									84.2707									101.056
		71		Epinephrine	11.6	12.9	11.8	5	184.097				87.0803			96.6806			0.52309									0.698221									1.08772									0.425763
		72	Trp Metab.	N-Formylkynurenine	12.4	13.2	12.81	3	237.087				0.877668			2.64484			14.7658									15.3837									15.394									9.95007
		73		Kynurenine	11.8	13	12.23	1	209.092				65.3505			69.4315			40.9187									40.4337									45.5172									33.5804
		74		3-Hydroxykynurenine	9.7	10.6	10.34	4	223.072				3.26677			3.95825			3.25798									0.32231									1.54878									1.83801
		75		Kynurenate	9.8	10.8	10.15	2	188.035				34.6795			40.7616			20.6458									17.8148									11.3678									10.779
		76		Indoxylacetate	20.2	21.4	--	6	176.071				3.88111			3.33712			0.113563									0.146463									0.126972									0.20464
		77		5-Hydroxytryptophane	12.5	13.9	13.22	4	221.092				9.73253			22.3596			4.29389									6.20149									5.81615									5.06624
		78		Serotonin	10.5	11.3	10.88	4	177.102				133.649			53.0545			34.8396									39.4438									37.0138									33.1498
		79	Arg Metab.	Guanidinoacetate	14.8	15.6	15.19	3	118.061				14.3592			9.78435			5.46145									6.04449									6.75522									6.88214
		80		Creatine	14.6	15.7	15.07	1	132.077				2774.11			2713.16			2253.29									2126.34									2196.42									2135.51
		81		Phosphocreatine	18.6	19.8	--	6	212.043				0			0			0.0297967									0.0645585									0.0366215									0
		82		Creatinine	8	9.4	8.65	2	114.066				143853			139108			90687.4									80560.4									83293.3									73019.6
		83	Ser-Metab.	3-Phosphohydroxypyruvate	17.8	18.7	--	6	182.97				0			0			0									0									0									0
		84		Phosphoserine	18.9	20	--	6	186.016				0			0.719845			0.428389									0									0.319234									0
		85	"S"-Metab.	Cystine	18.8	20.1	19.39	2	241.031				7312.44			8213.75			6449.54									6274.63									6406.28									5676.39
		86		Cysteinylglycine	16.9	18.3	--	6	179.048				0			0			0									0									0.0267196									0
		87		GSH	17	18	--	6	306.077				0.478347			0			0									0									0									0
		88		GSSG	20.7	21.9	20.9	5	611.145				26.5286			4.94929			1.29371									0.921011									4.01025									1.81996
		89		Cystathionine	18.6	19.5	19.22	3	223.075				35.8106			38.8906			14.1727									16.3593									18.3379									15.9962
		90		Hypotaurine	14.5	15.2	14.81	4	110.027				5.18024			2.9591			4.95253									3.75165									2.30577									2.18863
		91		Taurine	13.1	14.2	13.53	1	124.007				3956.15			3838.1			2385.52									2218.14									1750.28									1419.62
		92		Homocysteine	17	19	--	6	136.043				0			0			0									0.068891									0									0
		93		Homocystine	18	19.3	18.44	4	269.062				16.0198			27.1793			0.209198									0.239406									1.34902									3.40301
		94		SAH	16.1	17.4	--	6	385.129				0			0			0									0									0.0321211									0
		95		SAM	19.6	20.9	--	6	399.145				0			0			0.0929615									11.2242									18.5249									2.78598
		96	Yang Cycle	Decarboxy-SAM	9.6	10.5	--	6	355.155				0			0.418154			0									0									0.0552904									0
		97		Methylthioadenosine	2.6	5	4.34	3	298.097				155.368			163.559			26.1609									795.276									1097.47									3600.78
		98		Methylthioribose-P	15.2	16.6	--	6	259.005				0			0			0									0									0									0
		99		1,2-Dihydroxy-3-keto-5-methylthiopentene	4.5	5.2	4.88	5	161.028				0.0606691			0.145314			6.78925									0.0268618									0.0347677									0.417107
		100		2-Keto-4-methylthiobutyrate	2.8	4.2	3.49	4	147.012				3.80841			2.99562			25.4865									7.36956									6.61971									25.817
		101		3-Methylthiopropanoate	14.6	15.2	14.97	5	119.017				381.851			413.939			462.191									422.089									350.723									246
		102		a-Ketoglutaramate	10.9	11.7	11.08	5	144.03				20.309			22.9467			10.4744									12.1345									10.3399									11.4604
		103	Polyamines	Putrescine	20.9	22.1	--	6	89.1073				2.0799			1.93204			3.13766									64.3444									44.7336									24.422
		104		N-Acetylputrescine	13	14.1	13.54	4	131.118				6057.69			6130.51			163.215									89.6498									72.7159									103.138
		105		Spermidine	11.5	14.2	13	3	146.165				8.96878			12.2818			3507.28									657.934									552.025									424.283
		106		Spermine	12.2	14.2	13	2	203.223				40.7698			47.1657			192.362									162.461									132.773									118.604
		107	Folates	Folate	17.3	18.2	17.81	2	440.132				13.3368			13.3305			57.2972									51.9843									38.4981									24.2329
		108		Dihydrofolate	16.8	19	--	6	442.148				0			0			0									0									0									0
		109		Tetrahydrofolate	17	20	--	6	444.164				0			0			0									0									0									0
		110		N5,N10-Methylene-FH4	18.3	19.2	--	6	456.164				0			0			0									0									0									0
		111		N10-Formyl-FH4	17	19	--	6	472.159				0			0			0									0									0									0
		112		N5-Methyl-FH4	17.4	18.4	--	6	458.179				0			0.048208			0									0.037451									0									0
		113	EAs & Cholines	Phosphoethanolamine	18.3	19.8	18.7	2	142.026				408.769			225.491			22.0673									36.1955									40.5715									38.5182
		114		CDP-Ethanolamine	18	19	--	6	447.068				67.5215			0.964332			0									3.01243									6.29471									0
		115		Choline	10.2	12.2	11.39	1	104.107				14046.5			11452.2			6353.85									6953.01									6287.08									6467.31
		116		Acetylcholine	15.7	16.7	16.13	1	146.118				756.659			665.144			358.628									386.685									426.536									418.932
		117		Phosphocholine	19.2	20.7	19.82	3	184.073				1685.57			652.238			39.6295									291.933									422.798									94.4292
		118		Glycerophosphocholine	15.9	16.7	16.25	2	258.11				1005.22			430.416			270.766									284.952									303.718									307.596
		119		CDP-Choline	18.3	19.3	18.62	5	489.115				29.3428			0.486025			0									1.35598									3.17358									0.104027
		120	Carbohydrates	Fructose	11.3	12.7	12.32	2	179.056				3315.48			3369.78			6393.58									6732.66									6470.05									6500.64
		121		Glycerol-3-P	16.6	17.6	--	6	171.006				12.084			18.1279			1.03135									1.97627									2.77791									2.64083
		122		Glycerate	10.5	11.9	10.59	5	105.019				662.911			699.106			8462.12									5060.21									4372.51									6943.22
		123		Glucosamine	13.2	14.1	13.73	2	180.087				866.764			919.042			629.761									627.703									571.842									484.599
		124		Glucosamine-P	17	18.1	17.66	5	258.038				2.33903			1.63316			4.15607									4.0239									3.63478									1.82497
		125		NANA	15.8	17	--	6	308.099				32.9848			32.8769			46.7795									51.0602									49.7991									42.3726
		126		UDP-Glc	18.6	20	--	6	565.048				23.7074			0			0									0.192057									0.813872									0
		127		UDP-GlcNAc	18.2	19.1	--	6	606.074				26.6219			0			0									0.104142									0.191141									0
		128		UDP-Glucuronate	20.1	20.9	--	6	579.027				8.97468			0			0									0.0519212									0.208045									0
		129	Glycolysis	Aldohexose	13.2	14.2	13.7	2	179.056				33726.2			34758.3			66870.7									65005.5									62056.3									56386
		130		Hexose-P	18.1	19.7	18.97	4	259.022				19.8583			9.37756			2.63201									3.893									5.56479									3.89398
		131		Fructose-1,6-P2	20.2	22.6	--	6	338.989				1.4735			0.395609			0.23735									0.451972									1.04351									0.0644687
		132		Glyceral/-on-P	16.8	19	--	6	168.991				0.0378899			0.0585741			0.0620995									0									0									0.0337469
		133		Diphosphoglycerate	18.1	19.3	--	6	264.952				0.0367424			0			0									0.0519609									0.0486436									0
		134		3-Phosphoglycerate	18.1	19.6	--	6	184.986				0.210648			0.170519			0.0744121									0.423277									1.22589									0.0919967
		135		Phosphoenolpyruvate	18.1	19.3	--	6	166.975				0.216886			0.461566			0									0.195453									0.0787227									0
		136		Pyruvate	4.8	9.1	6.81	3	87.0088				10051.2			10117.9			41543									70608.2									88701.3									106237
		137		Lactate	11.3	13	11.74	2	89.0244				111843			111994			122397									129296									133468									145052
		138	PPP	Phosphogluconolactone	17.2	18.5	--	6	257.007				0			0			0									0.0892335									0									0
		139		Phosphogluconate	19.1	20.5	--	6	275.017				0			0			0									0.0396437									0									0
		140		Gluconate	15.3	17.1	16.35	3	195.051				118.465			126.667			230.941									260.332									251.998									212.974
		141		Pentose-5-P	17.3	18.1	17.46	5	229.012				7.2627			0.471943			1.35034									2.14903									2.86047									1.44805
		142		PRPP	21.7	23.1	21.91	5	388.945				0			0			0									0									0									0.0572752
		143		dRibose-P	7.6	9.2	8.66	3	213.017				1930.11			2148.29			1601.26									1910.56									2177.22									1892.85
		144		Erythrose-4-P	15.3	16.4	--	6	199.001				0			0			0.0641333									0									0.0536539									0
		145		Sedoheptulose-7-phosphate	18.2	19.8	--	6	289.033				4.2499			0.0841155			0.059843									0									0.0350442									0
		146	TCA Cycle	Oxaloacetate	18.2	19.7	--	6	130.999				0.548354			0.590961			0									0									0									0
		147		Citrate / Isocitrate	16.4	37	26.04	3	191.02				26148.8			17700			34397.3									41929.5									36484.1									32474.6
		148		Aconitate	16.8	18.4	17.31	3	173.009				122.296			114.967			211.999									236.278									280.446									351.321
		149		a-Ketoglutarate	15.5	16.8	16.11	3	145.014				96.3104			102.459			192.606									189.741									188.171									153.718
		150		Succinate	15.2	16.3	15.9	2	117.019				2317.35			2276.41			6124.8									5599.23									5235.11									3203.24
		151		Fumarate	16.2	16.9	16.56	2	115.004				36.65			32.8224			75.3233									65.7273									56.9032									58.7982
		152		Malate	16.7	18.4	17.12	3	133.014				232.319			263.339			2816.09									3029.02									3165.85									2798.26
		153	Urea Cycle	Carbamoylphosphate	16.7	18.3	--	6	139.975				0			0			0									0									0.07909									0
		154		Ornithine	19.3	20.4	19.73	2	133.097				1066.63			2927.91			765.656									782.452									959.416									1685.35
		155		N-Acetylornithine	14.9	16.3	15.4	3	175.108				313.677			312.779			255.007									229.892									239.684									247.923
		156		Citrulline	16	17.5	16.47	2	176.103				847.28			831.157			712.927									689.746									674.559									643.086
		157		ArgSucc	19	19.8	19.5	3	291.13				12.3639			63.841			3.94664									5.2104									7.2942									12.4578
		158	Pyrimidines	Carbamoylaspartate	17.2	18	17.72	5	175.036				1.88341			1.48586			2.23552									2.76422									1.92367									2.52363
		159		Dihydroorotate	13.4	14.2	13.64	5	157.025				4.13201			4.6601			1.52171									1.18318									0.633378									1.00826
		160		Orotate	11.6	12.6	11.96	4	155.01				4.01799			4.08487			1.34396									2.07308									1.87027									3.45954
		161		Orotidine-P	18.3	19.5	--	6	367.018				0			0			0									0									0									0
		162		Uracil	2.8	4.3	3.72	3	111.02				4919.2			5170.72			4978.82									5858.98									5455.6									5043.22
		163		Uridine	7	8.8	8.01	2	243.062				2581.98			2346.43			3349.26									2249.12									1078.92									419.952
		164		UMP	16.9	18.1	--	6	323.029				7.38139			1.33612			0.199856									0.880474									2.46349									0.129998
		165		UDP	18.7	19.9	--	6	402.995				1.96964			0			0.0526797									0.131787									0.282488									0
		166		UTP	20.3	21.7	--	6	482.961				0			0			0.0560245									0									0									0
		167		dUridine	3.7	5.7	4.88	3	227.067				225.373			232.852			295.545									343.159									338.933									317.516
		168		dUMP	11.1	12.5	11.79	3	307.034				28.8346			28.2617			112.766									120.166									85.1235									71.6398
		169		dUDP	18.1	19.3	--	6	387				0			0			0									0									0									0.0567146
		170		dUTP	17	24.5	--	6	466.966				0			0			0									0.0489839									0.0348581									0
		171		Cytosine	9.6	10.8	10.37	3	112.051				250.276			265.449			112.38									168.856									186.71									168.23
		172		Cytidine	11.1	12.2	11.56	3	244.093				297.933			273.889			184.279									121.439									61.3816									18.6766
		173		CMP	17.7	19.1	--	6	322.045				7.81967			0.436104			0.0596606									0									0.597438									0.128487
		174		CDP	19.2	21.5	--	6	402.011				0			0			0									0									0									0
		175		CTP	20.8	21.9	--	6	481.977				0			0			0									0									0									0
		176		dCMP	17.1	18.5	--	6	306.05				0			0			0.0989332									0									0									0
		177		dCDP	18.5	20.4	--	6	386.016				0			0			0									0									0									0
		178		dCTP	20.1	21.6	--	6	465.982				0			0			0									0									0									0
		179		Thymine	2.7	4.8	4.25	5	127.05				155.107			178.625			152.015									55.8381									48.1182									94.9016
		180		dThymidine	2.7	4.9	2.99	3	241.083				187.229			203.345			329.495									227.087									155.078									126.14
		181		dTMP	15.8	17	--	6	321.049				0			0			0									0.0177737									0									0.0418674
		182		dTDP	17.8	19	--	6	401.016				0			0			0									0									0									0
		183		dTTP	19.3	20.7	--	6	480.982				0			0			0									0									0									0
		184	Purines	AICAR	13	14.3	13.38	3	337.055				237.235			246.748			612.844									616.812									563.79									473.513
		185		FAICAR	15.8	17.5	--	6	365.05				0.0598169			0			0.081076									0.0486027									1.00954									0.536437
		186		Adenine	7.3	9	8.08	3	136.062				4528.02			5222.07			2330.4									2666.35									2342.24									1565.39
		187		Adenosine	7.5	9.3	8.46	4	268.104				437.603			188.332			24.1277									27.9488									33.1061									15.9742
		188		AMP	16.6	18.1	--	6	346.056				43.8811			7.58982			0									6.34825									11.0023									0.783405
		189		ADP	18.3	19.5	--	6	426.022				0			0			0.0563004									0.291076									2.47959									0.0982282
		190		ATP	19.7	21.5	--	6	505.988				0			0			0									0									0									0
		191		cAMP	15.5	16.6	--	6	328.045				0			0.0612245			0									0									0.0465741									0
		192		dAdenosine	3.6	5.6	5.06	4	252.109				0			0			16.9648									2.03033									5.4201									50.669
		193		dAMP	16.2	17.2	--	6	330.061				0			0			0									0									0									0
		194		dADP	17.8	19.2	--	6	410.027				0			0			0									0									0									0
		195		dATP	19.4	20.7	--	6	489.994				0			0			0									0									0									0
		196		1-Methyladenosine	17.7	19	--	6	282.12				0.280797			0.187039			0.108951									0.0261144									0.159785									0.125926
		197		Adenylosuccinate	19.8	20.7	--	6	462.067				0			0			0									0									0									0
		198		Guanine	10.7	11.8	11.59	5	150.042				3.78049			3.85687			2.12325									0.626477									0.431109									0.625754
		199		Guanosine	12	12.8	--	6	282.084				0.157402			0.222101			0.199843									0.131283									0									0.0525628
		200		GMP	17.8	19	--	6	362.051				29.4397			1.63156			0									1.89147									3.77118									0
		201		GDP	19.4	21.2	--	6	442.017				0			0			0									0.124242									0									0
		202		GTP	21.2	22.4	--	6	521.983				0			0			0									0									0									0
		203		dGuanosine	10.7	12.3	11.83	5	266.089				0			0.0939619			1.11849									0.0545988									0									0.308888
		204		7-Methylguanosine	18.3	19.5	--	6	297.108				0			0			0									0									0									0
		205		Dimethylguanosine	9.5	10.5	--	6	312.13				1.61312			1.04533			0									0.128129									0.176715									0.096426
		206		Inosine	10.3	11.4	10.34	4	267.073				17.5353			9.27739			82.7574									52.2773									32.6651									26.5004
		207		IMP	17.1	18.4	--	6	347.04				7.82909			0.329012			0.307885									0									0.1016									0.0405472
		208		dInosine	5.6	7.9	6.35	4	251.079				3.5037			2.46122			14.4988									1.26045									2.30501									7.59929
		209		Hypoxanthine	7.4	9.2	8.32	3	135.031				11438.6			10830.9			16488									8451.9									1872.02									370.686
		210		Xanthine	9.4	10.5	9.98	1	151.026				2110.42			2231.59			1537.1									1526.07									1395.67									1175.96
		211		Xanthosine	10.3	11.3	10.65	2	283.068				15.7432			16.8738			8.90138									11.9508									9.83289									8.76099
		212		Xanthurenic Acid	15	16.5	15.24	5	204.03				0.0771065			0.194928			0.206269									1.43116									0.965305									0.273573
		213		XMP	18.6	19.7	--	6	363.035				0			0			0.0547396									0									0									0.0352957
		214		Uric Acid	14.4	15.3	14.82	1	167.021				77.9658			27.7462			168.997									153.709									143.224									131.785
		215	Fatty Acid Deriv.	Octanoate	2.8	3.7	3.53	5	143.108				224.474			251.584			527.234									397.138									315.567									341.135
		216		Decanoate	2.8	3.5	3.13	5	171.139				287.826			320.7			191.263									132.192									94.952									88.0666
		217		4-Hydroxy-2-nonenal	2.6	2.8	2.63	5	157.122				0			0			0.409838									0									0.0128568									0.108858
		218	CoA-Deriv.	Pantothenate	12.5	13.4	12.97	2	218.103				242.571			312.33			119.789									116.27									123.176									116.017
		219		CoA	17.8	18.7	--	6	768.122				0			0			0									0									0									0
		220		Dephospho-CoA	15.4	16.3	--	6	688.156				0.256779			0			0									0									0									0
		221		Ac-CoA	17.5	18.4	--	6	810.133				0.155846			0			0									0									0									0
		222		Prop-CoA	17	17.9	--	6	824.149				0			0			0									0									0									0
		223		Malonyl-CoA	19.4	20.7	--	6	854.123				0			0			0									0									0									0
		224	Carnitines	Carnitine	14.8	16.2	15.26	1	162.112				337.38			195.377			409.902									468.055									502.627									502.845
		225		AC-(02:0)	13.3	14.2	13.73	1	204.123				4588.63			3802.83			2489.73									2405.68									2426.16									2429.89
		226		AC-(03:0)	12.5	13.3	12.85	2	218.139				487.794			428.596			328.822									261.234									252.069									270.135
		227		AC-(04:0)	11.7	12.7	12.12	1	232.154				764.611			710.719			405.549									380.346									383.401									403.492
		228		AC-(04:1)	12.3	13.2	13.07	5	230.139				16.1651			17.3036			29.031									1.2992									0.796754									8.58561
		229		AC-(05:0)	11	12.2	11.54	3	246.17				151.965			154.938			118.56									81.8105									79.4561									98.2243
		230		AC-(05:1)	11.4	12.3	11.84	4	244.154				13.5636			14.4988			26.1878									4.15111									4.26752									10.7658
		231		AC-(06:0)	10.6	11.4	10.69	5	260.186				18.1714			25.571			24.3982									4.4984									4.00911									10.2821
		232		AC-(06:1)	11	11.6	11.54	5	258.17				1.79737			2.28662			10.4585									0.440162									0.248364									4.34702
		233		AC-(08:0)	10	10.8	10.58	5	288.217				5.04782			5.55714			1.90907									0.190421									0									0.613329
		234		AC-(08:1)	10.2	11	10.73	5	286.201				0.662648			0.211179			2.1385									0.176009									0									1.60539
		235	Isoprenoids	Acetoacetate	16.1	16.9	16.61	5	101.024				2710.82			3068.46			722.4									1402.7									1665.74									881.583
		236		Mevalonate	13.1	14.6	13.91	5	147.066				28.3096			30.6114			63.9943									14.9827									14.9272									24.6581
		237		Mevalolactone	2.7	3.6	3.03	4	129.056				1395.53			1240.5			6335.88									12252.4									18743.2									34052.7
		238		Mevalonate-5-P	15.8	17	16.16	3	227.033				0.655398			0.130575			43.7319									41.6954									36.1289									32.0226
		239		Mevalonate-5-PP	17.9	19	--	6	306.999				0			0			0									0.0337806									0.0758772									0.016621
		240		Isopentenyl-PP	16.8	17.8	--	6	244.999				5.26352			4.64147			0.254624									0.149121									0.244916									0.115922
		241		Geranyl-PP	15.7	16.5	--	6	313.061				0			0			0.0837017									0.149931									0.150312									0
		242		Farnesyl-PP	3.5	8.8	8.37	5	381.124				0			0.0760585			10.4999									4.24966									2.15351									1.4576
		243		Geranylgeranyl-PP	16	18.5	16.39	5	449.186				0			0			0									0									0									0.0738615
		244	Nicotinamides	Nicotinamide	2.6	3.3	2.87	3	123.055				2271.82			2470			941.408									943.911									1012									913.718
		245		Nicotinate	7.4	8.7	8.32	5	122.025				104.191			108.864			91.2898									53.0808									36.6004									45.3753
		246		mNAM	11.9	13.4	12.42	3	137.071				122.29			94.792			15.7346									11.7852									18.2172									34.2457
		247		NAD+	18	19	--	6	664.116				54.7217			0			0									2.19035									5.46051									0.582645
		248		NADH	17.1	18.1	--	6	664.117				0			0			0									0									0									0
		249		NADP+	19.9	21.1	--	6	744.083				0.770002			0			0									0.0463547									0									0
		250		NADPH	19.2	20.3	--	6	744.084				0			0			0									0									0									0
		251	Flavines	Riboflavin	10.1	11.2	10.58	3	377.146				122.79			76.6738			49.334									61.7288									50.5256									31.5902
		252		FMN	16.2	17.2	--	6	455.097				0			0			0									0									0									0
		253		FMNH2	16	17	--	6	457.113				0			0			0.0501156									0									0									0
		254		FAD	17	18	--	6	784.15				0			0			0									0									0									0
		255		FADH2	16	18	--	6	786.166				0			0			0									0									0									0
		256	Vitamins	Dehydroascorbate	16.7	18.4	17.31	3	173.009				124.667			117.418			212.186									236.471									280.661									351.578
		257		Ascorbate	14	15	--	6	174.017				0			0			0									0									0									0
		258		Biotin	5.4	7	--	6	245.095				51.7341			55.014			0.391451									0.0483302									0									0
		259		Pyridoxine	3.3	5.6	4.25	3	170.081				55670.1			47034.6			45529.7									47972.5									46275.7									38995
		260		Thiamine	13.4	14.4	13.97	2	265.112				2485.24			920.438			2988.42									3017.38									2889.41									2800.87
		261		Thiamine-P	16	17	16.19	3	345.078				6.53509			9.15567			342.653									410.377									342.707									292.503
		Rel. Norm. Peak Area [% of RPMI]
		Compound			Retention Times [min]			Peak	MIM				Blank Medium RPMI frisch			Blank Medium RPMI aus Versuch			2h Ctrl.									5h Ctrl.									8h Ctrl.									24h Ctrl.
		#	Class	Name	from	to	Peak	Qual.	[Da]				Sample_1a	Sample_1b	Sample_1c	Sample_2a	Sample_2b	Sample_2c	Sample_001	Sample_002	Sample_003	Sample_004	Sample_005	Sample_006	Sample_007	Sample_008	Sample_009	Sample_010	Sample_011	Sample_012	Sample_013	Sample_014	Sample_015	Sample_016	Sample_017	Sample_018	Sample_019	Sample_020	Sample_021	Sample_022	Sample_023	Sample_024	Sample_025	Sample_026	Sample_027	Sample_028	Sample_029	Sample_030	Sample_031
		1	Stds.	Lamivudine	3.3	6.2	5.54	2	228.045				80.6517	85.3748	80.8184	95.8934	101.918	102.188	118.439	119.886	131.776	40.8143	72.9302	150.878	148.06	164.334	162.725	144.126	163.378	150.51	143.108	153.517	153.994	156.546	153.856	165.841	147.382	137.684	152.999	132.18	152.416	152.579	191.95	144.09	147.71	131.959	114.012	111.069	107.179
		2		Lamivudine	3.2	6.4	5.55	2	230.059				84.7748	85.6289	84.8478	99.4073	100.646	99.9464	53.1729	49.6478	55.4961	31.0154	32.6459	49.1315	53.9143	58.9123	57.9806	52.8491	57.3816	54.9528	51.4403	56.1106	56.5202	56.3915	55.1019	58.8683	51.5368	48.9554	54.885	47.9547	54.8304	52.9771	67.6338	50.5491	53.3215	49.3394	43.3206	42.5825	48.1097
		3		Sucrose	15.1	16.8	16.39	4	341.109				100.897	101.458	103.808	95.4647	105.107	99.4279	26.3615	33.0623	35.232	55.1646	64.7909	50.528	55.5268	66.5846	101.404	71.5828	41.547	48.0465	96.5019	67.8042	66.2976	54.1207	62.9956	66.9977	32.7267	38.0265	32.17	53.0771	77.7238	66.6993	70.9123	63.9122	76.6193	22.1224	35.1217	23.4189	6.81149
		4		Sucrose	15.1	16.8	--	6	343.123				#DIV/0!	#DIV/0!	#DIV/0!	#DIV/0!	#DIV/0!	#DIV/0!	#DIV/0!	#DIV/0!	#DIV/0!	#DIV/0!	#DIV/0!	#DIV/0!	#DIV/0!	#DIV/0!	#DIV/0!	#DIV/0!	#DIV/0!	#DIV/0!	#DIV/0!	#DIV/0!	#DIV/0!	#DIV/0!	#DIV/0!	#DIV/0!	#DIV/0!	#DIV/0!	#DIV/0!	#DIV/0!	#DIV/0!	#DIV/0!	#DIV/0!	#DIV/0!	#DIV/0!	#DIV/0!	#DIV/0!	#DIV/0!	#DIV/0!
		5		Phenolred	2.7	4.5	3.45	2	353.049				105.312	107.786	99.9559	100.223	102.637	97.1401	233.22	208.668	179.646	60.901	89.4907	182.731	199.848	176.004	157.86	162.074	147.894	151.548	189.089	186.212	163.621	179.686	171.48	166.11	149.623	143.286	137.045	127.127	155.289	137.236	118.893	141.644	132.101	107.459	113.69	113.175	122.779
		6		Phenolred	2.7	4.5	3.33	4	355.063				98.4959	101.917	98.9693	100.973	100.412	98.6153	54.8607	60.4827	60.3609	0.598254	1.96601	26.9689	40.7725	40.6363	45.6483	44.0399	40.4564	46.7672	56.1725	54.6626	52.701	52.6298	52.3355	54.4581	48.6995	52.1081	49.1101	46.9943	55.4128	49.5977	47.6437	56.0549	49.1503	45.7091	45.6789	46.2931	52.3413
		7	Non-Ess. Amino Acids	Alanine	14.6	16.4	14.92	2	90.055				96.6442	95.0934	96.8872	99.2777	99.6073	101.115	53.787	52.3293	53.9327	64.0117	59.8573	59.3911	59.1772	58.1925	59.4274	59.9289	59.522	57.5455	61.0795	63.3432	59.5435	66.1435	66.5396	74.6694	66.4474	68.9585	71.0145	67.1951	72.5145	73.9707	80.0255	75.3288	77.925	83.5612	83.1497	88.638	94.8313
		8		Arginine	18.9	20.4	19.39	3	175.119				97.1436	101.047	97.6012	96.5923	101.333	102.075	139.516	128.169	129.364	140.452	142.825	134.325	141.013	137.15	125.857	125.111	123.897	116.585	126.51	123.584	116.714	126.241	120.013	130.242	114.499	117.671	123.144	111.917	119.419	120.683	125.337	123.526	117.708	102.81	102.818	105.429	126.613
		9		Asparagine	15.7	16.9	16.15	3	133.061				109.545	110.627	113.336	98.2701	101.299	100.431	92.3381	91.9515	95.3634	112.639	112.479	110.593	103.578	107.828	108.699	94.6044	95.1144	95.019	93.489	98.3359	102.084	102.78	103.828	117.618	95.0987	96.1249	97.1911	99.2158	111.814	109.181	106.208	111.124	105.66	90.4887	92.3383	95.0793	102.423
		10		Aspartate	16.9	18.4	17.29	2	132.03				69.4178	70.7117	69.0718	98.3631	101.873	99.7634	201.608	188.778	204.512	204.194	192.378	203.064	194.519	198.389	178.532	164.761	168.998	166.386	182.055	174.006	160.257	170.163	159.462	169.311	133.672	133.288	142.204	124.268	141.354	137.365	153.824	130.308	130.989	117.285	117.815	113.145	118.362
		11		Cysteine	14.5	19.8	--	6	122.027				47.4905	70.6716	76.5067	93.5966	92.3735	114.03	38.6694	21.503	0	12.9904	38.6709	37.7777	0	10.6041	29.0173	19.6079	28.0975	19.9972	0	18.032	26.1733	9.09636	21.7454	10.0062	26.9776	47.1646	32.5015	29.2978	62.991	48.2872	19.3046	30.4862	52.788	28.8253	21.1752	36.4598	7.98338
		12		Glutamate	16.7	17.8	17.1	2	146.046				90.3938	90.9305	91.2197	98.8581	101.133	100.009	210.704	202.175	213.204	228.671	213.967	228.743	213.766	221.813	205.835	199.485	205.422	197.789	204.003	197.889	194.674	203.248	191.934	214.823	177.401	172.093	184.283	169.636	195.959	187.864	200.569	187.626	189.188	174.852	178.295	174.545	165.021
		13		Glutamine	15.5	16.8	15.91	2	147.076				91.1335	91.6647	91.9621	99.3099	100.255	100.435	69.6633	67.9883	71.9818	118.09	116.464	113.434	105.821	108.704	110.148	69.0708	67.5233	66.398	93.655	101.319	98.4695	98.4515	100.326	115.125	63.3562	64.6077	65.8908	93.1498	106.072	105.236	98.7102	101.395	97.5966	50.2634	50.3701	51.649	83.299
		14		Glycine	15	17	15.46	3	74.0247				94.2388	94.4308	93.6288	98.6271	100.659	100.714	112.489	115.01	117.031	135.228	130.394	134.082	128.132	133.788	135.961	129.429	131.829	126.36	129.573	139.73	133.654	140.762	136.914	153.096	135.166	135.364	134.899	140.306	152.021	151.026	152.183	159.893	151.349	145.709	148.146	149.938	139.597
		15		Proline	13.3	14.2	13.69	1	116.071				101.124	94.299	92.9118	99.6842	98.3075	102.008	68.1622	71.3254	70.282	82.7266	77.974	73.8041	78.4291	73.3869	68.4753	69.2832	67.3047	65.7651	69.8536	75.6991	75.747	67.5843	73.7785	71.3354	60.2504	67.6967	70.3316	61.7987	67.7373	70.079	72.4531	68.4837	67.9426	63.2357	62.9361	60.5427	76.2512
		16		Serine	15.6	17	16	2	106.05				93.4943	92.5469	95.8771	98.3438	101.848	99.8082	52.9157	53.1816	53.2145	62.3472	64.6426	59.3228	55.9221	57.981	54.9817	48.1212	48.7272	45.7413	49.2742	50.5746	51.7795	52.0521	53.1984	59.329	47.7219	47.2588	49.2182	48.2066	53.2714	53.1758	52.7963	50.0238	49.2741	37.3914	37.8691	37.9432	47.9107
		17		Tyrosine	13.1	14.2	13.54	2	182.081				102.403	92.7893	95.3116	102.095	97.2942	100.611	99.5581	111.56	111.304	118.325	114.731	116.284	118.214	113.136	107.52	104.895	104.316	99.095	111.505	119.488	119.17	99.7331	109.846	114.38	85.6088	102.094	103.687	87.5618	99.1581	104.89	97.7642	98.5199	104.762	81.9736	88.5778	81.8685	98.7801
		18	Ess. Amino Acids	Histidine	16	18.3	17.11	3	156.077				133.227	139.484	153.068	100	99.0428	100.957	233.246	259.419	251.283	253.108	264.161	270.868	261.559	291.714	296.37	300.886	288.603	316.332	284.277	295.84	311.896	318.719	299.084	325.142	354.724	327.513	294.436	415.306	310.593	351.863	256.966	343.514	315.245	276.13	304.982	307.137	226.328
		19		Isoleucine	12.55	13.1	12.68	1	132.102				92.6105	94.3479	91.7592	96.0379	104.096	99.8662	54.3412	56.3838	56.9438	64.4286	62.8677	64.1809	60.9057	61.1785	62.1083	55.3838	54.6139	54.0722	54.6155	55.8216	58.7521	58.2636	58.2022	63.4148	49.8721	52.3603	50.8103	49.9563	55.8857	53.9528	52.039	51.0935	53.7893	40.8466	41.6594	41.7033	54.6989
		20		Leucine	12.1	12.55	12.34	1	132.102				99.5017	99.1539	99.7073	103.302	95.5843	101.114	86.1437	85.0601	83.4927	94.3569	89.7502	95.4029	93.6965	96.6784	100.272	85.6689	84.2536	80.8678	80.1734	87.158	90.9496	87.9972	88.5284	99.8119	82.7402	82.7545	80.2498	88.005	93.9581	89.1542	86.7568	97.8181	87.3884	73.0586	74.0672	73.3863	83.9182
		21		Lysine	19.3	20.8	19.71	2	147.113				77.6156	79.1801	77.0431	97.8689	100.839	101.292	78.734	82.6091	80.0812	84.0834	82.4954	89.1321	80.3281	81.7316	78.5239	80.5861	70.1343	72.0567	68.7763	82.8656	70.8694	86.0133	74.8679	76.3345	86.4694	89.8107	71.7437	99.5222	72.9004	86.9166	72.4684	77.5923	83.1375	60.0639	65.143	63.3609	70.9204
		22		Methionine	12.6	14.2	12.96	2	150.058				111.643	106.036	110.399	99.9301	99.8363	100.234	72.509	74.1985	78.324	86.1875	82.3662	82.112	79.2451	77.9265	72.284	69.7458	71.6759	68.0038	72.4938	74.1943	72.5866	74.2167	76.5269	85.6154	64.0331	69.3865	70.3597	61.2917	70.7503	70.3628	71.1953	68.1329	71.046	59.4448	60.1574	56.6245	80.0899
		23		Phenylalanine	11.7	13	12.1	1	166.086				97.1707	96.0824	98.251	98.2614	99.5753	102.163	65.2691	62.5245	64.3668	67.5632	65.5673	70.458	70.2583	72.5354	77.5695	67.4823	64.6918	63.5083	66.5607	70.1151	72.9257	66.8336	69.9283	85.5864	63.9929	67.0021	63.6949	68.7717	73.3983	70.2202	67.0709	76.7567	72.7119	59.217	61.0026	58.9408	63.1717
		24		Threonine	14.8	16.5	15.26	2	120.066				95.9464	95.5733	97.7527	98.7328	100.521	100.746	69.8237	68.2578	70.6368	82.0741	81.0849	80.15	76.2231	77.9466	76.6723	68.9417	67.8473	66.4646	68.0907	70.8629	73.4458	73.5257	74.874	86.8151	71.5032	70.6582	71.5057	69.8171	78.0958	77.7599	75.4506	76.5667	72.3009	64.0003	67.2838	65.8855	75.6028
		25		Tryptophan	11.7	12.9	12.1	1	205.097				99.9369	102.536	101.295	98.9964	98.6731	102.331	83.2194	80.4326	81.6718	73.4779	73.9394	83.0704	89.0308	91.2071	102.09	87.1648	82.6313	82.5205	87.3367	92.0513	96.0771	84.0566	88.7621	113.685	79.1891	85.9664	77.49	86.9576	92.7172	87.7887	79.8161	98.1035	90.8963	71.6894	73.0869	70.3313	65.818
		26		Valine	13.1	14.3	13.48	3	118.086				96.8702	90.4802	90.4513	100.469	99.6378	99.8937	48.2435	51.4192	51.8094	57.016	55.2191	52.8123	53.3336	50.1868	47.3166	46.4172	46.943	43.7778	49.4469	52.6453	48.3723	46.8394	49.6358	51.8768	39.996	44.7044	46.8375	38.9443	44.3464	45.0198	46.672	42.3867	43.7896	37.5854	37.5744	35.508	46.4366
		27	Ac-AAs	N-Acetylasparagine	13.3	14.3	13.74	3	173.057				99.5611	87.7156	86.0235	103.578	98.1639	98.2581	124.789	108.75	120.499	98.2964	101.735	100.974	95.0668	87.3913	68.7145	86.0782	92.1067	77.4353	95.0335	96.6657	81.618	81.346	86.3662	53.5646	64.24	65.6657	81.6447	55.312	56.553	60.866	86.1216	48.9006	49.0441	58.861	49.256	48.9677	71.5987
		28		N-Acetylaspartate	16.7	17.7	17.12	3	174.041				84.3398	82.5104	82.4942	91.8309	103.215	104.954	251.346	182.173	221.173	167.743	160.522	166.065	192.997	201.888	167.982	137.367	160.089	158.909	159.755	156.001	153.103	164.316	136.888	139.816	130.665	113.685	112.613	107.924	119.753	120.963	116.191	118.596	104.465	104.621	107.641	99.7827	87.9605
		29		N-Acetylcysteine	10.6	12	10.67	5	162.023				249.167	157.661	181.455	58.874	101.933	139.193	0	0	0	0	0	0	0	0	0	0	0	0	0	0	0	0	0	0	0	0	0	0	0	0	0	0	0	0	0	0	0
		30		N-Acetylglutamate	16.6	17.6	16.93	5	188.056				95.139	123.633	113.207	112.56	99.1331	88.3069	0	0	37.4592	117.245	110.862	36.8488	16.7242	41.7035	16.2832	42.1032	53.9754	28.6434	0	12.8612	0	19.0266	11.5823	0	23.5944	0	31.4017	0	16.8044	0	0	20.8967	36.2656	0	10.2773	0	0
		31		N-Acetyllysine	13.2	14.2	13.73	3	189.123				119.059	108.445	102.666	96.6198	99.0222	104.358	57.8632	56.836	51.5874	70.1561	65.9759	58.8193	62.8471	55.6643	52.3587	48.3159	42.8575	44.8136	52.7243	52.6733	52.2383	48.9922	55.5896	45.49	33.8929	40.5935	47.762	39.642	41.7339	45.016	51.6491	38.9157	45.2297	38.4372	35.4006	31.367	39.1614
		32		N-Acetylmethionine	10.1	11.3	--	6	192.069				169.061	0	0	190.805	0	109.195	0	0	0	0	0	0	0	0	0	0	0	0	0	0	0	0	0	0	0	0	0	0	0	0	0	0	0	0	0	0	0
		33	Glu-AAs	GluAla	17	18	17.54	2	219.098				207.093	130.218	165.044	72.0963	92.9366	134.967	73.0247	114.833	57.0368	68.3335	51.3979	56.9398	84.8474	95.7205	119.615	93.7155	64.5584	96.0382	96.8811	70.3745	75.9936	107.483	98.241	86.3681	129.653	93.2117	105.999	118.081	139.441	116	146.674	107.943	148.555	160.154	180.741	142.24	94.3668
		34		GluArg	19.1	20	19.52	2	304.162				46.4584	46.6417	47.766	97.099	98.3017	104.599	4.03623	4.56912	1.46044	3.39293	3.24217	3.30691	5.0141	5.10678	5.40502	4.94813	5.53744	10.8235	4.20539	4.4994	7.01593	10.5143	6.04631	5.2656	13.3149	11.3078	9.58356	10.7409	12.0443	7.53554	4.43991	12.4317	11.7857	19.8357	26.6285	27.5186	18.7871
		35		GluAsn	17.9	18.9	18.4	2	262.103				42.4869	33.5692	51.4029	90.3404	104.187	105.473	6.97956	2.11725	4.92455	4.00888	1.86118	0	7.93689	8.3637	7.98305	9.36467	6.5069	5.50214	8.70679	9.85665	6.4842	8.23141	13.0333	19.1579	18.5705	16.9311	9.60801	12.7874	16.9492	21.2142	13.093	18.7891	18.0362	33.327	31.1402	31.534	19.135
		36		GluAsp	19	20.1	--	6	263.087				81.2965	137.078	124.741	97.7863	141.298	60.9161	0	0	0	0	0	0	0	0	0	0	32.3865	0	0	48.9875	30.5057	0	37.7265	0	0	39.5155	0	0	0	72.0037	0	34.493	0	0	0	0	0
		37		GluCys	16.4	17.7	--	6	251.07				#DIV/0!	#DIV/0!	#DIV/0!	#DIV/0!	#DIV/0!	#DIV/0!	#DIV/0!	#DIV/0!	#DIV/0!	#DIV/0!	#DIV/0!	#DIV/0!	#DIV/0!	#DIV/0!	#DIV/0!	#DIV/0!	#DIV/0!	#DIV/0!	#DIV/0!	#DIV/0!	#DIV/0!	#DIV/0!	#DIV/0!	#DIV/0!	#DIV/0!	#DIV/0!	#DIV/0!	#DIV/0!	#DIV/0!	#DIV/0!	#DIV/0!	#DIV/0!	#DIV/0!	#DIV/0!	#DIV/0!	#DIV/0!	#DIV/0!
		38		GluGln	17.7	19	18.19	2	276.119				56.2571	57.6312	57.5593	98.5652	99.9562	101.479	23.271	22.3623	24.1964	31.8805	31.7885	29.1426	29.3332	33.2343	31.566	29.0352	27.9411	29.0516	36.4971	40.7873	37.8414	41.7009	38.3932	43.5348	34.5386	35.6065	35.8406	46.6586	53.4386	49.625	56.0278	48.7876	44.9967	44.5125	46.499	43.2329	62.5147
		39		GluGlu	18.8	19.7	19.31	2	277.103				113.96	118.583	124.827	92.9247	98.3457	108.73	52.3888	48.5421	58.6345	57.2571	67.2722	59.1214	52.9625	53.145	48.6211	60.3607	58.8895	50.7857	49.8072	53.5804	64.3509	50.7343	55.4786	60.7501	46.7574	49.4175	53.2987	49.302	48.0957	48.8743	53.9304	47.0412	54.9176	42.0006	40.7348	49.624	38.3447
		40		GluGly	17.4	18.4	17.93	3	205.082				134.242	123.235	133.248	100.142	82.1057	117.752	85.4468	69.1947	94.4231	91.3406	81.8761	86.9845	80.1729	103.775	93.2154	86.6314	97.7628	99.4805	78.8371	84.0975	90.6605	106.378	85.5809	103.607	94.9531	100.182	88.0795	83.9637	105.192	90.3061	99.4736	87.3317	110.031	97.088	103.431	108.873	80.4506
		41		GluHis	18.1	18.9	18.49	3	285.119				37.458	78.975	124.549	88.2216	133.036	78.7423	19.183	0	0	80.3265	25.8786	32.1322	13.9983	30.2674	48.0586	69.0324	54.4909	30.0821	43.8909	40.1348	64.9957	19.0025	33.1108	45.4204	42.3693	64.7774	48.3025	55.6811	47.3943	64.1968	21.7184	58.8165	40.8572	54.9011	50.9065	65.4363	24.0135
		42		GluIle	15.6	16	15.79	3	261.144				105.845	100.901	109.324	92.626	101.779	105.595	60.6452	60.3444	61.2109	125.374	118.192	77.2984	61.6466	86.2649	78.7308	68.8603	87.2944	67.0843	56.8953	66.322	70.0486	73.5261	74.4223	103.167	66.2861	81.5978	62.8822	58.1462	65.0318	75.6501	66.328	93.2347	66.1898	80.5701	82.6241	78.6652	68.561
		43		GluLeu	15.2	15.6	15.53	3	261.144				78.048	74.755	90.6555	95.5914	112.14	92.2691	42.8101	38.6153	30.738	62.24	75.088	39.2325	46.0099	53.3839	47.4929	47.1124	52.0437	44.6651	45.3647	44.9708	51.9834	49.6051	50.3802	42.6912	47.2701	51.6919	59.3339	53.9392	53.6736	45.9797	59.0025	62.2888	64.8756	50.6125	54.3052	58.3985	46.8653
		44		GluLys	18.8	20	19.82	3	276.155				68.9178	66.299	91.92	89.7858	114.624	95.59	14.2455	21.2683	10.0997	28.5095	30.2724	24.5338	24.4202	6.80692	14.6366	17.6443	14.1992	33.6164	12.7645	20.717	21.4808	21.6153	19.9936	29.1103	24.5113	52.4958	20.1177	25.5152	16.8425	18.421	15.663	27.5468	19.4364	30.5164	33.7533	26.5633	3.85626
		45		GluMet	15.5	16.5	16.1	5	279.101				143.283	161.31	190	0	210.768	89.2321	0	0	44.2975	0	0	0	0	0	51.1852	0	0	102.59	163.3	0	50.2222	58.3637	60.0054	76.1445	207.958	98.5647	179.072	141.673	225.309	152.287	124.298	184.063	140.633	232.984	375.816	349.013	210.412
		46		GluPhe	15.2	16	--	6	283.129				0	86.4208	0	0	107.125	192.875	0	0	0	0	0	0	83.8318	55.687	0	57.2651	58.0251	46.7533	0	0	0	58.5345	0	0	0	0	0	41.8188	0	0	0	50.4781	46.6916	0	62.5937	43.84	63.4215
		47		GluPro	17.5	18.4	17.78	5	245.113				154.14	177.437	172.624	107.169	100.231	92.6	4.73839	0	0	7.00136	0	0	0	0	0	0	0	0	0	5.18702	0	0	5.71248	0	0	0	0	0	0	0	0	0	0	0	0	0	0
		48		GluSer	17.7	18.9	18.21	2	235.092				62.6126	65.684	62.1131	104.1	100.515	95.3851	22.2274	32.3763	32.1155	37.2411	24.6826	21.2336	24.0893	35.2486	37.1496	31.2863	30.2024	39.2565	28.2534	28.0947	28.5318	41.9283	29.4162	40.5878	39.5444	43.815	33.1745	35.3007	38.4867	42.9151	45.5698	43.8923	39.5306	44.7472	39.46	42.7986	30.7779
		49		GluThr	17.3	18.3	17.82	3	249.108				189.841	140.609	185.727	120.203	84.0733	95.7232	9.25	25.2398	27.7342	36.2083	14.0203	24.2848	16.0484	23.2464	35.7404	56.4218	25.8294	41.3325	17.4749	32.6726	37.3065	17.4322	26.1449	44.7516	24.3054	26.181	19.4683	35.7408	40.2611	33.3026	42.6942	39.8862	39.3202	36.651	26.3776	46.2891	45.723
		50		GluTrp	15.5	16.3	--	6	334.14				#DIV/0!	#DIV/0!	#DIV/0!	#DIV/0!	#DIV/0!	#DIV/0!	#DIV/0!	#DIV/0!	#DIV/0!	#DIV/0!	#DIV/0!	#DIV/0!	#DIV/0!	#DIV/0!	#DIV/0!	#DIV/0!	#DIV/0!	#DIV/0!	#DIV/0!	#DIV/0!	#DIV/0!	#DIV/0!	#DIV/0!	#DIV/0!	#DIV/0!	#DIV/0!	#DIV/0!	#DIV/0!	#DIV/0!	#DIV/0!	#DIV/0!	#DIV/0!	#DIV/0!	#DIV/0!	#DIV/0!	#DIV/0!	#DIV/0!
		51		GluTyr	16.2	17.1	--	6	311.124				116.031	70.9891	77.1923	193.611	45.4916	60.8975	0	0	0	0	9.37271	0	12.3767	7.50322	0	6.05623	0	5.47943	0	0	11.403	0	0	6.53296	0	5.04027	0	0	0	0	0	0	0	6.22659	4.59024	17.7542	0
		52		GluVal	16	17.2	16.49	2	247.129				115.052	124.454	120.682	99.1722	107.866	92.9616	66.9653	73.273	69.2121	110.342	115.172	83.5808	72.9883	77.1704	77.2234	70.9289	71.3434	70.8126	69.2249	70.9283	67.9245	74.1043	74.6125	80.5456	75.4608	79.059	71.4994	68.1182	76.7414	81.3873	76.5121	83.2294	72.7227	70.0399	67.8899	83.1451	65.288
		53	Glu-Metab.	2-Hydroxyglutarate	16.8	17.3	17.1	3	147.03				79.1398	84.9894	87.9595	99.2008	101.172	99.6273	169.793	145.585	153.626	129.606	158.334	145.307	138.235	149.243	136.853	127.559	126.718	131.765	141.434	122.501	125.311	140.855	123.713	128.041	112.019	116.857	111.753	102.848	133.192	120.825	145.031	112.074	102.959	100.193	107.888	94.7217	100.383
		54		N-Methylglutamate	13	14.3	13.73	3	162.076				95.4992	90.9633	90.5384	100.4	100.068	99.5323	8.14954	12.38	12.2408	14.4917	16.4969	17.3153	20.239	18.7242	20.7346	23.1976	23.8657	21.9732	27.5211	30.6672	28.7783	28.7655	30.4189	28.5508	24.1429	27.8344	31.102	25.2708	28.104	30.8484	36.0657	28.2436	32.3454	31.4292	27.7905	27.6048	9.60467
		55		5-Oxoproline	13.5	14.4	13.93	1	128.035				101.818	96.2937	95.1668	96.845	101.816	101.339	82.6006	77.8163	77.7194	32.2849	34.6104	30.924	35.4053	33.4933	28.8256	69.8781	68.4181	67.6943	37.2815	34.8687	29.6037	36.2087	35.0314	16.9927	61.4677	61.564	70.9848	23.5767	27.7152	26.6897	38.2677	23.5481	25.7598	61.1106	51.9321	50.2751	42.4974
		56		3,4-Dehydroproline	13.3	13.6	13.43	5	112.04				96.4765	90.2531	96.373	102.7	100.513	96.7864	94.6319	90.988	88.3356	1378.17	960.496	528.285	409.538	290.308	247.385	209.586	184.845	180.85	205.971	217.634	178.424	156.425	160.343	118.86	121.851	120.463	155.614	74.1059	130.371	101.883	159.426	104.645	127.871	95.0978	92.2227	107.078	98.5631
		57		Histamine	14.2	15.1	14.77	5	112.087				72.7437	98.5947	136.182	105.947	89.9798	104.074	2.81461	2.08716	7.75462	1932.62	1822.28	311.06	155.811	96.3048	63.4164	50.0332	53.7571	39.7232	47.2533	29.5092	31.7309	29.6036	40.3551	157.192	29.1382	21.0115	30.881	29.3702	59.8774	22.1258	98.8206	29.0516	78.9836	31.6202	22.819	20.729	10.3128
		58		1-Methylhistidine	16.3	17.2	16.57	4	170.092				105.668	116.819	111.777	96.0025	103.153	100.845	123.652	126.501	111.511	208.092	240.451	158.766	141.125	145.423	137.594	142.94	126.657	136.766	127.539	120.421	129.997	127.802	136.07	147.081	124.445	129.973	129.096	134.633	126.366	121.526	104.974	134.174	138.734	123.687	126.367	129.731	100.969
		59	BCAA Metab.	2-Isopropylmalate	5	6.9	6.6	5	175.061				77.5836	61.5518	90.4712	100.826	91.2121	107.962	28.2737	4.96665	0	13895.1	8701.49	624.467	126.243	46.4264	33.8516	28.9487	30.6548	33.3753	42.0682	16.776	14.3869	16.8807	9.51098	7.91459	23.4584	18.4353	11.0851	9.40128	12.2946	10.7398	19.0932	35.5596	20.0479	12.126	7.86173	12.0754	19.7815
		60		3-Methyl-2-oxobutanoate	5	6.7	6.49	4	115.04				83.6345	86.0538	85.2971	95.8635	99.5215	104.615	86.1113	87.7176	88.4941	66.8532	78.2314	93.0033	112.037	108.687	118.085	132.674	112.535	135.79	80.0856	96.7072	112.645	117.311	100.291	127.436	109.804	133.451	146.197	145.415	170.818	135.021	272.139	196.653	156.248	210.106	205.185	175.24	140.5
		61		3-& 4-Methyl-2-oxopentanoate	2.7	3.5	2.99	4	129.056				115.374	114.62	107.715	100.96	100.328	98.7119	636.407	640.322	531.502	115.215	803.534	338.824	444.21	347.464	935.051	1013.2	809.403	1332.16	1465.77	539.934	1684.69	821.603	975.658	605.157	2845.5	811.876	1075.67	3298.9	484.174	1353.62	1270.99	1104.02	1903.49	3606.98	2940.74	2772.77	2265.15
		62	Lys-Metab.	Pipecolate	13.6	14.3	13.91	2	128.072				102.13	95.7872	94.9158	97.1403	102.716	100.144	74.3471	65.4959	69.3842	30.1661	33.312	26.8518	29.9178	27.1211	22.0511	61.1888	60.1535	57.4434	32.5541	30.9663	24.018	33.9889	29.3701	10.2724	56.7838	54.0062	64.0871	18.9539	21.3186	19.5563	35.1811	16.5293	20.4879	50.3208	45.261	40.9134	36.7215
		63	Gly Metab.	Dimethylglycine	13.3	14.1	13.56	3	104.071				94.6719	90.5593	94.5317	99.8509	100.97	99.1793	29.786	27.966	28.1883	33.7061	33.1765	26.6514	29.4804	25.263	25.084	26.1484	25.4661	25.013	27.0057	28.3095	26.0587	26.2366	26.4149	26.0516	21.0207	24.5371	26.6346	20.3855	23.593	24.1803	29.6407	22.8485	23.7031	23.8271	22.2871	20.7216	26.7145
		64	Phe Metab.	Phenylacetylglutamine	14.9	15.9	14.92	5	265.118				0	0	0	0	300	0	2960.75	3434.94	2949.76	870.749	905.093	3085.61	3507.65	3836.24	3898.23	4723.4	4960.55	4806.04	7199.07	6202.13	6017.11	4406.1	4316.89	5028.61	4666.36	5480.23	6783.77	2091.05	3467.4	1724.35	8086.86	1065.57	1547	3415.06	2564.74	2630.6	886.966
		65		Phenylethylamine	2.6	3.2	3.02	5	122.096				91.7316	98.4575	92.3207	98.0179	103.033	98.9494	190.53	169.798	179.534	169.884	185.705	169.471	164.663	152.699	133.87	132.619	139.97	127.125	155.534	149.104	132.607	150.341	148.455	150.536	123.91	122.318	140.685	110.595	127.597	114.953	159.68	111.908	120.335	117.705	99.3254	105.496	160.78
		66		Phenyllactate	3.7	6.2	4.41	4	165.056				94.0731	93.1196	91.2363	99.1248	100.859	100.016	120.637	122.804	108.802	33.6717	52.2615	115.548	118.095	118.532	115.39	109.442	107.544	104.313	112.962	122.83	111.706	123.776	122.291	120.879	112.001	97.415	101.447	97.4009	104.334	96.9087	91.4084	83.9149	94.7915	80.1389	72.3434	78.496	92.6126
		67		Phenylpyruvate	2.7	3.6	--	6	163.04				80.1432	89.2231	79.1886	97.518	98.0714	104.411	33.8218	25.3454	25.1552	0	7.24813	31.7122	38.1634	53.2955	40.0724	51.6581	40.3218	36.3211	32.8327	31.4131	28.3511	36.1203	32.6783	28.6505	31.4974	40.069	21.2204	19.4928	20.2932	22.3663	15.1345	16.7379	11.8618	9.22618	14.9002	14.7804	10.7694
		68		Hydroxyphenylpyruvate	14.6	15.3	14.76	4	179.035				94.7481	91.8073	90.7114	99.5334	102.934	97.5321	626.75	546.867	553.331	350.104	364.528	425.513	445.569	424.879	392.62	369.73	383.32	322.938	398.054	378.269	345.75	380.305	377.942	379.908	310.529	302.605	340.696	283.525	314.85	303.018	361.257	275.675	285.146	260.56	248.581	245.831	327.358
		69		DOPA	13.5	14.7	--	6	198.076				35.8367	47.7549	84.0061	48.3063	137.533	114.161	13.9872	16.7331	50.6684	35.8326	16.5307	35.6182	0	39.559	43.7653	55.4989	91.0166	67.2691	0	40.4929	40.2484	41.04	19.024	31.2648	50.1483	51.3853	43.2337	24.7684	65.3949	28.8017	15.0197	27.1399	30.8484	71.397	119.553	51.2794	0
		70		Dopamine	10.5	12.9	11.69	4	154.086				90.6448	89.2998	85.7075	101.605	97.9982	100.397	36.7444	31.5047	32.4465	15.7079	19.4663	27.7027	33.4713	31.8221	31.418	27.4867	29.6931	24.6038	31.0782	31.2297	27.5293	33.5871	33.1934	34.319	27.2691	24.9174	27.7957	24.9688	27.5611	26.7296	29.35	24.4646	26.624	23.4347	24.947	22.6704	47.1173
		71		Epinephrine	11.6	12.9	11.8	5	184.097				86.2048	94.3873	89.6183	102.327	96.5866	101.086	0.279983	0	0.37556	2.71506	0.414172	0.274673	0.550508	0	0.259486	0.258151	1.88045	0.980691	0.496606	0.360726	0	1.09844	0.976207	0.44847	1.03335	0.954876	0.47638	1.1295	1.14526	2.88626	1.22002	0.311485	0.968442	0.65838	1.83344	0.423135	0
		72	Trp Metab.	N-Formylkynurenine	12.4	13.2	12.81	3	237.087				18.0443	28.2847	53.2234	53.6205	122.123	124.256	857.669	599.511	720.082	494.6	372.228	689.651	381.117	382.431	527.296	565.881	531.689	633.826	545.105	636.895	779.832	641.777	519.398	380.427	696.878	642.208	671.106	574.591	567.293	741.71	530.272	349.547	464.735	395.879	504.752	415.136	281.282
		73		Kynurenine	11.8	13	12.23	1	209.092				90.9102	105.733	85.7232	95.2532	106.786	97.9613	65.2718	57.0455	51.4211	41.5046	52.1614	61.0582	60.92	62.9673	78.0557	55.8079	48.9114	52.71	58.4694	52.3081	74.8944	61.8911	49.3761	69.7494	67.4687	51.8821	49.2863	101.09	54.6504	68.5105	68.5026	67.3395	61.2831	67.0015	72.1726	43.3132	33.1156
		74		3-Hydroxykynurenine	9.7	10.6	10.34	4	223.072				88.3179	67.6357	91.6381	108.105	114.766	77.1293	0	10.0815	0	388.443	220.112	43.8516	43.8913	24.2825	10.1135	0	0	10.854	11.7104	0	23.8737	0	0	26.8464	21.0076	48.5845	34.5987	49.1363	21.645	44.0892	10.8319	70.2908	51.9673	27.3606	16.9474	61.0127	0
		75		Kynurenate	9.8	10.8	10.15	2	188.035				87.0883	86.7124	81.4356	99.2949	98.7573	101.948	66.6285	61.8285	50.4801	42.3633	48.5215	43.8962	56.8899	47.2819	37.9598	42.3731	40.8639	36.7144	41.8749	51.6849	43.9557	47.6947	40.9966	47.1854	27.109	27.9169	36.1526	29.4032	22.2933	29.0564	34.246	23.9146	20.9034	21.9445	31.0387	18.9263	25.6392
		76		Indoxylacetate	20.2	21.4	--	6	176.071				141.487	100.769	106.648	79.8494	101.787	118.363	0	11.3049	0	0	0	0	0	9.3963	9.92597	0	18.4253	0	21.0749	0	0	0	0	0	10.2776	0	7.75294	8.21078	0	8.00226	0	0	0	8.33122	0	7.30968	0
		77		5-Hydroxytryptophane	12.5	13.9	13.22	4	221.092				41.1309	34.2038	55.2472	90.9667	99.2122	109.821	20.3974	36.2164	33.5342	30.7654	5.79243	20.6882	7.72315	5.86599	11.851	44.4245	40.7505	43.0928	28.4796	29.7544	30.3175	4.3037	13.4056	15.0886	40.7707	49.9652	33.546	26.8519	14.8413	29.6367	11.3673	9.80382	17.324	30.7696	42.8833	36.1806	13.4678
		78		Serotonin	10.5	11.3	10.88	4	177.102				262.057	242.248	251.424	100.323	101.193	98.484	37.85	41.7095	38.7373	34.3016	53.3874	43.5856	99.6028	125.409	116.424	59.4455	58.0356	58.227	52.4865	49.6857	49.683	91.8409	108.814	140.894	42.9638	48.4456	50.1338	49.4867	67.3563	52.2771	94.9564	111.79	110.481	53.0176	52.4423	54.5827	56.9675
		79	Arg Metab.	Guanidinoacetate	14.8	15.6	15.19	3	118.061				139.543	151.805	148.923	102.938	65.0992	131.963	62.9793	40.5738	36.3844	47.4892	43.7472	58.7869	59.9189	83.356	69.1288	74.9031	29.6705	59.9531	63.571	42.1551	73.4588	68.9212	57.4605	85.9013	62.1	53.7863	66.7731	86.6705	96.9002	48.7605	41.7407	73.393	91.245	57.0364	79.7875	73.8901	67.1116
		80		Creatine	14.6	15.7	15.07	1	132.077				103.711	100.692	102.337	98.445	99.8731	101.682	83.4638	76.1937	78.0471	89.6236	84.1961	82.3913	84.6674	82.8253	86.0467	74.2924	75.3747	73.2844	73.2671	75.8628	77.9611	79.5282	81.2291	94.5434	75.7939	78	75.3078	80.7988	86.5871	82.3957	82.5723	82.8585	84.2765	71.1002	71.1958	73.7874	78.7504
		81		Phosphocreatine	18.6	19.8	--	6	212.043				#DIV/0!	#DIV/0!	#DIV/0!	#DIV/0!	#DIV/0!	#DIV/0!	#DIV/0!	#DIV/0!	#DIV/0!	#DIV/0!	#DIV/0!	#DIV/0!	#DIV/0!	#DIV/0!	#DIV/0!	#DIV/0!	#DIV/0!	#DIV/0!	#DIV/0!	#DIV/0!	#DIV/0!	#DIV/0!	#DIV/0!	#DIV/0!	#DIV/0!	#DIV/0!	#DIV/0!	#DIV/0!	#DIV/0!	#DIV/0!	#DIV/0!	#DIV/0!	#DIV/0!	#DIV/0!	#DIV/0!	#DIV/0!	#DIV/0!
		82		Creatinine	8	9.4	8.65	2	114.066				105.592	100.837	103.805	101.71	99.277	99.0131	70.1225	69.2216	64.3652	59.5806	57.4465	67.4243	64.2261	67.0714	67.2708	56.3922	60.2015	58.0113	61.278	66.0999	57.8933	65.4059	66.2488	29.6783	59.5897	60.3111	62.4895	58.2024	65.1953	58.8084	61.2314	56.088	56.9745	52.0564	53.0319	54.724	54.063
		83	Ser-Metab.	3-Phosphohydroxypyruvate	17.8	18.7	--	6	182.97				#DIV/0!	#DIV/0!	#DIV/0!	#DIV/0!	#DIV/0!	#DIV/0!	#DIV/0!	#DIV/0!	#DIV/0!	#DIV/0!	#DIV/0!	#DIV/0!	#DIV/0!	#DIV/0!	#DIV/0!	#DIV/0!	#DIV/0!	#DIV/0!	#DIV/0!	#DIV/0!	#DIV/0!	#DIV/0!	#DIV/0!	#DIV/0!	#DIV/0!	#DIV/0!	#DIV/0!	#DIV/0!	#DIV/0!	#DIV/0!	#DIV/0!	#DIV/0!	#DIV/0!	#DIV/0!	#DIV/0!	#DIV/0!	#DIV/0!
		84		Phosphoserine	18.9	20	--	6	186.016				0	0	0	127.021	68.9144	104.065	0	0	535.601	0	0	0	0	0	0	0	0	0	0	0	0	0	0	0	0	0	113.073	0	256.485	29.5703	0	0	0	0	0	0	0
		85	"S"-Metab.	Cystine	18.8	20.1	19.39	2	241.031				84.5394	89.9246	92.6163	97.8301	99.6896	102.48	69.4109	67.9837	68.7102	87.1082	87.4013	83.2426	80.9711	81.0121	80.851	75.3765	71.9276	72.7256	73.9816	75.3639	78.7488	78.1872	76.2945	84.9199	71.9345	74.8863	72.4145	73.6952	83.473	83.0954	78.2937	83.8212	80.3372	64.5735	66.9813	68.1246	68.0488
		86		Cysteinylglycine	16.9	18.3	--	6	179.048				#DIV/0!	#DIV/0!	#DIV/0!	#DIV/0!	#DIV/0!	#DIV/0!	#DIV/0!	#DIV/0!	#DIV/0!	#DIV/0!	#DIV/0!	#DIV/0!	#DIV/0!	#DIV/0!	#DIV/0!	#DIV/0!	#DIV/0!	#DIV/0!	#DIV/0!	#DIV/0!	#DIV/0!	#DIV/0!	#DIV/0!	#DIV/0!	#DIV/0!	#DIV/0!	#DIV/0!	#DIV/0!	#DIV/0!	#DIV/0!	#DIV/0!	#DIV/0!	#DIV/0!	#DIV/0!	#DIV/0!	#DIV/0!	#DIV/0!
		87		GSH	17	18	--	6	306.077				#DIV/0!	#DIV/0!	#DIV/0!	#DIV/0!	#DIV/0!	#DIV/0!	#DIV/0!	#DIV/0!	#DIV/0!	#DIV/0!	#DIV/0!	#DIV/0!	#DIV/0!	#DIV/0!	#DIV/0!	#DIV/0!	#DIV/0!	#DIV/0!	#DIV/0!	#DIV/0!	#DIV/0!	#DIV/0!	#DIV/0!	#DIV/0!	#DIV/0!	#DIV/0!	#DIV/0!	#DIV/0!	#DIV/0!	#DIV/0!	#DIV/0!	#DIV/0!	#DIV/0!	#DIV/0!	#DIV/0!	#DIV/0!	#DIV/0!
		88		GSSG	20.7	21.9	20.9	5	611.145				513.417	563.39	531.215	109.453	91.2542	99.2931	11.6638	0	0	0	15.7419	0	0	207.847	0	72.0147	0	0	0	0	41.3809	42.7037	0	11.3812	14.2339	0	0	130.62	332.287	33.0227	154.162	64.915	0	34.3226	97.9588	8.15429	0
		89		Cystathionine	18.6	19.5	19.22	3	223.075				87.6195	94.3632	94.2582	98.0972	104.15	97.7527	28.4069	24.931	30.5481	30.3364	50.7697	45.9263	34.1415	43.0984	39.8242	43.4068	45.5678	42.175	32.8713	45.6926	43.1433	40.7455	43.2704	41.7109	48.0899	50.3784	46.8524	40.8608	47.5919	52.7978	34.7774	53.2183	49.8052	42.7813	50.8634	47.0707	26.055
		90		Hypotaurine	14.5	15.2	14.81	4	110.027				136.81	247.443	140.932	79.7701	53.8225	166.407	125.893	108.119	124.122	249.911	218.648	86.8256	195.464	207.714	189.604	136.628	143.911	54.6916	131.589	78.9886	95.1929	153.272	159.737	187.042	19.2388	84.3312	18.84	35.7925	159.834	96.6497	82.8034	105.888	97.917	78.7122	71.0866	132.822	103.062
		91		Taurine	13.1	14.2	13.53	1	124.007				107.743	97.4005	104.085	99.5032	96.959	103.538	60.0587	63.73	63.1475	56.1996	59.4872	62.9764	63.1375	64.4439	66.2027	55.2817	55.0456	54.3603	59.6309	64.2866	63.5012	55.6873	56.7564	55.5849	42.5252	44.5156	45.2962	42.7401	51.0353	51.1644	46.1506	43.4502	43.5478	40.2774	41.5982	41.1554	42.5571
		92		Homocysteine	17	19	--	6	136.043				#DIV/0!	#DIV/0!	#DIV/0!	#DIV/0!	#DIV/0!	#DIV/0!	#DIV/0!	#DIV/0!	#DIV/0!	#DIV/0!	#DIV/0!	#DIV/0!	#DIV/0!	#DIV/0!	#DIV/0!	#DIV/0!	#DIV/0!	#DIV/0!	#DIV/0!	#DIV/0!	#DIV/0!	#DIV/0!	#DIV/0!	#DIV/0!	#DIV/0!	#DIV/0!	#DIV/0!	#DIV/0!	#DIV/0!	#DIV/0!	#DIV/0!	#DIV/0!	#DIV/0!	#DIV/0!	#DIV/0!	#DIV/0!	#DIV/0!
		93		Homocystine	18	19.3	18.44	4	269.062				60.0456	48.9417	67.8361	96.0487	104.602	99.3495	0	2.5061	0	0	1.72621	0	0	2.69493	0	0	1.14089	1.12346	0	0	0	3.34407	1.25489	1.06422	3.61282	2.78409	1.02062	3.40828	0.964185	5.09366	16.3009	8.29205	3.19413	23.7376	28.5123	19.9267	5.46127
		94		SAH	16.1	17.4	--	6	385.129				#DIV/0!	#DIV/0!	#DIV/0!	#DIV/0!	#DIV/0!	#DIV/0!	#DIV/0!	#DIV/0!	#DIV/0!	#DIV/0!	#DIV/0!	#DIV/0!	#DIV/0!	#DIV/0!	#DIV/0!	#DIV/0!	#DIV/0!	#DIV/0!	#DIV/0!	#DIV/0!	#DIV/0!	#DIV/0!	#DIV/0!	#DIV/0!	#DIV/0!	#DIV/0!	#DIV/0!	#DIV/0!	#DIV/0!	#DIV/0!	#DIV/0!	#DIV/0!	#DIV/0!	#DIV/0!	#DIV/0!	#DIV/0!	#DIV/0!
		95		SAM	19.6	20.9	--	6	399.145				#DIV/0!	#DIV/0!	#DIV/0!	#DIV/0!	#DIV/0!	#DIV/0!	#DIV/0!	#DIV/0!	#DIV/0!	#DIV/0!	#DIV/0!	#DIV/0!	#DIV/0!	#DIV/0!	#DIV/0!	#DIV/0!	#DIV/0!	#DIV/0!	#DIV/0!	#DIV/0!	#DIV/0!	#DIV/0!	#DIV/0!	#DIV/0!	#DIV/0!	#DIV/0!	#DIV/0!	#DIV/0!	#DIV/0!	#DIV/0!	#DIV/0!	#DIV/0!	#DIV/0!	#DIV/0!	#DIV/0!	#DIV/0!	#DIV/0!
		96	Yang Cycle	Decarboxy-SAM	9.6	10.5	--	6	355.155				0	0	0	0	300	0	0	0	0	0	0	0	0	0	0	0	0	0	0	0	0	0	0	0	0	0	0	0	0	0	0	119.002	0	0	0	0	0
		97		Methylthioadenosine	2.6	5	4.34	3	298.097				97.8597	96.1573	90.9591	102.454	101.674	95.8725	11.5019	14.6193	17.5307	0.760277	0	21.56	45.1279	26.4165	6.43632	281.737	278.457	285.43	652.939	745.994	431.433	758.057	509.875	432.159	835.301	638.895	717.171	750.916	699.564	605.594	599.951	548.679	642.852	1477.03	1428.14	1494.47	3366.39
		98		Methylthioribose-P	15.2	16.6	--	6	259.005				#DIV/0!	#DIV/0!	#DIV/0!	#DIV/0!	#DIV/0!	#DIV/0!	#DIV/0!	#DIV/0!	#DIV/0!	#DIV/0!	#DIV/0!	#DIV/0!	#DIV/0!	#DIV/0!	#DIV/0!	#DIV/0!	#DIV/0!	#DIV/0!	#DIV/0!	#DIV/0!	#DIV/0!	#DIV/0!	#DIV/0!	#DIV/0!	#DIV/0!	#DIV/0!	#DIV/0!	#DIV/0!	#DIV/0!	#DIV/0!	#DIV/0!	#DIV/0!	#DIV/0!	#DIV/0!	#DIV/0!	#DIV/0!	#DIV/0!
		99		1,2-Dihydroxy-3-keto-5-methylthiopentene	4.5	5.2	4.88	5	161.028				0	0	125.251	300	0	0	0	0	0	29440.1	12608.9	0	0	0	0	0	0	0	0	0	0	166.368	0	0	0	0	215.333	0	0	0	0	0	0	0	0	0	0
		100		2-Keto-4-methylthiobutyrate	2.8	4.2	3.49	4	147.012				127.052	117.049	137.297	117.138	93.6623	89.2002	86.4343	59.0524	34.35	4134.64	2773.64	77.2659	215.176	120.214	156.361	189.127	207.761	275.552	212.836	230.339	146.391	308.075	368.098	275.919	213.95	216.52	233.993	197.189	317.274	252.481	88.2408	287.74	181.429	393.614	468.186	449.271	736.613
		101		3-Methylthiopropanoate	14.6	15.2	14.97	5	119.017				96.931	91.7563	88.0571	101.012	101.174	97.8139	162.712	138.524	133.394	72.2457	78.4876	100.632	112.309	105.868	100.74	98.5284	106.077	89.4867	113.605	111.613	92.2835	102.702	102.033	101.392	88.1323	84.0124	91.4698	78.4282	86.1738	80.9963	101.575	73.0343	78.7307	76.8325	68.1208	69.334	54.1413
		102		a-Ketoglutaramate	10.9	11.7	11.08	5	144.03				86.4946	90.4868	88.5342	99.4035	104.488	96.1084	54.1687	39.0907	37.3904	40.5606	60.6219	44.6898	49.1099	47.2188	37.9711	58.1798	42.5556	46.9732	57.1475	52.8807	67.6617	62.5479	45.2343	42.7503	49.4309	41.5806	51.6723	54.0907	41.4282	44.9089	35.133	49.6382	37.6607	37.6984	34.6661	42.3532	42.7662
		103	Polyamines	Putrescine	20.9	22.1	--	6	89.1073				172.062	82.6809	68.2154	97.6723	137.083	65.2451	163.426	14.18	164.062	838.179	145.637	31.0231	0	105.105	0	0	15.7097	0	17.7039	47.7918	12855.3	11486.9	83.4176	5466.62	187.066	34.201	29.7714	145.859	8819.31	77.4705	7235.82	4188.25	120.411	4220.42	3466.81	2941.47	23.5519
		104		N-Acetylputrescine	13	14.1	13.54	4	131.118				104.897	99.7579	91.7815	103.339	100.732	95.9285	3.41047	2.75618	2.40473	4.08269	3.74295	2.20491	2.36215	1.56131	1.43564	1.49258	1.43183	1.29509	1.55426	1.72642	1.35363	1.55741	1.44023	1.30974	1.21592	1.16177	1.34822	1.15058	1.14076	1.15864	1.48455	0.929261	1.08548	1.04461	0.966004	0.954954	2.70389
		105		Spermidine	11.5	14.2	13	3	146.165				88.8462	64.3886	65.8399	100.798	87.1534	112.049	75794	52308.5	40659.3	22812.4	18956	15240.8	12928.3	10276.3	8034.8	6944.99	6397.42	5151.15	5749.1	5257.86	4149.71	4743.42	4830.42	4988.77	4491.89	4833.43	5611.97	4149.57	4682.02	4169	5439	3553.82	3521.22	3412.45	2809.63	2661.91	4313.97
		106		Spermine	12.2	14.2	13	2	203.223				98.4821	79.0333	81.8031	96.1013	108.753	95.1455	516.946	466.395	447.031	369.764	385.968	395.988	369.527	366.995	351.97	341.121	337.778	317.49	358.051	357.842	332.552	381.606	352.029	321.553	297.081	297.935	323.403	253.803	286.865	280.563	310.954	240.741	242.175	242.042	203.787	182.449	219.727
		107	Folates	Folate	17.3	18.2	17.81	2	440.132				85.606	103.339	111.196	93.6114	106.023	100.366	452.218	408.568	368.365	416.976	334.315	448.889	405.561	510.329	523.169	417.581	433.905	420.325	382.389	337.173	417.634	366.224	315.592	418.866	270.848	241.936	247.145	282.908	381.319	326.806	263.124	326.958	258.132	221.637	230.351	238.897	107.981
		108		Dihydrofolate	16.8	19	--	6	442.148				#DIV/0!	#DIV/0!	#DIV/0!	#DIV/0!	#DIV/0!	#DIV/0!	#DIV/0!	#DIV/0!	#DIV/0!	#DIV/0!	#DIV/0!	#DIV/0!	#DIV/0!	#DIV/0!	#DIV/0!	#DIV/0!	#DIV/0!	#DIV/0!	#DIV/0!	#DIV/0!	#DIV/0!	#DIV/0!	#DIV/0!	#DIV/0!	#DIV/0!	#DIV/0!	#DIV/0!	#DIV/0!	#DIV/0!	#DIV/0!	#DIV/0!	#DIV/0!	#DIV/0!	#DIV/0!	#DIV/0!	#DIV/0!	#DIV/0!
		109		Tetrahydrofolate	17	20	--	6	444.164				#DIV/0!	#DIV/0!	#DIV/0!	#DIV/0!	#DIV/0!	#DIV/0!	#DIV/0!	#DIV/0!	#DIV/0!	#DIV/0!	#DIV/0!	#DIV/0!	#DIV/0!	#DIV/0!	#DIV/0!	#DIV/0!	#DIV/0!	#DIV/0!	#DIV/0!	#DIV/0!	#DIV/0!	#DIV/0!	#DIV/0!	#DIV/0!	#DIV/0!	#DIV/0!	#DIV/0!	#DIV/0!	#DIV/0!	#DIV/0!	#DIV/0!	#DIV/0!	#DIV/0!	#DIV/0!	#DIV/0!	#DIV/0!	#DIV/0!
		110		N5,N10-Methylene-FH4	18.3	19.2	--	6	456.164				#DIV/0!	#DIV/0!	#DIV/0!	#DIV/0!	#DIV/0!	#DIV/0!	#DIV/0!	#DIV/0!	#DIV/0!	#DIV/0!	#DIV/0!	#DIV/0!	#DIV/0!	#DIV/0!	#DIV/0!	#DIV/0!	#DIV/0!	#DIV/0!	#DIV/0!	#DIV/0!	#DIV/0!	#DIV/0!	#DIV/0!	#DIV/0!	#DIV/0!	#DIV/0!	#DIV/0!	#DIV/0!	#DIV/0!	#DIV/0!	#DIV/0!	#DIV/0!	#DIV/0!	#DIV/0!	#DIV/0!	#DIV/0!	#DIV/0!
		111		N10-Formyl-FH4	17	19	--	6	472.159				#DIV/0!	#DIV/0!	#DIV/0!	#DIV/0!	#DIV/0!	#DIV/0!	#DIV/0!	#DIV/0!	#DIV/0!	#DIV/0!	#DIV/0!	#DIV/0!	#DIV/0!	#DIV/0!	#DIV/0!	#DIV/0!	#DIV/0!	#DIV/0!	#DIV/0!	#DIV/0!	#DIV/0!	#DIV/0!	#DIV/0!	#DIV/0!	#DIV/0!	#DIV/0!	#DIV/0!	#DIV/0!	#DIV/0!	#DIV/0!	#DIV/0!	#DIV/0!	#DIV/0!	#DIV/0!	#DIV/0!	#DIV/0!	#DIV/0!
		112		N5-Methyl-FH4	17.4	18.4	--	6	458.179				0	0	0	0	0	300	0	0	0	0	0	0	0	0	0	0	0	699.177	0	0	0	0	0	0	0	0	0	0	0	0	0	0	0	0	0	0	0
		113	EAs & Cholines	Phosphoethanolamine	18.3	19.8	18.7	2	142.026				174.65	178.91	190.278	100.442	100.547	99.0111	0.799251	2.03295	1.40493	1.01823	4.52878	2.62111	3.47487	64.122	8.07454	82.3804	8.26389	1.10095	1.96487	12.2668	13.9149	18.582	4.66272	1.33005	64.6829	3.10681	4.77703	39.3183	9.43943	20.5885	13.6695	0	6.34967	2.25276	43.1464	2.82258	5.03656
		114		CDP-Ethanolamine	18	19	--	6	447.068				6562.2	7375.12	7068.37	49.4907	60.7833	189.726	0	0	0	0	0	0	0	0	0	0	0	0	0	890.425	616.519	843.461	461.061	0	1750.73	0	0	2623.2	0	1500.86	0	0	0	0	0	0	0
		115		Choline	10.2	12.2	11.39	1	104.107				121.641	124.662	121.655	98.0803	99.447	102.473	64.9627	53.7178	56.8571	51.0085	54.9259	53.2686	54.9998	56.9182	52.6724	52.2442	51.6422	49.7871	60.8316	74.0107	62.8479	72.8836	59.7023	62.4679	49.7502	47.954	52.7057	66.0849	49.5789	55.0375	55.2179	60.5567	57.1979	57.1518	50.8332	54.1738	64.741
		116		Acetylcholine	15.7	16.7	16.13	1	146.118				112.879	110.114	118.283	97.6978	101.063	101.239	46.038	45.7724	45.6018	54.956	55.4457	56.4815	55.4964	58.6003	66.865	52.626	51.4858	53.9633	54.2407	56.2667	64.6356	57.7769	61.5404	70.684	57.1141	57.7899	53.8532	67.2465	66.1085	71.4468	60.2324	75.9255	67.4255	57.2676	60.3663	62.7046	65.9835
		117		Phosphocholine	19.2	20.7	19.82	3	184.073				241.675	262.017	271.595	93.4821	101.424	105.094	7.03177	5.81764	3.2922	6.89749	3.06306	4.84402	13.1171	7.62852	2.9915	9.36001	5.3123	1.87003	6.19094	77.873	118.804	137.418	39.2939	6.70526	178.482	11.0943	7.62225	192.197	22.3586	139.86	18.2132	9.0155	4.56075	12.4968	12.4503	7.64634	13.3929
		118		Glycerophosphocholine	15.9	16.7	16.25	2	258.11				217.328	240.612	242.699	95.3099	101.792	102.898	57.7827	61.7199	60.1739	66.1656	62.8272	64.994	62.4919	65.3825	64.6347	57.8583	64.3358	60.7222	65.7544	67.9883	67.6138	69.8045	67.7832	73.9735	70.0778	65.0115	62.8309	72.9496	70.9592	75.6129	70.9137	74.6133	72.1049	67.9719	67.0053	70.8189	73.6789
		119		CDP-Choline	18.3	19.3	18.62	5	489.115				5946.32	5795.04	6370.53	0	0	300	0	0	0	0	0	0	0	0	0	0	0	0	0	592.191	1034.7	554.903	329.156	0	1754.77	0	0	3002.36	0	1119.58	0	0	0	0	0	0	0
		120	Carbohydrates	Fructose	11.3	12.7	12.32	2	179.056				97.3161	99.4602	98.39	100.572	99.0697	100.358	186.128	191.997	195.306	175.584	175.852	189.084	191.608	191.286	210.752	189.705	196.299	190.65	194.861	200.244	196.81	209.993	205.908	213.689	177.947	191.386	189.163	186.603	192.526	185.9	208.467	198.775	197.253	191.75	189.17	187.925	187.547
		121		Glycerol-3-P	16.6	17.6	--	6	171.006				59.0838	70.0304	70.865	98.26	104.623	97.1169	3.6396	0	0	3.62725	4.27203	0	0	16.858	22.807	7.60697	13.9257	8.72027	2.40074	11.1971	17.1026	19.7254	11.5939	5.84354	17.8314	22.964	11.4523	14.5451	3.00319	2.69469	3.47381	24.4247	37.5266	13.0299	3.59095	14.2697	5.85861
		122		Glycerate	10.5	11.9	10.59	5	105.019				98.9632	92.3206	93.1841	100.378	100.112	99.5097	1386.37	1379.9	1430.61	1444.66	1341.33	1103.92	1076.75	944.55	785.684	748.208	721.617	620.952	758.386	751.527	610.538	788.599	764.054	750.412	634.048	634.025	692.129	561.492	653.424	588.279	740.899	560.356	564.326	523.128	491.527	459.894	2054.85
		123		Glucosamine	13.2	14.1	13.73	2	180.087				100.354	94.9626	87.6185	98.9121	99.373	101.715	66.9642	80.6672	74.8849	62.6178	64.7482	64.354	73.7192	67.6941	61.0632	69.3638	64.4533	62.8438	68.871	76.8752	74.7224	62.9993	71.1766	63.3917	56.9923	67.922	70.3708	54.0585	61.8922	65.5191	61.0053	59.9705	62.2631	57.0158	58.6573	51.1927	67.351
		124		Glucosamine-P	17	18.1	17.66	5	258.038				103.086	139.454	187.123	83.7005	95.7658	120.534	92.7836	161.527	205.984	134.351	275.486	317.243	220.139	459.907	422.9	241.957	283.829	294.323	129.734	227.131	237.149	263.076	385.269	155.018	110.283	217.605	186.151	167.128	315.758	330.77	167.013	379.112	129.23	191.734	166.901	161.58	0
		125		NANA	15.8	17	--	6	308.099				98.95	97.7097	104.325	100.221	97.8293	101.95	163.114	113.944	140.784	149.683	143.366	130.928	121.993	150.715	166.054	156.445	175.28	186.786	131.634	124.341	151.944	151.183	159.883	160.27	151.941	152.141	143.611	143.125	152.993	147.498	138.333	184.692	148.909	154.015	155.363	174.35	77.4389
		126		UDP-Glc	18.6	20	--	6	565.048				#DIV/0!	#DIV/0!	#DIV/0!	#DIV/0!	#DIV/0!	#DIV/0!	#DIV/0!	#DIV/0!	#DIV/0!	#DIV/0!	#DIV/0!	#DIV/0!	#DIV/0!	#DIV/0!	#DIV/0!	#DIV/0!	#DIV/0!	#DIV/0!	#DIV/0!	#DIV/0!	#DIV/0!	#DIV/0!	#DIV/0!	#DIV/0!	#DIV/0!	#DIV/0!	#DIV/0!	#DIV/0!	#DIV/0!	#DIV/0!	#DIV/0!	#DIV/0!	#DIV/0!	#DIV/0!	#DIV/0!	#DIV/0!	#DIV/0!
		127		UDP-GlcNAc	18.2	19.1	--	6	606.074				#DIV/0!	#DIV/0!	#DIV/0!	#DIV/0!	#DIV/0!	#DIV/0!	#DIV/0!	#DIV/0!	#DIV/0!	#DIV/0!	#DIV/0!	#DIV/0!	#DIV/0!	#DIV/0!	#DIV/0!	#DIV/0!	#DIV/0!	#DIV/0!	#DIV/0!	#DIV/0!	#DIV/0!	#DIV/0!	#DIV/0!	#DIV/0!	#DIV/0!	#DIV/0!	#DIV/0!	#DIV/0!	#DIV/0!	#DIV/0!	#DIV/0!	#DIV/0!	#DIV/0!	#DIV/0!	#DIV/0!	#DIV/0!	#DIV/0!
		128		UDP-Glucuronate	20.1	20.9	--	6	579.027				#DIV/0!	#DIV/0!	#DIV/0!	#DIV/0!	#DIV/0!	#DIV/0!	#DIV/0!	#DIV/0!	#DIV/0!	#DIV/0!	#DIV/0!	#DIV/0!	#DIV/0!	#DIV/0!	#DIV/0!	#DIV/0!	#DIV/0!	#DIV/0!	#DIV/0!	#DIV/0!	#DIV/0!	#DIV/0!	#DIV/0!	#DIV/0!	#DIV/0!	#DIV/0!	#DIV/0!	#DIV/0!	#DIV/0!	#DIV/0!	#DIV/0!	#DIV/0!	#DIV/0!	#DIV/0!	#DIV/0!	#DIV/0!	#DIV/0!
		129	Glycolysis	Aldohexose	13.2	14.2	13.7	2	179.056				99.5373	94.2644	97.2903	100.51	99.0653	100.425	185.235	186.498	191.502	196.989	201.558	193.331	196.024	193.83	186.525	180.614	175.084	173.978	184.388	196.869	198.65	185.117	190.742	197.755	159.365	172.41	175.918	167.814	189.385	185.477	191.744	185.672	179.048	162.718	161.653	160.95	172.507
		130		Hexose-P	18.1	19.7	18.97	4	259.022				206.875	209.615	218.801	99.1685	98.9826	101.849	33.8664	34.4135	28.092	7.08278	33.2726	0	16.0134	67.5096	32.3536	44.1844	36.7428	26.2796	34.463	19.5648	39.4328	61.8349	45.9189	65.205	33.4912	66.8822	58.0916	76.8943	89.9171	54.7383	72.867	56.6533	24.5393	64.9833	97.353	36.5523	6.14759
		131		Fructose-1,6-P2	20.2	22.6	--	6	338.989				143.761	463.564	510.063	32.3147	208.089	59.596	122.837	278.791	0	0	0	138.336	0	0	0	0	0	0	0	132.795	121.557	272.93	0	500.941	0	0	0	0	1299.76	89.1552	579.713	318.915	86.4154	0	74.8031	71.8615	0
		132		Glyceral/-on-P	16.8	19	--	6	168.991				0	194.061	0	0	0	300	0	0	954.167	0	0	0	0	0	0	0	0	0	0	0	0	0	0	0	0	0	0	0	0	0	0	0	0	0	0	0	0
		133		Diphosphoglycerate	18.1	19.3	--	6	264.952				#DIV/0!	#DIV/0!	#DIV/0!	#DIV/0!	#DIV/0!	#DIV/0!	#DIV/0!	#DIV/0!	#DIV/0!	#DIV/0!	#DIV/0!	#DIV/0!	#DIV/0!	#DIV/0!	#DIV/0!	#DIV/0!	#DIV/0!	#DIV/0!	#DIV/0!	#DIV/0!	#DIV/0!	#DIV/0!	#DIV/0!	#DIV/0!	#DIV/0!	#DIV/0!	#DIV/0!	#DIV/0!	#DIV/0!	#DIV/0!	#DIV/0!	#DIV/0!	#DIV/0!	#DIV/0!	#DIV/0!	#DIV/0!	#DIV/0!
		134		3-Phosphoglycerate	18.1	19.6	--	6	184.986				0	56.3852	314.214	64.2285	140.672	95.1	0	0	0	392.746	0	0	0	0	0	0	0	202.773	279.201	0	276.327	1261.27	0	214.483	205.792	5684.87	0	579.565	0	0	0	0	0	0	243.101	242.457	0
		135		Phosphoenolpyruvate	18.1	19.3	--	6	166.975				29.7545	26.3799	84.8329	136.709	36.3022	126.989	0	0	0	0	0	0	0	0	0	0	0	84.6731	0	0	0	296.438	0	0	0	153.5	0	0	0	0	0	0	0	0	0	0	0
		136		Pyruvate	4.8	9.1	6.81	3	87.0088				101.797	98.6437	97.582	100.621	100.547	98.832	345.53	393.758	407.255	413.627	436.708	448.244	431.362	415.962	402.874	635.687	618.758	680.376	725.857	700.262	692.556	699.114	718.191	809.913	799.845	859.554	804.045	920.943	903.546	934.041	844.4	919.239	904.508	1035.5	1093.84	1062.34	1095.06
		137		Lactate	11.3	13	11.74	2	89.0244				101.408	100.655	97.5322	100.89	99.6469	99.4631	96.8212	105.022	105.216	114.145	110.499	108.207	110.555	111.07	122.072	115.742	113.564	109.178	111.131	109.697	112.58	119.117	118.081	129.958	112.714	120.168	112.925	110.775	115.544	115.394	122.837	132.879	129.335	133.374	139.028	137.816	111.63
		138	PPP	Phosphogluconolactone	17.2	18.5	--	6	257.007				#DIV/0!	#DIV/0!	#DIV/0!	#DIV/0!	#DIV/0!	#DIV/0!	#DIV/0!	#DIV/0!	#DIV/0!	#DIV/0!	#DIV/0!	#DIV/0!	#DIV/0!	#DIV/0!	#DIV/0!	#DIV/0!	#DIV/0!	#DIV/0!	#DIV/0!	#DIV/0!	#DIV/0!	#DIV/0!	#DIV/0!	#DIV/0!	#DIV/0!	#DIV/0!	#DIV/0!	#DIV/0!	#DIV/0!	#DIV/0!	#DIV/0!	#DIV/0!	#DIV/0!	#DIV/0!	#DIV/0!	#DIV/0!	#DIV/0!
		139		Phosphogluconate	19.1	20.5	--	6	275.017				#DIV/0!	#DIV/0!	#DIV/0!	#DIV/0!	#DIV/0!	#DIV/0!	#DIV/0!	#DIV/0!	#DIV/0!	#DIV/0!	#DIV/0!	#DIV/0!	#DIV/0!	#DIV/0!	#DIV/0!	#DIV/0!	#DIV/0!	#DIV/0!	#DIV/0!	#DIV/0!	#DIV/0!	#DIV/0!	#DIV/0!	#DIV/0!	#DIV/0!	#DIV/0!	#DIV/0!	#DIV/0!	#DIV/0!	#DIV/0!	#DIV/0!	#DIV/0!	#DIV/0!	#DIV/0!	#DIV/0!	#DIV/0!	#DIV/0!
		140		Gluconate	15.3	17.1	16.35	3	195.051				89.853	93.2937	97.427	98.3469	101.089	100.564	216.568	186.911	196.876	145.978	138.53	185.015	176.263	196.203	198.542	215.927	221.203	217.185	196.741	207.038	193.063	196.69	194.51	207.359	181.552	220.601	196.21	192.242	198.727	198.138	200.163	205.7	197.166	197.749	214.153	219.834	144.774
		141		Pentose-5-P	17.3	18.1	17.46	5	229.012				1345.82	1577.83	1693.03	155.931	56.0234	88.0456	357.403	128.854	366.158	161.149	222.514	345.787	223.835	483.49	285.921	600.9	289.865	556.374	0	233.274	955.183	533.807	577.213	351.599	670.443	148.122	419.61	711.431	1181	817.488	182.958	945.258	378.64	178.337	587.008	266.855	251.526
		142		PRPP	21.7	23.1	21.91	5	388.945				#DIV/0!	#DIV/0!	#DIV/0!	#DIV/0!	#DIV/0!	#DIV/0!	#DIV/0!	#DIV/0!	#DIV/0!	#DIV/0!	#DIV/0!	#DIV/0!	#DIV/0!	#DIV/0!	#DIV/0!	#DIV/0!	#DIV/0!	#DIV/0!	#DIV/0!	#DIV/0!	#DIV/0!	#DIV/0!	#DIV/0!	#DIV/0!	#DIV/0!	#DIV/0!	#DIV/0!	#DIV/0!	#DIV/0!	#DIV/0!	#DIV/0!	#DIV/0!	#DIV/0!	#DIV/0!	#DIV/0!	#DIV/0!	#DIV/0!
		143		dRibose-P	7.6	9.2	8.66	3	213.017				94.3014	86.8214	88.4081	93.5162	101.967	104.517	60.7119	65.1069	66.4561	46.2758	51.5198	85.6493	83.8365	100.826	110.444	88.597	94.7487	96.1856	86.0105	91.0712	100.622	89.768	89.836	63.5642	89.9996	92.0312	90.9745	99.17	106.008	110.069	104.76	111.768	107.337	92.5926	97.4185	98.0756	76.9748
		144		Erythrose-4-P	15.3	16.4	--	6	199.001				#DIV/0!	#DIV/0!	#DIV/0!	#DIV/0!	#DIV/0!	#DIV/0!	#DIV/0!	#DIV/0!	#DIV/0!	#DIV/0!	#DIV/0!	#DIV/0!	#DIV/0!	#DIV/0!	#DIV/0!	#DIV/0!	#DIV/0!	#DIV/0!	#DIV/0!	#DIV/0!	#DIV/0!	#DIV/0!	#DIV/0!	#DIV/0!	#DIV/0!	#DIV/0!	#DIV/0!	#DIV/0!	#DIV/0!	#DIV/0!	#DIV/0!	#DIV/0!	#DIV/0!	#DIV/0!	#DIV/0!	#DIV/0!	#DIV/0!
		145		Sedoheptulose-7-phosphate	18.2	19.8	--	6	289.033				4056.74	5212.44	5888.2	175.786	124.214	0	0	0	0	0	0	0	640.294	0	0	0	0	0	0	0	0	0	0	0	0	0	0	374.958	0	0	0	0	0	0	0	0	0
		146	TCA Cycle	Oxaloacetate	18.2	19.7	--	6	130.999				21.5433	108.059	148.769	138.443	89.332	72.2253	0	0	0	0	0	0	0	0	0	0	0	0	0	0	0	0	0	0	0	0	0	0	0	0	0	0	0	0	0	0	0
		147		Citrate / Isocitrate	16.4	37	26.04	3	191.02				89.984	161.868	191.349	126.339	94.996	78.6655	291.615	330.905	342.284	199.481	149.983	119.679	110.999	105.98	98.0906	370.491	443.71	474.656	207.879	161.759	126.499	124.869	110.084	112.065	340.342	419.263	390.858	158.403	144.047	109.284	105.768	91.7564	95.4084	333.349	351.82	399.833	69.403
		148		Aconitate	16.8	18.4	17.31	3	173.009				101.61	107.848	109.665	96.3614	100.536	103.102	199.854	197.742	195.217	157.655	153.078	176.112	170.553	204.017	205.377	248.539	259.377	256.783	164.738	178.794	178.968	171.952	176.2	214.31	357.432	300.416	296.238	200.083	230.511	214.909	177.156	210.177	208.51	447.123	458.34	479.226	221.976
		149		a-Ketoglutarate	15.5	16.8	16.11	3	145.014				93.2009	92.1978	96.5981	98.0121	101.71	100.278	128.432	120.337	144.819	214.161	212.345	217.658	209.353	212.662	232.087	143.519	144.569	146.187	201.499	204.316	201.578	197.02	202.716	225.286	124.603	139.647	138.556	183.682	210.006	224.496	195.431	224.753	211.717	129.445	122.952	123.457	152.002
		150		Succinate	15.2	16.3	15.9	2	117.019				103.964	97.4053	104.026	101.303	96.7224	101.974	255.013	240.004	242.519	261.279	248.047	283.96	274.322	309.294	307.059	197.762	210.811	199.511	246.171	266.729	274.631	255.317	256.79	305.989	174.735	185.481	178.793	244.155	265.851	265.789	217.428	278.52	259.002	140.264	136.215	138.137	142.018
		151		Fumarate	16.2	16.9	16.56	2	115.004				128.087	101.38	105.517	98.5337	98.5498	102.917	254.846	197.701	248.234	239.231	194.218	213.69	237.683	245.868	233.915	243.13	193.791	182.213	184.197	204.882	188.658	200.282	195.068	210.041	165.028	169.545	175.502	150.738	170.057	155.472	202.719	172.561	198.679	157.852	151.85	168.131	202.522
		152		Malate	16.7	18.4	17.12	3	133.014				86.0599	90.4328	88.1691	101.393	99.9462	98.6608	1222.4	1246.5	1323.63	964.234	936.542	908.654	916.412	1138.02	968.011	1332.65	1626.09	1426.07	1005.46	942.116	1036.67	996.326	996.555	990.176	1363.13	1338.18	1332.05	1182	1127.76	1103.06	1253.98	1072.76	1046.86	1358.34	1413.61	1422.87	699.799
		153	Urea Cycle	Carbamoylphosphate	16.7	18.3	--	6	139.975				#DIV/0!	#DIV/0!	#DIV/0!	#DIV/0!	#DIV/0!	#DIV/0!	#DIV/0!	#DIV/0!	#DIV/0!	#DIV/0!	#DIV/0!	#DIV/0!	#DIV/0!	#DIV/0!	#DIV/0!	#DIV/0!	#DIV/0!	#DIV/0!	#DIV/0!	#DIV/0!	#DIV/0!	#DIV/0!	#DIV/0!	#DIV/0!	#DIV/0!	#DIV/0!	#DIV/0!	#DIV/0!	#DIV/0!	#DIV/0!	#DIV/0!	#DIV/0!	#DIV/0!	#DIV/0!	#DIV/0!	#DIV/0!	#DIV/0!
		154		Ornithine	19.3	20.4	19.73	2	133.097				34.4326	38.0632	36.7929	94.3136	103.034	102.653	29.5768	27.3031	25.6645	29.3652	25.0293	25.6066	24.6572	24.9144	23.2347	29.3356	24.4639	25.5424	23.9653	25.3514	24.8389	29.6266	25.8444	31.5463	28.3599	34.7731	30.1372	30.0484	35.1729	29.4017	36.2876	35.5926	35.1376	52.577	58.2553	56.6472	57.1007
		155		N-Acetylornithine	14.9	16.3	15.4	3	175.108				99.8742	101.8	99.1872	99.1071	102.665	98.2281	78.5157	73.2081	72.5226	97.9715	90.1448	81.4657	76.1719	80.0147	83.7499	73.4419	71.1218	71.8326	66.3103	71.1645	69.3773	75.4763	75.7441	87.0291	70.1288	73.1606	72.2722	72.8054	82.2449	80.774	75.0177	83.2068	80.0626	71.1307	71.034	72.3089	78.4324
		156		Citrulline	16	17.5	16.47	2	176.103				103.084	100.372	102.363	101.191	97.893	100.916	81.3064	76.4622	81.6905	92.5602	87.3466	89.6552	83.0274	88.5884	91.3397	83.2045	77.7666	77.7711	78.7772	77.7236	80.0514	84.4347	85.5361	101.611	73.6499	74.9064	76.8049	77.4193	89.3962	81.5814	84.096	86.821	85.7556	70.2841	73.0146	72.9692	75.9976
		157		ArgSucc	19	19.8	19.5	3	291.13				19.6795	15.3607	23.0601	97.918	101.311	100.771	3.16475	4.85332	4.73805	11.0844	8.54258	10.694	3.74994	3.49703	5.31379	3.68024	5.47977	9.44869	11.2614	7.88262	12.8937	6.30802	6.17334	10.326	7.91501	11.2604	6.27323	13.179	13.9939	18.8902	12.4775	10.6553	8.18562	17.2299	20.2189	16.7415	16.7116
		158	Pyrimidines	Carbamoylaspartate	17.2	18	17.72	5	175.036				134.116	140.02	106.131	72.5435	65.5704	161.886	199.505	96.8833	42.052	97.2281	42.0248	162.292	224.192	155.459	334.443	159.285	155.531	249.345	142.931	84.1512	191.711	180.513	135.72	375.132	112.398	107.232	64.9718	190.083	122.412	104.778	202.876	164.382	96.0559	121.273	234.563	209.268	37.2336
		159		Dihydroorotate	13.4	14.2	13.64	5	157.025				77.7234	87.3354	100.945	67.456	95.8929	136.651	24.6942	34.9045	26.6923	16.3868	0	71.2312	62.4939	40.1169	17.3662	41.8897	46.7056	0	15.9743	41.7422	12.051	22.8268	23.9969	23.3197	28.8165	13.8361	0	0	12.6873	0	34.821	0	32.1626	33.409	44.4197	13.64	60.0869
		160		Orotate	11.6	12.6	11.96	4	155.01				71.6674	92.9044	130.516	87.5667	120.532	91.9009	0	24.852	26.5371	75.5569	24.4631	59.3151	40.1433	45.2396	0	68.2753	12.8869	59.3007	79.6788	46.2351	79.9692	51.0623	44.1201	15.2222	48.0376	105.747	12.6014	54.1876	26.3909	31.4103	30.4823	87.2475	15.9637	118.614	59.2625	118.108	40.3915
		161		Orotidine-P	18.3	19.5	--	6	367.018				#DIV/0!	#DIV/0!	#DIV/0!	#DIV/0!	#DIV/0!	#DIV/0!	#DIV/0!	#DIV/0!	#DIV/0!	#DIV/0!	#DIV/0!	#DIV/0!	#DIV/0!	#DIV/0!	#DIV/0!	#DIV/0!	#DIV/0!	#DIV/0!	#DIV/0!	#DIV/0!	#DIV/0!	#DIV/0!	#DIV/0!	#DIV/0!	#DIV/0!	#DIV/0!	#DIV/0!	#DIV/0!	#DIV/0!	#DIV/0!	#DIV/0!	#DIV/0!	#DIV/0!	#DIV/0!	#DIV/0!	#DIV/0!	#DIV/0!
		162		Uracil	2.8	4.3	3.72	3	111.02				94.9591	96.965	93.4829	97.7106	101.375	100.914	96.2568	95.9916	92.4312	52.1902	63.7178	103.703	120.337	121.544	120.426	107.788	107.591	109.192	103.526	104.815	111.959	125.991	120.472	128.461	113.091	105.511	102.373	94.8737	111.932	104.458	104.283	100.981	112.082	81.2999	83.1446	80.2698	95.4703
		163		Uridine	7	8.8	8.01	2	243.062				112.953	109.305	107.858	105.581	98.4014	96.0171	169.97	156.489	147.722	108.032	126.754	147.212	139.635	152.466	136.367	93.0482	98.6285	91.5289	111.831	120.91	103.539	92.3732	85.4546	65.3626	49.9382	45.7138	45.7633	48.3065	61.853	48.7254	44.3465	33.6334	35.5528	19.3207	17.4046	17.7214	20.1961
		164		UMP	16.9	18.1	--	6	323.029				497.818	548.876	610.659	110.304	86.0851	103.611	0	0	94.4695	0	0	0	0	40.1525	0	0	0	0	0	73.4684	106.067	294.394	119.152	0	326.176	0	36.1104	814.159	69.4733	375.38	38.0911	0	0	20.9666	0	0	0
		165		UDP	18.7	19.9	--	6	402.995				#DIV/0!	#DIV/0!	#DIV/0!	#DIV/0!	#DIV/0!	#DIV/0!	#DIV/0!	#DIV/0!	#DIV/0!	#DIV/0!	#DIV/0!	#DIV/0!	#DIV/0!	#DIV/0!	#DIV/0!	#DIV/0!	#DIV/0!	#DIV/0!	#DIV/0!	#DIV/0!	#DIV/0!	#DIV/0!	#DIV/0!	#DIV/0!	#DIV/0!	#DIV/0!	#DIV/0!	#DIV/0!	#DIV/0!	#DIV/0!	#DIV/0!	#DIV/0!	#DIV/0!	#DIV/0!	#DIV/0!	#DIV/0!	#DIV/0!
		166		UTP	20.3	21.7	--	6	482.961				#DIV/0!	#DIV/0!	#DIV/0!	#DIV/0!	#DIV/0!	#DIV/0!	#DIV/0!	#DIV/0!	#DIV/0!	#DIV/0!	#DIV/0!	#DIV/0!	#DIV/0!	#DIV/0!	#DIV/0!	#DIV/0!	#DIV/0!	#DIV/0!	#DIV/0!	#DIV/0!	#DIV/0!	#DIV/0!	#DIV/0!	#DIV/0!	#DIV/0!	#DIV/0!	#DIV/0!	#DIV/0!	#DIV/0!	#DIV/0!	#DIV/0!	#DIV/0!	#DIV/0!	#DIV/0!	#DIV/0!	#DIV/0!	#DIV/0!
		167		dUridine	3.7	5.7	4.88	3	227.067				95.5735	99.8451	94.9459	96.8777	100.068	103.054	117.601	109.542	109.474	136.75	126.273	131.653	131.614	142.142	137.266	137.947	148.69	146.402	137.638	155.588	154.911	146.797	145.083	153.292	134.646	134.981	132.583	148.377	181.374	162.125	130.094	142.351	143.485	130.167	132.415	139.554	130.291
		168		dUMP	11.1	12.5	11.79	3	307.034				109.712	100.922	95.4464	95.3583	100.739	103.902	675.843	509.025	484.272	305.927	297.365	341.93	318.367	317.265	341.064	390.247	439.824	389.306	475.367	452.4	374.037	525.197	451.245	329.101	277.799	334.305	357.79	260.972	243.69	226.588	435.12	326.357	248.153	383.933	261.99	269.827	135.176
		169		dUDP	18.1	19.3	--	6	387				#DIV/0!	#DIV/0!	#DIV/0!	#DIV/0!	#DIV/0!	#DIV/0!	#DIV/0!	#DIV/0!	#DIV/0!	#DIV/0!	#DIV/0!	#DIV/0!	#DIV/0!	#DIV/0!	#DIV/0!	#DIV/0!	#DIV/0!	#DIV/0!	#DIV/0!	#DIV/0!	#DIV/0!	#DIV/0!	#DIV/0!	#DIV/0!	#DIV/0!	#DIV/0!	#DIV/0!	#DIV/0!	#DIV/0!	#DIV/0!	#DIV/0!	#DIV/0!	#DIV/0!	#DIV/0!	#DIV/0!	#DIV/0!	#DIV/0!
		170		dUTP	17	24.5	--	6	466.966				#DIV/0!	#DIV/0!	#DIV/0!	#DIV/0!	#DIV/0!	#DIV/0!	#DIV/0!	#DIV/0!	#DIV/0!	#DIV/0!	#DIV/0!	#DIV/0!	#DIV/0!	#DIV/0!	#DIV/0!	#DIV/0!	#DIV/0!	#DIV/0!	#DIV/0!	#DIV/0!	#DIV/0!	#DIV/0!	#DIV/0!	#DIV/0!	#DIV/0!	#DIV/0!	#DIV/0!	#DIV/0!	#DIV/0!	#DIV/0!	#DIV/0!	#DIV/0!	#DIV/0!	#DIV/0!	#DIV/0!	#DIV/0!	#DIV/0!
		171		Cytosine	9.6	10.8	10.37	3	112.051				95.1405	94.1953	93.5168	98.0896	102.044	99.8666	36.3321	34.8151	33.869	56.6814	54.5497	42.495	39.5299	40.4577	42.2929	50.2305	57.8349	51.9619	66.5862	72.9675	65.4416	65.2145	62.7842	79.4815	63.3599	64.1742	69.3929	66.1398	73.686	76.5572	89.84	65.3642	64.5223	58.7553	58.3708	61.8916	69.7309
		172		Cytidine	11.1	12.2	11.56	3	244.093				111.492	104.5	110.345	94.9827	102.094	102.924	65.8212	60.9662	69.6374	51.4751	58.0058	62.4606	70.7655	81.2288	85.1829	43.3501	43.2607	41.2091	42.1777	45.1937	51.6279	42.4009	38.7348	51.0953	23.2994	23.3771	18.5244	23.6553	27.9223	26.4521	19.0124	20.8374	18.6201	7.82456	8.09717	7.17027	6.40113
		173		CMP	17.7	19.1	--	6	322.045				1705.07	1644.66	2029.5	104.126	142.54	53.3343	0	0	0	0	0	0	0	0	123.123	0	0	0	0	0	0	0	0	0	291.235	0	0	749.292	0	192.423	0	0	0	0	151.896	0	0
		174		CDP	19.2	21.5	--	6	402.011				#DIV/0!	#DIV/0!	#DIV/0!	#DIV/0!	#DIV/0!	#DIV/0!	#DIV/0!	#DIV/0!	#DIV/0!	#DIV/0!	#DIV/0!	#DIV/0!	#DIV/0!	#DIV/0!	#DIV/0!	#DIV/0!	#DIV/0!	#DIV/0!	#DIV/0!	#DIV/0!	#DIV/0!	#DIV/0!	#DIV/0!	#DIV/0!	#DIV/0!	#DIV/0!	#DIV/0!	#DIV/0!	#DIV/0!	#DIV/0!	#DIV/0!	#DIV/0!	#DIV/0!	#DIV/0!	#DIV/0!	#DIV/0!	#DIV/0!
		175		CTP	20.8	21.9	--	6	481.977				#DIV/0!	#DIV/0!	#DIV/0!	#DIV/0!	#DIV/0!	#DIV/0!	#DIV/0!	#DIV/0!	#DIV/0!	#DIV/0!	#DIV/0!	#DIV/0!	#DIV/0!	#DIV/0!	#DIV/0!	#DIV/0!	#DIV/0!	#DIV/0!	#DIV/0!	#DIV/0!	#DIV/0!	#DIV/0!	#DIV/0!	#DIV/0!	#DIV/0!	#DIV/0!	#DIV/0!	#DIV/0!	#DIV/0!	#DIV/0!	#DIV/0!	#DIV/0!	#DIV/0!	#DIV/0!	#DIV/0!	#DIV/0!	#DIV/0!
		176		dCMP	17.1	18.5	--	6	306.05				#DIV/0!	#DIV/0!	#DIV/0!	#DIV/0!	#DIV/0!	#DIV/0!	#DIV/0!	#DIV/0!	#DIV/0!	#DIV/0!	#DIV/0!	#DIV/0!	#DIV/0!	#DIV/0!	#DIV/0!	#DIV/0!	#DIV/0!	#DIV/0!	#DIV/0!	#DIV/0!	#DIV/0!	#DIV/0!	#DIV/0!	#DIV/0!	#DIV/0!	#DIV/0!	#DIV/0!	#DIV/0!	#DIV/0!	#DIV/0!	#DIV/0!	#DIV/0!	#DIV/0!	#DIV/0!	#DIV/0!	#DIV/0!	#DIV/0!
		177		dCDP	18.5	20.4	--	6	386.016				#DIV/0!	#DIV/0!	#DIV/0!	#DIV/0!	#DIV/0!	#DIV/0!	#DIV/0!	#DIV/0!	#DIV/0!	#DIV/0!	#DIV/0!	#DIV/0!	#DIV/0!	#DIV/0!	#DIV/0!	#DIV/0!	#DIV/0!	#DIV/0!	#DIV/0!	#DIV/0!	#DIV/0!	#DIV/0!	#DIV/0!	#DIV/0!	#DIV/0!	#DIV/0!	#DIV/0!	#DIV/0!	#DIV/0!	#DIV/0!	#DIV/0!	#DIV/0!	#DIV/0!	#DIV/0!	#DIV/0!	#DIV/0!	#DIV/0!
		178		dCTP	20.1	21.6	--	6	465.982				#DIV/0!	#DIV/0!	#DIV/0!	#DIV/0!	#DIV/0!	#DIV/0!	#DIV/0!	#DIV/0!	#DIV/0!	#DIV/0!	#DIV/0!	#DIV/0!	#DIV/0!	#DIV/0!	#DIV/0!	#DIV/0!	#DIV/0!	#DIV/0!	#DIV/0!	#DIV/0!	#DIV/0!	#DIV/0!	#DIV/0!	#DIV/0!	#DIV/0!	#DIV/0!	#DIV/0!	#DIV/0!	#DIV/0!	#DIV/0!	#DIV/0!	#DIV/0!	#DIV/0!	#DIV/0!	#DIV/0!	#DIV/0!	#DIV/0!
		179		Thymine	2.7	4.8	4.25	5	127.05				86.0777	85.7587	88.6659	102.187	100.216	97.5967	28.2842	25.7567	29.4232	249.62	208.725	83.2422	56.615	41.3461	42.9135	40.5337	35.9356	35.1055	28.1193	29.5019	33.7803	29.3819	24.7986	24.1835	29.1061	27.1658	26.4707	30.8802	32.0685	31.7877	25.0376	18.5097	21.4169	21.2625	19.2818	19.2753	20.6622
		180		dThymidine	2.7	4.9	2.99	3	241.083				91.2714	94.4594	90.493	98.3195	102.022	99.6586	126.631	119.898	109.518	333.552	228.817	131.331	130.26	137.946	140.382	105.88	108.693	106.102	119.819	125.627	137.767	103.507	96.2681	101.418	76.9528	68.5978	67.5381	85.935	109.474	99.1925	57.4566	61.4576	59.7678	29.8461	35.384	34.8918	45.2845
		181		dTMP	15.8	17	--	6	321.049				#DIV/0!	#DIV/0!	#DIV/0!	#DIV/0!	#DIV/0!	#DIV/0!	#DIV/0!	#DIV/0!	#DIV/0!	#DIV/0!	#DIV/0!	#DIV/0!	#DIV/0!	#DIV/0!	#DIV/0!	#DIV/0!	#DIV/0!	#DIV/0!	#DIV/0!	#DIV/0!	#DIV/0!	#DIV/0!	#DIV/0!	#DIV/0!	#DIV/0!	#DIV/0!	#DIV/0!	#DIV/0!	#DIV/0!	#DIV/0!	#DIV/0!	#DIV/0!	#DIV/0!	#DIV/0!	#DIV/0!	#DIV/0!	#DIV/0!
		182		dTDP	17.8	19	--	6	401.016				#DIV/0!	#DIV/0!	#DIV/0!	#DIV/0!	#DIV/0!	#DIV/0!	#DIV/0!	#DIV/0!	#DIV/0!	#DIV/0!	#DIV/0!	#DIV/0!	#DIV/0!	#DIV/0!	#DIV/0!	#DIV/0!	#DIV/0!	#DIV/0!	#DIV/0!	#DIV/0!	#DIV/0!	#DIV/0!	#DIV/0!	#DIV/0!	#DIV/0!	#DIV/0!	#DIV/0!	#DIV/0!	#DIV/0!	#DIV/0!	#DIV/0!	#DIV/0!	#DIV/0!	#DIV/0!	#DIV/0!	#DIV/0!	#DIV/0!
		183		dTTP	19.3	20.7	--	6	480.982				#DIV/0!	#DIV/0!	#DIV/0!	#DIV/0!	#DIV/0!	#DIV/0!	#DIV/0!	#DIV/0!	#DIV/0!	#DIV/0!	#DIV/0!	#DIV/0!	#DIV/0!	#DIV/0!	#DIV/0!	#DIV/0!	#DIV/0!	#DIV/0!	#DIV/0!	#DIV/0!	#DIV/0!	#DIV/0!	#DIV/0!	#DIV/0!	#DIV/0!	#DIV/0!	#DIV/0!	#DIV/0!	#DIV/0!	#DIV/0!	#DIV/0!	#DIV/0!	#DIV/0!	#DIV/0!	#DIV/0!	#DIV/0!	#DIV/0!
		184	Purines	AICAR	13	14.3	13.38	3	337.055				97.8564	92.9017	97.6757	99.9716	99.5484	100.48	246.474	241.736	255.778	247.207	259.193	240.763	268.554	244.366	231.246	224.968	213.254	213.014	261.895	284.033	248.699	262.048	263.16	278.718	208.101	209.688	230.105	224.109	252.167	212.525	290.709	226.43	202.563	227.475	198.167	191.044	216.968
		185		FAICAR	15.8	17.5	--	6	365.05				#DIV/0!	#DIV/0!	#DIV/0!	#DIV/0!	#DIV/0!	#DIV/0!	#DIV/0!	#DIV/0!	#DIV/0!	#DIV/0!	#DIV/0!	#DIV/0!	#DIV/0!	#DIV/0!	#DIV/0!	#DIV/0!	#DIV/0!	#DIV/0!	#DIV/0!	#DIV/0!	#DIV/0!	#DIV/0!	#DIV/0!	#DIV/0!	#DIV/0!	#DIV/0!	#DIV/0!	#DIV/0!	#DIV/0!	#DIV/0!	#DIV/0!	#DIV/0!	#DIV/0!	#DIV/0!	#DIV/0!	#DIV/0!	#DIV/0!
		186		Adenine	7.3	9	8.08	3	136.062				85.6398	86.4653	88.0225	100.792	99.8006	99.4078	54.7195	53.1901	51.7589	33.3076	30.5108	42.2756	49.6179	46.439	39.8137	40.091	39.5449	41.865	45.7141	56.6063	66.2034	72.4026	59.8975	37.2092	47.5847	38.3823	42.7738	51.3571	47.8702	54.4757	54.6457	39.1527	27.432	42.8479	26.6127	19.7975	33.2068
		187		Adenosine	7.5	9.3	8.46	4	268.104				230.718	224.731	241.622	99.2273	98.572	102.201	16.1034	9.14699	21.7972	10.1208	5.35235	6.78887	9.22514	11.1197	25.6467	14.201	19.9075	14.8553	17.4641	13.6767	15.1827	14.0137	15.5435	8.71671	14.988	14.6329	23.2244	18.8263	13.6296	13.1284	23.361	13.9182	22.4985	13.5001	12.2022	12.62	16.1809
		188		AMP	16.6	18.1	--	6	346.056				557.415	564.524	612.533	99.7389	99.783	100.478	0	0	0	0	0	0	0	0	0	0	0	5.92249	0	97.4399	168.455	309.285	171.672	0	371.812	5.54103	6.07817	606.373	0	314.843	0	0	0	9.71058	4.52471	0	0
		189		ADP	18.3	19.5	--	6	426.022				#DIV/0!	#DIV/0!	#DIV/0!	#DIV/0!	#DIV/0!	#DIV/0!	#DIV/0!	#DIV/0!	#DIV/0!	#DIV/0!	#DIV/0!	#DIV/0!	#DIV/0!	#DIV/0!	#DIV/0!	#DIV/0!	#DIV/0!	#DIV/0!	#DIV/0!	#DIV/0!	#DIV/0!	#DIV/0!	#DIV/0!	#DIV/0!	#DIV/0!	#DIV/0!	#DIV/0!	#DIV/0!	#DIV/0!	#DIV/0!	#DIV/0!	#DIV/0!	#DIV/0!	#DIV/0!	#DIV/0!	#DIV/0!	#DIV/0!
		190		ATP	19.7	21.5	--	6	505.988				#DIV/0!	#DIV/0!	#DIV/0!	#DIV/0!	#DIV/0!	#DIV/0!	#DIV/0!	#DIV/0!	#DIV/0!	#DIV/0!	#DIV/0!	#DIV/0!	#DIV/0!	#DIV/0!	#DIV/0!	#DIV/0!	#DIV/0!	#DIV/0!	#DIV/0!	#DIV/0!	#DIV/0!	#DIV/0!	#DIV/0!	#DIV/0!	#DIV/0!	#DIV/0!	#DIV/0!	#DIV/0!	#DIV/0!	#DIV/0!	#DIV/0!	#DIV/0!	#DIV/0!	#DIV/0!	#DIV/0!	#DIV/0!	#DIV/0!
		191		cAMP	15.5	16.6	--	6	328.045				0	0	0	300	0	0	0	0	0	0	0	0	0	0	0	0	0	0	0	0	0	0	0	0	0	0	0	0	0	684.639	0	0	0	0	0	0	0
		192		dAdenosine	3.6	5.6	5.06	4	252.109				#DIV/0!	#DIV/0!	#DIV/0!	#DIV/0!	#DIV/0!	#DIV/0!	#DIV/0!	#DIV/0!	#DIV/0!	#DIV/0!	#DIV/0!	#DIV/0!	#DIV/0!	#DIV/0!	#DIV/0!	#DIV/0!	#DIV/0!	#DIV/0!	#DIV/0!	#DIV/0!	#DIV/0!	#DIV/0!	#DIV/0!	#DIV/0!	#DIV/0!	#DIV/0!	#DIV/0!	#DIV/0!	#DIV/0!	#DIV/0!	#DIV/0!	#DIV/0!	#DIV/0!	#DIV/0!	#DIV/0!	#DIV/0!	#DIV/0!
		193		dAMP	16.2	17.2	--	6	330.061				#DIV/0!	#DIV/0!	#DIV/0!	#DIV/0!	#DIV/0!	#DIV/0!	#DIV/0!	#DIV/0!	#DIV/0!	#DIV/0!	#DIV/0!	#DIV/0!	#DIV/0!	#DIV/0!	#DIV/0!	#DIV/0!	#DIV/0!	#DIV/0!	#DIV/0!	#DIV/0!	#DIV/0!	#DIV/0!	#DIV/0!	#DIV/0!	#DIV/0!	#DIV/0!	#DIV/0!	#DIV/0!	#DIV/0!	#DIV/0!	#DIV/0!	#DIV/0!	#DIV/0!	#DIV/0!	#DIV/0!	#DIV/0!	#DIV/0!
		194		dADP	17.8	19.2	--	6	410.027				#DIV/0!	#DIV/0!	#DIV/0!	#DIV/0!	#DIV/0!	#DIV/0!	#DIV/0!	#DIV/0!	#DIV/0!	#DIV/0!	#DIV/0!	#DIV/0!	#DIV/0!	#DIV/0!	#DIV/0!	#DIV/0!	#DIV/0!	#DIV/0!	#DIV/0!	#DIV/0!	#DIV/0!	#DIV/0!	#DIV/0!	#DIV/0!	#DIV/0!	#DIV/0!	#DIV/0!	#DIV/0!	#DIV/0!	#DIV/0!	#DIV/0!	#DIV/0!	#DIV/0!	#DIV/0!	#DIV/0!	#DIV/0!	#DIV/0!
		195		dATP	19.4	20.7	--	6	489.994				#DIV/0!	#DIV/0!	#DIV/0!	#DIV/0!	#DIV/0!	#DIV/0!	#DIV/0!	#DIV/0!	#DIV/0!	#DIV/0!	#DIV/0!	#DIV/0!	#DIV/0!	#DIV/0!	#DIV/0!	#DIV/0!	#DIV/0!	#DIV/0!	#DIV/0!	#DIV/0!	#DIV/0!	#DIV/0!	#DIV/0!	#DIV/0!	#DIV/0!	#DIV/0!	#DIV/0!	#DIV/0!	#DIV/0!	#DIV/0!	#DIV/0!	#DIV/0!	#DIV/0!	#DIV/0!	#DIV/0!	#DIV/0!	#DIV/0!
		196		1-Methyladenosine	17.7	19	--	6	282.12				229.611	0	220.772	0	0	300	0	187.532	0	196.274	0	0	0	140.448	0	125.658	0	0	0	0	0	0	0	0	166.287	0	136.48	173.408	0	150.425	0	0	142.259	124.279	0	0	191.332
		197		Adenylosuccinate	19.8	20.7	--	6	462.067				#DIV/0!	#DIV/0!	#DIV/0!	#DIV/0!	#DIV/0!	#DIV/0!	#DIV/0!	#DIV/0!	#DIV/0!	#DIV/0!	#DIV/0!	#DIV/0!	#DIV/0!	#DIV/0!	#DIV/0!	#DIV/0!	#DIV/0!	#DIV/0!	#DIV/0!	#DIV/0!	#DIV/0!	#DIV/0!	#DIV/0!	#DIV/0!	#DIV/0!	#DIV/0!	#DIV/0!	#DIV/0!	#DIV/0!	#DIV/0!	#DIV/0!	#DIV/0!	#DIV/0!	#DIV/0!	#DIV/0!	#DIV/0!	#DIV/0!
		198		Guanine	10.7	11.8	11.59	5	150.042				69.165	126.633	98.2606	74.8723	100.518	124.61	0	0	0	67.3031	45.6237	376.305	0	0	6.22761	23.2691	9.62195	0	0	0	91.9847	21.3125	0	0	20.2215	0	0	8.12898	0	18.0289	36.4784	17.7414	0	0	0	0	29.8406
		199		Guanosine	12	12.8	--	6	282.084				212.608	0	0	87.8498	101.564	110.586	0	0	0	344.591	0	249.564	0	0	215.648	0	0	0	0	176.443	174.917	0	180.626	0	0	0	0	0	0	0	0	0	0	0	0	0	0
		200		GMP	17.8	19	--	6	362.051				1742.22	1735.55	1935.42	117.95	90.7503	91.2997	0	0	0	0	0	0	0	0	0	0	0	31.4203	0	119.594	307.645	443.249	141.466	0	687.806	21.5204	0	946.442	0	398.506	25.9844	0	0	0	0	0	0
		201		GDP	19.4	21.2	--	6	442.017				#DIV/0!	#DIV/0!	#DIV/0!	#DIV/0!	#DIV/0!	#DIV/0!	#DIV/0!	#DIV/0!	#DIV/0!	#DIV/0!	#DIV/0!	#DIV/0!	#DIV/0!	#DIV/0!	#DIV/0!	#DIV/0!	#DIV/0!	#DIV/0!	#DIV/0!	#DIV/0!	#DIV/0!	#DIV/0!	#DIV/0!	#DIV/0!	#DIV/0!	#DIV/0!	#DIV/0!	#DIV/0!	#DIV/0!	#DIV/0!	#DIV/0!	#DIV/0!	#DIV/0!	#DIV/0!	#DIV/0!	#DIV/0!	#DIV/0!
		202		GTP	21.2	22.4	--	6	521.983				#DIV/0!	#DIV/0!	#DIV/0!	#DIV/0!	#DIV/0!	#DIV/0!	#DIV/0!	#DIV/0!	#DIV/0!	#DIV/0!	#DIV/0!	#DIV/0!	#DIV/0!	#DIV/0!	#DIV/0!	#DIV/0!	#DIV/0!	#DIV/0!	#DIV/0!	#DIV/0!	#DIV/0!	#DIV/0!	#DIV/0!	#DIV/0!	#DIV/0!	#DIV/0!	#DIV/0!	#DIV/0!	#DIV/0!	#DIV/0!	#DIV/0!	#DIV/0!	#DIV/0!	#DIV/0!	#DIV/0!	#DIV/0!	#DIV/0!
		203		dGuanosine	10.7	12.3	11.83	5	266.089				0	0	0	0	300	0	0	0	0	5798.32	4914.93	0	0	0	0	522.967	0	0	0	0	0	0	0	0	0	0	0	0	0	0	0	0	0	0	0	0	500.669
		204		7-Methylguanosine	18.3	19.5	--	6	297.108				#DIV/0!	#DIV/0!	#DIV/0!	#DIV/0!	#DIV/0!	#DIV/0!	#DIV/0!	#DIV/0!	#DIV/0!	#DIV/0!	#DIV/0!	#DIV/0!	#DIV/0!	#DIV/0!	#DIV/0!	#DIV/0!	#DIV/0!	#DIV/0!	#DIV/0!	#DIV/0!	#DIV/0!	#DIV/0!	#DIV/0!	#DIV/0!	#DIV/0!	#DIV/0!	#DIV/0!	#DIV/0!	#DIV/0!	#DIV/0!	#DIV/0!	#DIV/0!	#DIV/0!	#DIV/0!	#DIV/0!	#DIV/0!	#DIV/0!
		205		Dimethylguanosine	9.5	10.5	--	6	312.13				158.723	248.422	55.8062	0	300	0	0	0	0	0	0	0	0	0	0	0	54.23	0	0	0	0	0	56.0853	0	0	0	0	67.2048	0	0	0	84.9415	0	0	0	0	0
		206		Inosine	10.3	11.4	10.34	4	267.073				181.009	192.959	193.065	107.902	87.7057	104.392	1513.1	1164.67	1140.28	811.766	845.787	805.492	701.257	515.746	530.195	539.609	611.582	483.788	655.327	676.866	407.706	639.797	486.379	570.367	452.807	369.616	469.2	217.53	297.645	276.171	528.302	301.863	255.71	325.694	234.58	271.772	354.458
		207		IMP	17.1	18.4	--	6	347.04				2166.54	2432.75	2539.44	103.158	0	196.842	0	0	0	0	0	0	166.916	675.29	0	0	0	0	0	0	0	0	0	0	0	0	0	0	0	277.922	0	0	0	0	110.915	0	0
		208		dInosine	5.6	7.9	6.35	4	251.079				130.921	163.644	132.505	155.492	82.2183	62.2894	18.3167	0	0	3772.9	1337.47	93.8798	31.9742	37.6618	9.63089	68.3315	41.1066	47.6838	52.1227	26.28	67.2582	70.8461	12.1169	75.1655	125.774	98.9305	26.0631	101.815	118.639	52.3116	88.2329	122.15	108.961	94.9393	164.609	131.19	38.204
		209		Hypoxanthine	7.4	9.2	8.32	3	135.031				110.523	104.37	101.937	104.451	98.1482	97.4008	175.188	165.164	160.312	112.133	131.365	156.537	152.866	170.246	146.269	85.4217	84.7493	77.5168	89.9355	101.166	82.3486	75.7029	74.1895	31.2844	27.1981	18.492	16.3512	20.5502	29.4553	17.3885	11.9024	6.96915	7.24995	2.85498	2.80901	2.2569	4.18617
		210		Xanthine	9.4	10.5	9.98	1	151.026				94.3539	95.5672	93.789	99.1333	99.2592	101.607	75.3454	62.7413	63.9876	69.763	69.7542	65.8331	70.5409	71.823	70.1224	59.7018	63.3213	60.1974	67.9606	72.3644	65.8151	71.1913	68.1934	86.7198	57.0871	59.4729	55.7882	60.4694	66.7113	58.8812	71.7327	68.6265	64.1046	56.2359	56.0884	55.785	45.8466
		211		Xanthosine	10.3	11.3	10.65	2	283.068				87.0236	100.467	92.4083	99.4245	97.3803	103.195	43.1036	25.4305	38.2229	35.4756	46.2632	60.7203	56.4849	83.8402	85.2331	60.0044	60.0023	71.312	53.0323	63.2828	66.5944	81.8813	73.6569	107.657	61.487	53.7182	48.127	45.506	55.1026	58.1849	50.8641	81.2517	70.2171	68.6407	53.4445	57.8037	22.1704
		212		Xanthurenic Acid	15	16.5	15.24	5	204.03				118.669	0	0	106.954	0	193.046	0	0	0	0	0	0	717.141	0	235.22	694.084	500.437	218.219	813.342	1285.8	733.693	534.054	528.67	1299.49	763.111	660.208	555.056	195.578	694.033	436.088	330.258	278.398	544.168	203.632	335.239	236.304	0
		213		XMP	18.6	19.7	--	6	363.035				#DIV/0!	#DIV/0!	#DIV/0!	#DIV/0!	#DIV/0!	#DIV/0!	#DIV/0!	#DIV/0!	#DIV/0!	#DIV/0!	#DIV/0!	#DIV/0!	#DIV/0!	#DIV/0!	#DIV/0!	#DIV/0!	#DIV/0!	#DIV/0!	#DIV/0!	#DIV/0!	#DIV/0!	#DIV/0!	#DIV/0!	#DIV/0!	#DIV/0!	#DIV/0!	#DIV/0!	#DIV/0!	#DIV/0!	#DIV/0!	#DIV/0!	#DIV/0!	#DIV/0!	#DIV/0!	#DIV/0!	#DIV/0!	#DIV/0!
		214		Uric Acid	14.4	15.3	14.82	1	167.021				285.658	287.932	269.398	95.5788	108.277	96.1445	582.112	615.58	521.941	664.571	582.636	534.669	636.002	676.201	667.998	532.526	533.185	493.914	513.896	488.793	501.626	566.748	622.592	732.537	437.605	471.003	428.294	474.755	517.736	520.862	589.478	615.616	590.381	471.099	434.451	452.957	429.188
		215	Fatty Acid Deriv.	Octanoate	2.8	3.7	3.53	5	143.108				88.7732	93.6424	85.2572	99.0035	102.776	98.2205	389.243	280.337	240.726	114.148	139.216	194.974	194.788	179.754	152.906	148.538	154.588	138.914	173.932	171.621	146.171	170.019	163.285	153.625	129.377	127.548	143.637	105.786	132.002	118.499	151.945	105.223	114.871	103.105	87.4276	86.7959	244.363
		216		Decanoate	2.8	3.5	3.13	5	171.139				90.4542	94.8978	83.896	98.3671	105.255	96.3784	131.726	82.7857	69.2191	19.872	32.6738	54.2596	58.2441	47.8567	40.1174	41.0041	40.4373	38.6253	45.2908	44.6896	37.868	43.7252	42.0591	37.2793	32.5399	29.5694	34.8245	24.748	29.1633	28.0287	37.0052	23.6657	26.9254	22.4607	19.5394	18.7644	45.5344
		217		4-Hydroxy-2-nonenal	2.6	2.8	2.63	5	157.122				#DIV/0!	#DIV/0!	#DIV/0!	#DIV/0!	#DIV/0!	#DIV/0!	#DIV/0!	#DIV/0!	#DIV/0!	#DIV/0!	#DIV/0!	#DIV/0!	#DIV/0!	#DIV/0!	#DIV/0!	#DIV/0!	#DIV/0!	#DIV/0!	#DIV/0!	#DIV/0!	#DIV/0!	#DIV/0!	#DIV/0!	#DIV/0!	#DIV/0!	#DIV/0!	#DIV/0!	#DIV/0!	#DIV/0!	#DIV/0!	#DIV/0!	#DIV/0!	#DIV/0!	#DIV/0!	#DIV/0!	#DIV/0!	#DIV/0!
		218	CoA-Deriv.	Pantothenate	12.5	13.4	12.97	2	218.103				70.6437	79.6904	82.6608	91.2141	107.881	100.905	37.0468	35.4747	37.8548	44.5265	39.155	37.7421	37.4749	38.9421	36.9644	36.5381	37.395	36.9061	38.6821	36.4535	39.1068	39.1807	34.1075	36.6686	32.7263	35.2475	35.7367	34.3003	37.3557	41.7884	45.3194	49.9849	42.481	36.5164	39.1559	39.2207	35.3552
		219		CoA	17.8	18.7	--	6	768.122				#DIV/0!	#DIV/0!	#DIV/0!	#DIV/0!	#DIV/0!	#DIV/0!	#DIV/0!	#DIV/0!	#DIV/0!	#DIV/0!	#DIV/0!	#DIV/0!	#DIV/0!	#DIV/0!	#DIV/0!	#DIV/0!	#DIV/0!	#DIV/0!	#DIV/0!	#DIV/0!	#DIV/0!	#DIV/0!	#DIV/0!	#DIV/0!	#DIV/0!	#DIV/0!	#DIV/0!	#DIV/0!	#DIV/0!	#DIV/0!	#DIV/0!	#DIV/0!	#DIV/0!	#DIV/0!	#DIV/0!	#DIV/0!	#DIV/0!
		220		Dephospho-CoA	15.4	16.3	--	6	688.156				#DIV/0!	#DIV/0!	#DIV/0!	#DIV/0!	#DIV/0!	#DIV/0!	#DIV/0!	#DIV/0!	#DIV/0!	#DIV/0!	#DIV/0!	#DIV/0!	#DIV/0!	#DIV/0!	#DIV/0!	#DIV/0!	#DIV/0!	#DIV/0!	#DIV/0!	#DIV/0!	#DIV/0!	#DIV/0!	#DIV/0!	#DIV/0!	#DIV/0!	#DIV/0!	#DIV/0!	#DIV/0!	#DIV/0!	#DIV/0!	#DIV/0!	#DIV/0!	#DIV/0!	#DIV/0!	#DIV/0!	#DIV/0!	#DIV/0!
		221		Ac-CoA	17.5	18.4	--	6	810.133				#DIV/0!	#DIV/0!	#DIV/0!	#DIV/0!	#DIV/0!	#DIV/0!	#DIV/0!	#DIV/0!	#DIV/0!	#DIV/0!	#DIV/0!	#DIV/0!	#DIV/0!	#DIV/0!	#DIV/0!	#DIV/0!	#DIV/0!	#DIV/0!	#DIV/0!	#DIV/0!	#DIV/0!	#DIV/0!	#DIV/0!	#DIV/0!	#DIV/0!	#DIV/0!	#DIV/0!	#DIV/0!	#DIV/0!	#DIV/0!	#DIV/0!	#DIV/0!	#DIV/0!	#DIV/0!	#DIV/0!	#DIV/0!	#DIV/0!
		222		Prop-CoA	17	17.9	--	6	824.149				#DIV/0!	#DIV/0!	#DIV/0!	#DIV/0!	#DIV/0!	#DIV/0!	#DIV/0!	#DIV/0!	#DIV/0!	#DIV/0!	#DIV/0!	#DIV/0!	#DIV/0!	#DIV/0!	#DIV/0!	#DIV/0!	#DIV/0!	#DIV/0!	#DIV/0!	#DIV/0!	#DIV/0!	#DIV/0!	#DIV/0!	#DIV/0!	#DIV/0!	#DIV/0!	#DIV/0!	#DIV/0!	#DIV/0!	#DIV/0!	#DIV/0!	#DIV/0!	#DIV/0!	#DIV/0!	#DIV/0!	#DIV/0!	#DIV/0!
		223		Malonyl-CoA	19.4	20.7	--	6	854.123				#DIV/0!	#DIV/0!	#DIV/0!	#DIV/0!	#DIV/0!	#DIV/0!	#DIV/0!	#DIV/0!	#DIV/0!	#DIV/0!	#DIV/0!	#DIV/0!	#DIV/0!	#DIV/0!	#DIV/0!	#DIV/0!	#DIV/0!	#DIV/0!	#DIV/0!	#DIV/0!	#DIV/0!	#DIV/0!	#DIV/0!	#DIV/0!	#DIV/0!	#DIV/0!	#DIV/0!	#DIV/0!	#DIV/0!	#DIV/0!	#DIV/0!	#DIV/0!	#DIV/0!	#DIV/0!	#DIV/0!	#DIV/0!	#DIV/0!
		224	Carnitines	Carnitine	14.8	16.2	15.26	1	162.112				167.651	172.216	178.176	93.5066	100.826	105.668	230.342	216.53	212.818	162.736	167.878	201.798	224.673	222.122	249.303	243.287	226.104	241.932	218.877	216.585	228.709	233.602	251.941	295.044	250.697	258.79	241.595	272.392	254.733	272.161	215.729	292.172	257.067	258.647	266.59	276.258	266.722
		225		AC-(02:0)	13.3	14.2	13.73	1	204.123				127.551	120.098	114.341	101.565	96.656	101.779	58.2704	61.2722	57.5914	73.9955	71.6008	65.5147	65.2799	68.3628	67.3448	61.7511	61.4758	60.6947	59.1492	62.0819	68.5862	59.7456	64.9352	70.9226	59.8402	63.8536	59.8189	59.4162	65.6301	70.5278	59.9723	69.44	65.6884	58.0766	60.946	59.4986	65.7798
		226		AC-(03:0)	12.5	13.3	12.85	2	218.139				103.881	120.618	116.938	97.8827	102.988	99.1289	69.6915	59.4386	63.4854	118.039	103.548	76.6161	68.7313	65.8864	65.0498	63.0241	61.7542	60.0027	58.99	58.3743	64.1597	65.1186	61.7696	55.3676	57.5117	60.1141	57.7955	50.8626	59.7845	58.3881	60.7998	63.9634	60.094	51.6464	54.0053	53.4793	67.1598
		227		AC-(04:0)	11.7	12.7	12.12	1	232.154				105.211	109.075	108.462	98.5693	98.7162	102.715	51.3183	48.5567	48.5787	75.2085	65.4615	54.3459	50.5337	54.2235	65.3292	54.7864	50.7048	49.1336	51.2442	51.8299	57.8134	46.5307	53.4984	66.1001	52.0198	53.8907	46.2841	54.1881	53.8674	51.6075	50.2705	62.9857	60.3962	51.0463	55.6108	50.1152	51.4465
		228		AC-(04:1)	12.3	13.2	13.07	5	230.139				94.7519	96.4195	89.0897	113.976	112.955	73.0694	2.93653	11.6452	5.26589	738.582	600.555	76.08	37.8951	13.3365	23.6759	15.7457	16.3548	2.89917	8.45766	5.87916	10.4479	2.27019	1.84366	3.67607	6.44895	7.38167	3.90739	0	8.25498	0	5.39936	6.12549	3.92324	0	5.73715	3.29399	0
		229		AC-(05:0)	11	12.2	11.54	3	246.17				98.1411	97.2958	98.8064	98.9561	99.3215	101.722	50.2523	45.3977	51.4678	167.782	143.687	64.8701	53.1174	53.8018	58.3098	51.9524	53.144	53.5175	51.0845	49.3938	53.7471	53.2403	49.4336	59.7043	47.7053	52.7985	47.8889	47.0103	50.8073	52.5517	48.535	60.1433	54.1011	51.706	59.2011	58.7404	52.5004
		230		AC-(05:1)	11.4	12.3	11.84	4	244.154				69.6898	102.959	108.001	91.9547	110.576	97.469	23.3655	12.7038	26.0851	715.851	634.421	115.343	32.3739	45.5101	19.9321	36.0744	42.9866	27.1096	35.4231	27.1619	32.3104	23.9588	12.4311	20.2207	29.9794	32.9776	22.9203	34.7479	33.5373	31.9531	27.1468	19.5375	32.1029	32.3225	29.6537	25.7772	37.5415
		231		AC-(06:0)	10.6	11.4	10.69	5	260.186				72.7834	71.4565	68.9479	94.1009	105.017	100.882	20.1495	19.3711	19.5266	371.668	293.931	45.4792	32.1572	36.4871	19.9527	27.131	16.7736	11.077	21.7975	22.0914	21.2194	13.6833	13.6273	10.926	14.971	12.078	28.3031	8.36049	18.8833	18.9885	10.0732	19.9058	9.54198	6.82795	4.7427	9.6909	25.0067
		232		AC-(06:1)	11	11.6	11.54	5	258.17				71.5457	70.1248	94.1406	61.6093	139.723	98.6673	0	0	37.4429	2108.52	1614.93	162.309	126.643	16.5144	50.034	12.92	14.7516	30.818	13.4555	24.1992	18.3674	0	39.0664	19.6671	15.4953	32.1185	0	37.137	0	0	0	0	13.004	0	0	16.129	241.383
		233		AC-(08:0)	10	10.8	10.58	5	288.217				87.4514	82.9326	102.121	110.022	95.655	94.3227	14.7128	0	0	192.808	101.66	0	0	0	0	0	0	0	9.90017	10.3962	10.543	0	0	0	0	0	0	0	0	0	0	0	0	0	0	0	10.9976
		234		AC-(08:1)	10.2	11	10.73	5	286.201				211.003	509.21	221.142	0	0	300	335.332	0	0	5421.94	3084.53	272.022	0	0	0	294.424	0	0	0	0	0	0	0	455.688	0	0	0	0	0	0	0	0	0	0	0	0	0
		235	Isoprenoids	Acetoacetate	16.1	16.9	16.61	5	101.024				87.861	89.1332	88.0401	97.3689	102.617	100.014	15.7529	15.3844	17.3965	23.4923	22.2925	26.473	26.7085	28.2823	36.1027	36.2184	39.6284	43.1154	47.2048	47.4261	42.2964	51.7827	51.338	52.4127	43.3046	45.0623	53.3255	46.0818	54.5459	56.2036	71.9659	56.6633	61.421	53.53	46.6739	51.3065	14.5063
		236		Mevalonate	13.1	14.6	13.91	5	147.066				101.37	79.7869	96.2852	98.6627	92.6256	108.712	37.2289	33.8828	24.5442	777.668	779.459	124.305	32.8099	32.0561	39.5317	42.4398	30.3944	46.3951	64.5636	51.2578	62.0859	35.9747	38.2007	69.1912	39.8687	39.0893	41.8033	55.9113	55.8259	48.3338	56.3206	56.6454	45.0742	36.8897	60.0736	48.5157	29.7297
		237		Mevalolactone	2.7	3.6	3.03	4	129.056				114.065	116.926	106.499	100.694	100.296	99.0098	609.341	617.179	507.705	108.248	765.189	324.457	429.156	335.989	899.488	975.684	779.514	1282.6	1406.44	518.91	1617.26	789.897	939.233	579.703	2735.45	783.447	1033.55	3165.12	465.775	1298.23	1224.22	1063.14	1829.49	3470.65	2832.41	2670.63	2177.33
		238		Mevalonate-5-P	15.8	17	16.16	3	227.033				494.444	708.895	302.46	0	174.819	125.181	33073.7	33462.4	32890.7	31680.9	34552.7	35594.9	28192.8	33319.7	38659	33354.3	34237.4	32339.6	27468.2	30667.3	35361.2	30586.3	33383.3	29992	27802.6	25351.6	25647.4	27025.8	29909.7	31833.4	28697.6	28516.3	24237.6	25399.9	23003.4	23010.2	22596.8
		239		Mevalonate-5-PP	17.9	19	--	6	306.999				#DIV/0!	#DIV/0!	#DIV/0!	#DIV/0!	#DIV/0!	#DIV/0!	#DIV/0!	#DIV/0!	#DIV/0!	#DIV/0!	#DIV/0!	#DIV/0!	#DIV/0!	#DIV/0!	#DIV/0!	#DIV/0!	#DIV/0!	#DIV/0!	#DIV/0!	#DIV/0!	#DIV/0!	#DIV/0!	#DIV/0!	#DIV/0!	#DIV/0!	#DIV/0!	#DIV/0!	#DIV/0!	#DIV/0!	#DIV/0!	#DIV/0!	#DIV/0!	#DIV/0!	#DIV/0!	#DIV/0!	#DIV/0!	#DIV/0!
		240		Isopentenyl-PP	16.8	17.8	--	6	244.999				110.619	114.25	115.337	80.6295	115.512	103.859	0	11.5462	0	0	0	28.4125	0	0	9.41386	0	0	0	0	0	0	21.2196	7.69545	0	0	6.84298	0	0	0	14.6332	9.41189	8.1031	8.49895	0	0	0	12.2322
		241		Geranyl-PP	15.7	16.5	--	6	313.061				#DIV/0!	#DIV/0!	#DIV/0!	#DIV/0!	#DIV/0!	#DIV/0!	#DIV/0!	#DIV/0!	#DIV/0!	#DIV/0!	#DIV/0!	#DIV/0!	#DIV/0!	#DIV/0!	#DIV/0!	#DIV/0!	#DIV/0!	#DIV/0!	#DIV/0!	#DIV/0!	#DIV/0!	#DIV/0!	#DIV/0!	#DIV/0!	#DIV/0!	#DIV/0!	#DIV/0!	#DIV/0!	#DIV/0!	#DIV/0!	#DIV/0!	#DIV/0!	#DIV/0!	#DIV/0!	#DIV/0!	#DIV/0!	#DIV/0!
		242		Farnesyl-PP	3.5	8.8	8.37	5	381.124				0	0	0	300	0	0	50941	23164.4	17636.9	3312.82	1592.85	9698.37	6444.17	6428.49	5026.81	6655.54	4689.38	6378.06	7239.7	8484.49	2850.38	5488.38	5423.41	3076.9	4514.21	2765.66	3381.5	754.999	1251.94	2359.67	6055.89	2285.04	2113.53	0	1063.41	1851.75	1981.18
		243		Geranylgeranyl-PP	16	18.5	16.39	5	449.186				#DIV/0!	#DIV/0!	#DIV/0!	#DIV/0!	#DIV/0!	#DIV/0!	#DIV/0!	#DIV/0!	#DIV/0!	#DIV/0!	#DIV/0!	#DIV/0!	#DIV/0!	#DIV/0!	#DIV/0!	#DIV/0!	#DIV/0!	#DIV/0!	#DIV/0!	#DIV/0!	#DIV/0!	#DIV/0!	#DIV/0!	#DIV/0!	#DIV/0!	#DIV/0!	#DIV/0!	#DIV/0!	#DIV/0!	#DIV/0!	#DIV/0!	#DIV/0!	#DIV/0!	#DIV/0!	#DIV/0!	#DIV/0!	#DIV/0!
		244	Nicotinamides	Nicotinamide	2.6	3.3	2.87	3	123.055				83.6796	103.007	89.2426	96.8805	102.994	100.125	51.8999	56.5567	55.1587	14.1664	18.5339	34.2216	39.8902	38.1974	34.3983	32.7791	32.0774	30.302	40.1841	41.3078	38.1665	41.1436	42.5897	45.3847	35.3842	38.5878	43.0176	38.3884	47.7868	38.5964	42.6385	42.189	42.1558	39.8614	37.932	40.4611	54.5137
		245		Nicotinate	7.4	8.7	8.32	5	122.025				100.286	94.0382	92.8007	101.947	96.0204	102.032	83.7553	58.239	49.1985	188.065	155.569	68.8402	56.4032	48.3338	46.3099	35.7002	46.8761	40.516	57.8262	64.756	34.3702	54.474	46.3427	57.9694	38.8873	29.0587	44.0382	35.3149	32.6246	24.5906	50.155	20.12	27.7947	26.9854	24.2755	29.2957	34.7265
		246		mNAM	11.9	13.4	12.42	3	137.071				120.52	132.776	133.732	97.8179	106.2	95.9824	10.6676	9.00211	6.83978	39.7546	39.5114	11.2473	10.691	14.1529	7.52499	20.5886	6.94242	8.48773	12.4113	19.4046	8.07532	21.3139	6.53469	8.13571	9.42384	16.108	10.6695	18.587	33.6263	15.0394	24.1037	33.7256	11.6792	42.0694	40.7314	49.6035	36.5738
		247		NAD+	18	19	--	6	664.116				#DIV/0!	#DIV/0!	#DIV/0!	#DIV/0!	#DIV/0!	#DIV/0!	#DIV/0!	#DIV/0!	#DIV/0!	#DIV/0!	#DIV/0!	#DIV/0!	#DIV/0!	#DIV/0!	#DIV/0!	#DIV/0!	#DIV/0!	#DIV/0!	#DIV/0!	#DIV/0!	#DIV/0!	#DIV/0!	#DIV/0!	#DIV/0!	#DIV/0!	#DIV/0!	#DIV/0!	#DIV/0!	#DIV/0!	#DIV/0!	#DIV/0!	#DIV/0!	#DIV/0!	#DIV/0!	#DIV/0!	#DIV/0!	#DIV/0!
		248		NADH	17.1	18.1	--	6	664.117				#DIV/0!	#DIV/0!	#DIV/0!	#DIV/0!	#DIV/0!	#DIV/0!	#DIV/0!	#DIV/0!	#DIV/0!	#DIV/0!	#DIV/0!	#DIV/0!	#DIV/0!	#DIV/0!	#DIV/0!	#DIV/0!	#DIV/0!	#DIV/0!	#DIV/0!	#DIV/0!	#DIV/0!	#DIV/0!	#DIV/0!	#DIV/0!	#DIV/0!	#DIV/0!	#DIV/0!	#DIV/0!	#DIV/0!	#DIV/0!	#DIV/0!	#DIV/0!	#DIV/0!	#DIV/0!	#DIV/0!	#DIV/0!	#DIV/0!
		249		NADP+	19.9	21.1	--	6	744.083				#DIV/0!	#DIV/0!	#DIV/0!	#DIV/0!	#DIV/0!	#DIV/0!	#DIV/0!	#DIV/0!	#DIV/0!	#DIV/0!	#DIV/0!	#DIV/0!	#DIV/0!	#DIV/0!	#DIV/0!	#DIV/0!	#DIV/0!	#DIV/0!	#DIV/0!	#DIV/0!	#DIV/0!	#DIV/0!	#DIV/0!	#DIV/0!	#DIV/0!	#DIV/0!	#DIV/0!	#DIV/0!	#DIV/0!	#DIV/0!	#DIV/0!	#DIV/0!	#DIV/0!	#DIV/0!	#DIV/0!	#DIV/0!	#DIV/0!
		250		NADPH	19.2	20.3	--	6	744.084				#DIV/0!	#DIV/0!	#DIV/0!	#DIV/0!	#DIV/0!	#DIV/0!	#DIV/0!	#DIV/0!	#DIV/0!	#DIV/0!	#DIV/0!	#DIV/0!	#DIV/0!	#DIV/0!	#DIV/0!	#DIV/0!	#DIV/0!	#DIV/0!	#DIV/0!	#DIV/0!	#DIV/0!	#DIV/0!	#DIV/0!	#DIV/0!	#DIV/0!	#DIV/0!	#DIV/0!	#DIV/0!	#DIV/0!	#DIV/0!	#DIV/0!	#DIV/0!	#DIV/0!	#DIV/0!	#DIV/0!	#DIV/0!	#DIV/0!
		251	Flavines	Riboflavin	10.1	11.2	10.58	3	377.146				162.006	168.504	149.926	99.3709	102.805	97.8242	60.3378	62.0414	49.4562	44.5534	26.2785	60.3952	81.7532	98.3938	95.875	63.1089	71.3437	73.8444	60.6682	68.2283	74.076	109.59	92.8567	110.859	56.6822	58.2483	43.9579	48.8736	85.4033	70.3754	46.8895	92.6413	89.9997	20.1869	23.7476	42.122	51.7361
		252		FMN	16.2	17.2	--	6	455.097				#DIV/0!	#DIV/0!	#DIV/0!	#DIV/0!	#DIV/0!	#DIV/0!	#DIV/0!	#DIV/0!	#DIV/0!	#DIV/0!	#DIV/0!	#DIV/0!	#DIV/0!	#DIV/0!	#DIV/0!	#DIV/0!	#DIV/0!	#DIV/0!	#DIV/0!	#DIV/0!	#DIV/0!	#DIV/0!	#DIV/0!	#DIV/0!	#DIV/0!	#DIV/0!	#DIV/0!	#DIV/0!	#DIV/0!	#DIV/0!	#DIV/0!	#DIV/0!	#DIV/0!	#DIV/0!	#DIV/0!	#DIV/0!	#DIV/0!
		253		FMNH2	16	17	--	6	457.113				#DIV/0!	#DIV/0!	#DIV/0!	#DIV/0!	#DIV/0!	#DIV/0!	#DIV/0!	#DIV/0!	#DIV/0!	#DIV/0!	#DIV/0!	#DIV/0!	#DIV/0!	#DIV/0!	#DIV/0!	#DIV/0!	#DIV/0!	#DIV/0!	#DIV/0!	#DIV/0!	#DIV/0!	#DIV/0!	#DIV/0!	#DIV/0!	#DIV/0!	#DIV/0!	#DIV/0!	#DIV/0!	#DIV/0!	#DIV/0!	#DIV/0!	#DIV/0!	#DIV/0!	#DIV/0!	#DIV/0!	#DIV/0!	#DIV/0!
		254		FAD	17	18	--	6	784.15				#DIV/0!	#DIV/0!	#DIV/0!	#DIV/0!	#DIV/0!	#DIV/0!	#DIV/0!	#DIV/0!	#DIV/0!	#DIV/0!	#DIV/0!	#DIV/0!	#DIV/0!	#DIV/0!	#DIV/0!	#DIV/0!	#DIV/0!	#DIV/0!	#DIV/0!	#DIV/0!	#DIV/0!	#DIV/0!	#DIV/0!	#DIV/0!	#DIV/0!	#DIV/0!	#DIV/0!	#DIV/0!	#DIV/0!	#DIV/0!	#DIV/0!	#DIV/0!	#DIV/0!	#DIV/0!	#DIV/0!	#DIV/0!	#DIV/0!
		255		FADH2	16	18	--	6	786.166				#DIV/0!	#DIV/0!	#DIV/0!	#DIV/0!	#DIV/0!	#DIV/0!	#DIV/0!	#DIV/0!	#DIV/0!	#DIV/0!	#DIV/0!	#DIV/0!	#DIV/0!	#DIV/0!	#DIV/0!	#DIV/0!	#DIV/0!	#DIV/0!	#DIV/0!	#DIV/0!	#DIV/0!	#DIV/0!	#DIV/0!	#DIV/0!	#DIV/0!	#DIV/0!	#DIV/0!	#DIV/0!	#DIV/0!	#DIV/0!	#DIV/0!	#DIV/0!	#DIV/0!	#DIV/0!	#DIV/0!	#DIV/0!	#DIV/0!
		256	Vitamins	Dehydroascorbate	16.7	18.4	17.31	3	173.009				101.645	107.387	109.49	96.736	100.367	102.897	196.001	193.614	191.534	154.64	149.883	172.436	167.439	199.759	201.09	243.865	254.177	251.807	161.299	175.436	175.233	168.363	172.523	209.837	350.385	294.444	290.991	195.907	225.7	210.423	173.458	205.79	204.158	438.54	449.363	469.571	217.343
		257		Ascorbate	14	15	--	6	174.017				#DIV/0!	#DIV/0!	#DIV/0!	#DIV/0!	#DIV/0!	#DIV/0!	#DIV/0!	#DIV/0!	#DIV/0!	#DIV/0!	#DIV/0!	#DIV/0!	#DIV/0!	#DIV/0!	#DIV/0!	#DIV/0!	#DIV/0!	#DIV/0!	#DIV/0!	#DIV/0!	#DIV/0!	#DIV/0!	#DIV/0!	#DIV/0!	#DIV/0!	#DIV/0!	#DIV/0!	#DIV/0!	#DIV/0!	#DIV/0!	#DIV/0!	#DIV/0!	#DIV/0!	#DIV/0!	#DIV/0!	#DIV/0!	#DIV/0!
		258		Biotin	5.4	7	--	6	245.095				90.6751	82.7866	108.653	104.373	103.954	91.6739	0	0	0	0	0	0	0	0.906034	5.4979	0	0	0	0	0	0	0.790658	0	0	0	0	0	0	0	0	0	0	0	0	0	0	0
		259		Pyridoxine	3.3	5.6	4.25	3	170.081				115.496	120.523	119.06	99.8074	100.972	99.2202	105.674	100.367	99.1281	70.2566	73.6058	100.298	105.679	108.204	107.99	98.0793	96.6015	99.5529	96.7334	100.98	104.833	103.294	103.718	114.153	97.2181	97.1262	92.0692	94.8073	110.232	102.383	90.8651	101.099	99.676	78.5957	83.1844	83.9903	85.6494
		260		Thiamine	13.4	14.4	13.97	2	265.112				275.864	274.274	259.879	96.3142	99.3904	104.295	303.429	297.781	277.793	321.721	350.16	330.354	351.902	359.269	329.65	298.265	288.033	273.42	344.86	329.299	337.766	351.227	353.405	374.109	263.012	271.418	264.154	342.538	355.183	338.934	300.656	351.036	338.318	262.556	258.22	256.322	350.832
		261		Thiamine-P	16	17	16.19	3	345.078				22.5036	68.635	122.994	231.947	68.0533	0	4956.95	3642.21	3229.3	1384.54	3775.59	4781.49	4601.9	3256.51	4054.23	4104.31	5069.58	4074.41	3822.61	5747.84	4060.47	5625.04	4117.38	3718.34	2080.17	4242.28	4277.89	3868.52	1986.42	2972.34	5306.38	4174.01	4779.96	3726.33	3113.57	2824.96	3098.69
		Average Rel. Norm. Peak Area [% of RPMI]
		Compound			Retention Times [min]			Peak	MIM				Blank Medium RPMI frisch			Blank Medium RPMI aus Versuch			2h Ctrl.									5h Ctrl.									8h Ctrl.									24h Ctrl.
		#	Class	Name	from	to	Peak	Qual.	[Da]				Mean	Stabw.		Mean	Stabw.		Mean	Stabw.								Mean	Stabw.								Mean	Stabw.								Mean	Stabw.
		1	Stds.	Lamivudine	3.3	6.2	5.54	2	228.045				82.2816	2.18826		100	2.90586		123.316	39.5248								153.875	7.17302								150.999	15.9464								117.306	23.0906
		2		Lamivudine	3.2	6.4	5.55	2	230.059				85.0838	0.386562		100	0.507228		49.1019	9.7406								55.5129	2.13592								53.6271	5.45261								46.7519	7.81368
		3		Sucrose	15.1	16.8	16.39	4	341.109				102.054	1.26114		100	3.95731		54.295	21.3215								63.9882	14.9066								56.8741	17.4189								22.1223	7.0113
		4		Sucrose	15.1	16.8	--	6	343.123				#DIV/0!	#DIV/0!		#DIV/0!	#DIV/0!		#DIV/0!	#DIV/0!								#DIV/0!	#DIV/0!								#DIV/0!	#DIV/0!								#DIV/0!	#DIV/0!
		5		Phenolred	2.7	4.5	3.45	2	353.049				104.352	3.26817		100	2.2497		165.374	52.7185								168.635	13.5574								138.027	10.5134								109.888	18.0402
		6		Phenolred	2.7	4.5	3.33	4	355.063				99.7941	1.51357		100	1.00559		36.9216	21.5289								50.4692	5.10393								50.5302	3.08811								38.8314	14.3462
		7	Non-Ess. Amino Acids	Alanine	14.6	16.4	14.92	2	90.055				96.2083	0.794517		100	0.799814		57.7896	3.51246								63.1461	5.00473								72.5978	4.418								98.4453	10.8606
		8		Arginine	18.9	20.4	19.39	3	175.119				98.5973	1.74229		100	2.4286		135.408	5.8983								123.211	4.34684								119.323	4.13314								114.288	9.63601
		9		Asparagine	15.7	16.9	16.15	3	133.061				111.169	1.5947		100	1.27344		103.941	8.04589								100.319	7.14262								103.513	6.27734								102.317	8.22698
		10		Aspartate	16.9	18.4	17.29	2	132.03				69.7338	0.705776		100	1.44279		196.219	8.15714								168.378	6.54613								136.364	8.12016								124.404	8.29231
		11		Cysteine	14.5	19.8	--	6	122.027				64.8896	12.5315		100	9.93318		21.0259	14.9989								16.9729	8.47903								38.8665	13.5799								18.5806	14.6994
		12		Glutamate	16.7	17.8	17.1	2	146.046				90.848	0.342177		100	0.928817		215.431	8.77665								201.03	6.40473								184.958	9.75261								175.15	7.48294
		13		Glutamine	15.5	16.8	15.91	2	147.076				91.5867	0.342734		100	0.493422		98.0328	20.2394								90.0375	16.7425								88.446	17.2497								73.8723	17.5437
		14		Glycine	15	17	15.46	3	74.0247				94.0995	0.34192		100	0.971069		126.902	8.88606								135.705	7.66841								145.801	8.86413								149.512	5.22249
		15		Proline	13.3	14.2	13.69	1	116.071				96.1115	3.58915		100	1.52724		73.8406	4.68244								70.7057	3.47461								67.4192	3.73368								65.1942	6.50918
		16		Serine	15.6	17	16	2	106.05				93.9728	1.40101		100	1.43699		57.1677	3.99909								50.9775	3.65423								50.1052	2.2501								43.8895	5.41516
		17		Tyrosine	13.1	14.2	13.54	2	182.081				96.8346	4.06979		100	2.0069		112.293	5.58272								109.159	7.24109								98.2274	6.71655								86.986	8.85312
		18	Ess. Amino Acids	Histidine	16	18.3	17.11	3	156.077				141.927	8.28211		100	0.781406		264.636	18.5967								304.531	13.3418								330.018	41.8307								272.718	26.3854
		19		Isoleucine	12.55	13.1	12.68	1	132.102				92.9059	1.07728		100	3.29106		60.3709	3.41843								57.0155	2.8129								52.1955	1.91029								51.0003	7.12468
		20		Leucine	12.1	12.55	12.34	1	132.102				99.4543	0.228409		100	3.24767		91.6504	5.46838								87.2676	5.53751								87.6472	5.26279								82.1605	6.30257
		21		Lysine	19.3	20.8	19.71	2	147.113				77.9462	0.90321		100	1.51825		81.9688	3.07525								75.8338	5.75461								82.2846	8.88833								69.3945	7.0742
		22		Methionine	12.6	14.2	12.96	2	150.058				109.359	2.40396		100	0.169523		78.3503	4.48254								73.8955	4.7727								68.5065	3.30946								71.0579	9.49028
		23		Phenylalanine	11.7	13	12.1	1	166.086				97.168	0.885368		100	1.62098		68.4569	4.44918								69.7369	6.23078								69.2911	4.14992								63.6117	3.00786
		24		Threonine	14.8	16.5	15.26	2	120.066				96.4241	0.951704		100	0.900704		75.8744	4.84165								72.3186	5.82204								73.7398	3.03684								74.2742	7.58672
		25		Tryptophan	11.7	12.9	12.1	1	205.097				101.256	1.06134		100	1.6532		84.2377	8.40331								90.4761	9.20326								86.5472	6.44688								68.9149	3.8064
		26		Valine	13.1	14.3	13.48	3	118.086				92.6006	3.01909		100	0.347385		51.9285	2.93676								48.4394	2.63682								43.633	2.57928								41.0381	4.86992
		27	Ac-AAs	N-Acetylasparagine	13.3	14.3	13.74	3	173.057				91.1001	6.0226		100	2.53031		100.691	15.9023								83.3571	12.1847								63.1497	12.4252								57.5668	7.4198
		28		N-Acetylaspartate	16.7	17.7	17.12	3	174.041				83.1148	0.866216		100	5.81991		190.21	28.6129								151.805	10.1809								116.095	7.26915								99.544	11.1289
		29		N-Acetylcysteine	10.6	12	10.67	5	162.023				196.094	38.7651		100	32.8187		0	0								0	0								0	0								8.15974	23.0792
		30		N-Acetylglutamate	16.6	17.6	16.93	5	188.056				110.659	11.7711		100	9.9202		41.9029	41.203								18.688	18.3329								14.3292	13.8607								40.8645	85.5906
		31		N-Acetyllysine	13.2	14.2	13.73	3	189.123				110.057	6.78904		100	3.23388		59.1231	5.8116								49.2994	4.06215								42.715	4.98975								38.1666	5.26641
		32		N-Acetylmethionine	10.1	11.3	--	6	192.069				56.3537	79.6962		100	78.1666		0	0								0	0								0	0								0	0
		33	Glu-AAs	GluAla	17	18	17.54	2	219.098				167.452	31.4305		100	26.1483		80.1943	23.8395								87.7393	13.6097								122.84	18.2699								142.921	30.2837
		34		GluArg	19.1	20	19.52	2	304.162				46.9553	0.578055		100	3.28902		3.94819	1.17384								6.53956	2.34265								10.3538	2.63657								24.795	3.81328
		35		GluAsn	17.9	18.9	18.4	2	262.103				42.4864	7.28057		100	6.85049		4.90834	2.9218								9.64933	3.97183								16.2199	3.44291								30.4408	5.80559
		36		GluAsp	19	20.1	--	6	263.087				114.372	23.9239		100	32.8529		0	0								16.6229	19.1939								16.2236	24.8706								0	0
		37		GluCys	16.4	17.7	--	6	251.07				#DIV/0!	#DIV/0!		#DIV/0!	#DIV/0!		#DIV/0!	#DIV/0!								#DIV/0!	#DIV/0!								#DIV/0!	#DIV/0!								#DIV/0!	#DIV/0!
		38		GluGln	17.7	19	18.19	2	276.119				57.1492	0.631486		100	1.18975		28.5305	3.92555								36.0869	5.60974								45.0578	7.54875								59.2902	10.6279
		39		GluGlu	18.8	19.7	19.31	2	277.103				119.124	4.45289		100	6.55754		55.3272	5.59504								56.0819	4.93286								50.1816	2.89068								40.6576	3.58743
		40		GluGly	17.4	18.4	17.93	3	205.082				130.242	4.97071		100	14.5529		87.381	9.33913								92.5595	9.03903								95.5014	8.33297								98.224	9.17197
		41		GluHis	18.1	18.9	18.49	3	285.119				80.3273	35.5677		100	23.6784		27.7605	23.59								44.4623	15.3829								49.346	12.8124								40.3215	13.5965
		42		GluIle	15.6	16	15.79	3	261.144				105.357	3.45612		100	5.44192		81.0785	23.5842								74.18	12.7755								70.5941	10.332								84.5334	10.0002
		43		GluLeu	15.2	15.6	15.53	3	261.144				81.1529	6.85259		100	8.69042		48.4012	12.7286								47.6463	3.25829								55.3395	6.14064								54.2778	8.00224
		44		GluLys	18.8	20	19.82	3	276.155				75.7123	11.5104		100	10.6089		19.4215	7.82148								21.2379	6.24925								24.5055	10.6072								21.9938	9.14925
		45		GluMet	15.5	16.5	16.1	5	279.101				164.864	19.237		100	86.3818		10.6092	19.9143								56.7362	51.151								161.54	38.4506								307.673	86.1948
		46		GluPhe	15.2	16	--	6	283.129				28.8069	40.7391		100	78.9019		15.5021	29.7508								24.5087	27.5929								15.4432	21.9356								41.829	31.8402
		47		GluPro	17.5	18.4	17.78	5	245.113				168.067	10.0422		100	5.94988		1.30442	2.49795								1.21106	2.26906								0	0								0.814108	2.30265
		48		GluSer	17.7	18.9	18.21	2	235.092				63.4699	1.5788		100	3.5765		29.596	6.1484								33.0619	5.44224								40.2477	3.94492								39.6413	5.35832
		49		GluThr	17.3	18.3	17.82	3	249.108				172.059	22.3018		100	15.0569		23.5303	8.70126								33.2629	12.2743								33.4622	7.78137								34.0867	10.6584
		50		GluTrp	15.5	16.3	--	6	334.14				#DIV/0!	#DIV/0!		#DIV/0!	#DIV/0!		#DIV/0!	#DIV/0!								#DIV/0!	#DIV/0!								#DIV/0!	#DIV/0!								#DIV/0!	#DIV/0!
		51		GluTyr	16.2	17.1	--	6	311.124				88.0707	19.9322		100	66.491		3.2503	4.74048								3.27463	3.98472								0.56003	1.584								3.82941	5.55585
		52		GluVal	16	17.2	16.49	2	247.129				120.062	3.86342		100	6.11288		82.8808	16.6408								72.2694	3.52885								76.0812	4.53144								72.2649	5.76173
		53	Glu-Metab.	2-Hydroxyglutarate	16.8	17.3	17.1	3	147.03				84.0296	3.66404		100	0.846811		147.398	11.4634								129.766	6.57865								117.506	13.0567								90.9767	13.9152
		54		N-Methylglutamate	13	14.3	13.73	3	162.076				92.3336	2.24512		100	0.357453		15.6413	3.94077								27.082	3.04745								29.3286	3.46748								15.5639	9.55859
		55		5-Oxoproline	13.5	14.4	13.93	1	128.035				97.7595	2.90643		100	2.23941		48.1866	22.1703								43.9975	18.3595								39.9526	18.1358								41.9211	9.76322
		56		3,4-Dehydroproline	13.3	13.6	13.43	5	112.04				94.3675	2.90967		100	2.44145		454.237	419.29								179.215	29.1883								121.803	25.0264								234.995	334.079
		57		Histamine	14.2	15.1	14.77	5	112.087				102.507	26.0458		100	7.12649		488.239	748.683								53.2397	37.6912								44.3622	26.4942								157.807	359.28
		58		1-Methylhistidine	16.3	17.2	16.57	4	170.092				111.421	4.55936		100	2.97959		154.791	40.0107								132.808	8.06009								127.102	9.32515								128.366	24.3648
		59	BCAA Metab.	2-Isopropylmalate	5	6.9	6.6	5	175.061				76.5355	11.8295		100	6.86307		2606.76	4807.91								22.2796	11.1577								17.7906	7.81972								626.734	1671.41
		60		3-Methyl-2-oxobutanoate	5	6.7	6.49	4	115.04				84.9951	1.01047		100	3.58879		93.2467	15.7574								112.831	17.1395								162.861	45.0033								167.082	29.317
		61		3-& 4-Methyl-2-oxopentanoate	2.7	3.5	2.99	4	129.056				112.57	3.44674		100	0.946768		532.503	238.421								1027.51	369.044								1572.03	886.86								2858.39	793.118
		62	Lys-Metab.	Pipecolate	13.6	14.3	13.91	2	128.072				97.6111	3.21527		100	2.27864		42.0719	19.8845								37.7728	16.7998								34.1005	17.98								34.7175	8.54131
		63	Gly Metab.	Dimethylglycine	13.3	14.1	13.56	3	104.071				93.2543	1.90651		100	0.738534		28.8113	2.91857								26.3005	0.884945								24.0604	2.63664								25.9854	7.72533
		64	Phe Metab.	Phenylacetylglutamine	14.9	15.9	14.92	5	265.118				0	0		100	141.421		2827.67	1086.25								5295.54	910.756								3879.18	2373.23								1711.28	918.862
		65		Phenylethylamine	2.6	3.2	3.02	5	122.096				94.1699	3.04127		100	2.17792		168.461	16.2319								142.921	9.49683								125.776	14.7575								131.747	20.9549
		66		Phenyllactate	3.7	6.2	4.41	4	165.056				92.8097	1.17868		100	0.708129		100.638	31.3538								115.083	7.00559								97.7357	7.46414								83.7028	15.7573
		67		Phenylpyruvate	2.7	3.6	--	6	163.04				82.8516	4.52213		100	3.12694		28.3127	15.5116								35.3719	6.79091								22.0748	8.19341								15.6998	8.0112
		68		Hydroxyphenylpyruvate	14.6	15.3	14.76	4	179.035				92.4223	1.70438		100	2.23006		458.907	89.6999								370.691	21.3409								308.589	26.1951								267.184	46.9247
		69		DOPA	13.5	14.7	--	6	198.076				55.8659	20.4844		100	37.7777		28.0772	15.8261								42.8728	25.0109								37.4156	15.1232								43.418	35.6153
		70		Dopamine	10.5	12.9	11.69	4	154.086				88.5507	2.08409		100	1.49898		28.9204	6.50751								30.3023	3.07691								26.6312	1.50645								31.9358	8.46961
		71		Epinephrine	11.6	12.9	11.8	5	184.097				90.0701	3.35575		100	2.46624		0.541049	0.78696								0.722193	0.538293								1.12506	0.687657								0.440381	0.566345
		72	Trp Metab.	N-Formylkynurenine	12.4	13.2	12.81	3	237.087				33.1841	14.7738		100	32.8068		558.287	162.177								581.648	103.876								582.038	115.951								376.207	81.0415
		73		Kynurenine	11.8	13	12.23	1	209.092				94.1223	8.47899		100	4.92383		58.934	9.66202								58.2353	8.56671								65.557	14.4368								48.3647	12.7961
		74		3-Hydroxykynurenine	9.7	10.6	10.34	4	223.072				82.5306	10.6191		100	16.3991		82.3084	126.055								8.14273	10.268								39.1279	17.6552								46.4348	64.9328
		75		Kynurenate	9.8	10.8	10.15	2	188.035				85.0787	2.58067		100	1.39466		50.65	8.88466								43.7048	4.23178								27.8884	4.81744								26.4441	4.59274
		76		Indoxylacetate	20.2	21.4	--	6	176.071				116.301	17.9701		100	15.774		3.40302	4.83497								4.3889	8.2346								3.80484	4.30631								6.13223	7.24744
		77		5-Hydroxytryptophane	12.5	13.9	13.22	4	221.092				43.5273	8.75647		100	7.71738		19.2038	11.4296								27.7352	13.3724								26.0119	13.0793								22.658	10.6107
		78		Serotonin	10.5	11.3	10.88	4	177.102				251.91	8.09393		100	1.12924		65.6675	34.9478								74.3457	30.4864								69.7656	26.5403								62.4826	13.7911
		79	Arg Metab.	Guanidinoacetate	14.8	15.6	15.19	3	118.061				146.757	5.23516		100	27.3759		55.8183	14.2889								61.7772	16.2713								69.041	18.3833								70.3382	11.7003
		80		Creatine	14.6	15.7	15.07	1	132.077				102.246	1.23408		100	1.32446		83.0506	3.78324								78.3715	6.28092								80.9545	3.6263								78.7095	5.57768
		81		Phosphocreatine	18.6	19.8	--	6	212.043				#DIV/0!	#DIV/0!		#DIV/0!	#DIV/0!		#DIV/0!	#DIV/0!								#DIV/0!	#DIV/0!								#DIV/0!	#DIV/0!								#DIV/0!	#DIV/0!
		82		Creatinine	8	9.4	8.65	2	114.066				103.411	1.96074		100	1.21393		65.1921	4.03431								57.9121	10.5869								59.8767	2.66545								52.4913	2.63929
		83	Ser-Metab.	3-Phosphohydroxypyruvate	17.8	18.7	--	6	182.97				#DIV/0!	#DIV/0!		#DIV/0!	#DIV/0!		#DIV/0!	#DIV/0!								#DIV/0!	#DIV/0!								#DIV/0!	#DIV/0!								#DIV/0!	#DIV/0!
		84		Phosphoserine	18.9	20	--	6	186.016				0	0		100	23.8953		59.5112	168.323								0	0								44.3476	82.8278								0	0
		85	"S"-Metab.	Cystine	18.8	20.1	19.39	2	241.031				89.0268	3.35792		100	1.91112		78.5212	7.32431								76.3917	3.69358								77.9946	4.61358								69.1083	3.95158
		86		Cysteinylglycine	16.9	18.3	--	6	179.048				#DIV/0!	#DIV/0!		#DIV/0!	#DIV/0!		#DIV/0!	#DIV/0!								#DIV/0!	#DIV/0!								#DIV/0!	#DIV/0!								#DIV/0!	#DIV/0!
		87		GSH	17	18	--	6	306.077				#DIV/0!	#DIV/0!		#DIV/0!	#DIV/0!		#DIV/0!	#DIV/0!								#DIV/0!	#DIV/0!								#DIV/0!	#DIV/0!								#DIV/0!	#DIV/0!
		88		GSSG	20.7	21.9	20.9	5	611.145				536.007	20.6808		100	7.44628		26.1392	64.4938								18.6089	25.2433								81.0268	104.169								36.7721	62.3308
		89		Cystathionine	18.6	19.5	19.22	3	223.075				92.0803	3.15458		100	2.93793		36.4425	8.33571								42.0649	3.59395								47.1525	5.57769								41.1314	7.62929
		90		Hypotaurine	14.5	15.2	14.81	4	110.027				175.061	51.2088		100	48.1371		167.367	53.6888								126.784	39.8771								77.9216	43.4823								73.9627	33.2725
		91		Taurine	13.1	14.2	13.53	1	124.007				103.076	4.282		100	2.70863		62.1537	2.86175								57.7928	3.56139								45.6028	3.13658								36.9876	4.08981
		92		Homocysteine	17	19	--	6	136.043				#DIV/0!	#DIV/0!		#DIV/0!	#DIV/0!		#DIV/0!	#DIV/0!								#DIV/0!	#DIV/0!								#DIV/0!	#DIV/0!								#DIV/0!	#DIV/0!
		93		Homocystine	18	19.3	18.44	4	269.062				58.9411	7.75305		100	3.52195		0.769693	1.1151								0.880836	1.02583								4.96341	4.51291								12.5206	8.66811
		94		SAH	16.1	17.4	--	6	385.129				#DIV/0!	#DIV/0!		#DIV/0!	#DIV/0!		#DIV/0!	#DIV/0!								#DIV/0!	#DIV/0!								#DIV/0!	#DIV/0!								#DIV/0!	#DIV/0!
		95		SAM	19.6	20.9	--	6	399.145				#DIV/0!	#DIV/0!		#DIV/0!	#DIV/0!		#DIV/0!	#DIV/0!								#DIV/0!	#DIV/0!								#DIV/0!	#DIV/0!								#DIV/0!	#DIV/0!
		96	Yang Cycle	Decarboxy-SAM	9.6	10.5	--	6	355.155				0	0		100	141.421		0	0								0	0								13.2225	37.3988								0	0
		97		Methylthioadenosine	2.6	5	4.34	3	298.097				94.992	2.93515		100	2.93591		15.9948	13.3002								486.231	182.864								670.992	83.2936								2201.51	742.544
		98		Methylthioribose-P	15.2	16.6	--	6	259.005				#DIV/0!	#DIV/0!		#DIV/0!	#DIV/0!		#DIV/0!	#DIV/0!								#DIV/0!	#DIV/0!								#DIV/0!	#DIV/0!								#DIV/0!	#DIV/0!
		99		1,2-Dihydroxy-3-keto-5-methylthiopentene	4.5	5.2	4.88	5	161.028				41.7503	59.0438		100	141.421		4672.11	9598.89								18.4853	52.2844								23.9259	67.6725								287.038	811.866
		100		2-Keto-4-methylthiobutyrate	2.8	4.2	3.49	4	147.012				127.132	8.26649		100	12.2542		850.792	1428.95								246.011	63.6778								220.98	62.1024								861.824	689.831
		101		3-Methylthiopropanoate	14.6	15.2	14.97	5	119.017				92.2481	3.6394		100	1.54724		111.657	27.3435								101.969	7.50995								84.7281	7.9567								59.429	19.2724
		102		a-Ketoglutaramate	10.9	11.7	11.08	5	144.03				88.5052	1.62993		100	3.44691		45.6469	7.51438								52.8812	8.56879								45.0604	6.182								49.9435	20.8261
		103	Polyamines	Putrescine	20.9	22.1	--	6	89.1073				107.653	45.9256		100	29.3737		162.401	247.705								3330.38	5025.25								2315.35	3325.16								1264.05	1653.56
		104		N-Acetylputrescine	13	14.1	13.54	4	131.118				98.8122	5.39608		100	3.06938		2.66234	0.871549								1.46235	0.130229								1.18613	0.147948								1.68237	0.933764
		105		Spermidine	11.5	14.2	13	3	146.165				73.0249	11.203		100	10.1791		28556.7	21715.4								5356.98	820.369								4494.66	695.056								3454.57	532.774
		106		Spermine	12.2	14.2	13	2	203.223				86.4395	8.59014		100	6.20176		407.842	52.9098								344.447	19.005								281.502	28.1677								251.462	41.6452
		107	Folates	Folate	17.3	18.2	17.81	2	440.132				100.047	10.7033		100	5.07344		429.821	57.8927								389.965	39.6588								288.797	43.9045								181.786	44.0598
		108		Dihydrofolate	16.8	19	--	6	442.148				#DIV/0!	#DIV/0!		#DIV/0!	#DIV/0!		#DIV/0!	#DIV/0!								#DIV/0!	#DIV/0!								#DIV/0!	#DIV/0!								#DIV/0!	#DIV/0!
		109		Tetrahydrofolate	17	20	--	6	444.164				#DIV/0!	#DIV/0!		#DIV/0!	#DIV/0!		#DIV/0!	#DIV/0!								#DIV/0!	#DIV/0!								#DIV/0!	#DIV/0!								#DIV/0!	#DIV/0!
		110		N5,N10-Methylene-FH4	18.3	19.2	--	6	456.164				#DIV/0!	#DIV/0!		#DIV/0!	#DIV/0!		#DIV/0!	#DIV/0!								#DIV/0!	#DIV/0!								#DIV/0!	#DIV/0!								#DIV/0!	#DIV/0!
		111		N10-Formyl-FH4	17	19	--	6	472.159				#DIV/0!	#DIV/0!		#DIV/0!	#DIV/0!		#DIV/0!	#DIV/0!								#DIV/0!	#DIV/0!								#DIV/0!	#DIV/0!								#DIV/0!	#DIV/0!
		112		N5-Methyl-FH4	17.4	18.4	--	6	458.179				0	0		100	141.421		0	0								77.6863	219.73								0	0								0	0
		113	EAs & Cholines	Phosphoethanolamine	18.3	19.8	18.7	2	142.026				181.279	6.59667		100	0.700594		9.7863	19.3279								16.0518	24.1611								17.9925	19.9691								17.0819	24.8534
		114		CDP-Ethanolamine	18	19	--	6	447.068				7001.89	335.186		100	63.6132		0	0								312.385	367.982								652.753	964.019								0	0
		115		Choline	10.2	12.2	11.39	1	104.107				122.653	1.42053		100	1.83536		55.4812	3.80491								60.7131	8.21246								54.8982	5.48126								56.472	4.27968
		116		Acetylcholine	15.7	16.7	16.13	1	146.118				113.759	3.39246		100	1.62951		53.9174	6.66355								58.1355	5.98222								64.127	6.89105								62.9836	4.12184
		117		Phosphocholine	19.2	20.7	19.82	3	184.073				258.429	12.4756		100	4.84632		6.07592	3.00928								44.7587	50.3091								64.8227	75.7581								14.4777	14.0864
		118		Glycerophosphocholine	15.9	16.7	16.25	2	258.11				233.546	11.4997		100	3.34704		62.9081	2.56911								66.2038	4.52632								70.5638	3.95949								71.4647	2.97473
		119		CDP-Choline	18.3	19.3	18.62	5	489.115				6037.29	243.593		100	141.421		0	0								278.994	355.436								652.967	1027.92								21.4036	40.2449
		120	Carbohydrates	Fructose	11.3	12.7	12.32	2	179.056				98.3888	0.875307		100	0.663571		189.733	9.9455								199.795	7.92703								192.002	8.28115								192.91	14.0367
		121		Glycerol-3-P	16.6	17.6	--	6	171.006				66.6597	5.36785		100	3.30212		5.68932	7.87182								10.9018	5.15844								15.324	11.0943								14.5678	19.4238
		122		Glycerate	10.5	11.9	10.59	5	105.019				94.8226	2.94898		100	0.363353		1210.42	226.192								723.81	60.0915								625.442	59.7683								993.157	482.952
		123		Glucosamine	13.2	14.1	13.73	2	180.087				94.3116	5.21954		100	1.22714		68.5236	6.14836								68.2997	4.95837								62.2216	4.83525								52.7287	7.63003
		124		Glucosamine-P	17	18.1	17.66	5	258.038				143.221	34.4113		100	15.3323		254.48	119.114								246.387	71.2571								222.561	90.5101								111.745	69.3038
		125		NANA	15.8	17	--	6	308.099				100.328	2.87093		100	1.68944		142.287	16.5731								155.307	18.2096								151.472	12.6185								128.883	29.0669
		126		UDP-Glc	18.6	20	--	6	565.048				#DIV/0!	#DIV/0!		#DIV/0!	#DIV/0!		#DIV/0!	#DIV/0!								#DIV/0!	#DIV/0!								#DIV/0!	#DIV/0!								#DIV/0!	#DIV/0!
		127		UDP-GlcNAc	18.2	19.1	--	6	606.074				#DIV/0!	#DIV/0!		#DIV/0!	#DIV/0!		#DIV/0!	#DIV/0!								#DIV/0!	#DIV/0!								#DIV/0!	#DIV/0!								#DIV/0!	#DIV/0!
		128		UDP-Glucuronate	20.1	20.9	--	6	579.027				#DIV/0!	#DIV/0!		#DIV/0!	#DIV/0!		#DIV/0!	#DIV/0!								#DIV/0!	#DIV/0!								#DIV/0!	#DIV/0!								#DIV/0!	#DIV/0!
		129	Glycolysis	Aldohexose	13.2	14.2	13.7	2	179.056				97.0307	2.16049		100	0.661852		192.388	5.19041								187.022	8.97847								178.537	10.1017								162.223	6.24113
		130		Hexose-P	18.1	19.7	18.97	4	259.022				211.764	5.1002		100	1.30954		28.0671	18.4044								41.514	14.1083								59.3416	19.4141								41.5244	27.0593
		131		Fructose-1,6-P2	20.2	22.6	--	6	338.989				372.463	162.827		100	77.2379		59.996	94.0181								114.247	163.426								263.774	410.472								16.2961	30.495
		132		Glyceral/-on-P	16.8	19	--	6	168.991				64.6871	91.4813		100	141.421		106.019	299.866								0	0								0	0								57.614	162.957
		133		Diphosphoglycerate	18.1	19.3	--	6	264.952				#DIV/0!	#DIV/0!		#DIV/0!	#DIV/0!		#DIV/0!	#DIV/0!								#DIV/0!	#DIV/0!								#DIV/0!	#DIV/0!								#DIV/0!	#DIV/0!
		134		3-Phosphoglycerate	18.1	19.6	--	6	184.986				123.533	136.783		100	31.3995		43.6385	123.428								248.228	376.781								718.914	1765.23								53.9509	100.933
		135		Phosphoenolpyruvate	18.1	19.3	--	6	166.975				46.9891	26.795		100	45.2156		0	0								42.3457	93.6344								17.0556	48.2404								0	0
		136		Pyruvate	4.8	9.1	6.81	3	87.0088				99.3408	1.78988		100	0.826434		410.591	28.1983								697.857	51.8725								876.68	48.3868								1050	38.0299
		137		Lactate	11.3	13	11.74	2	89.0244				99.8653	1.67814		100	0.633753		109.29	6.53728								115.45	6.09024								119.175	7.33542								129.518	12.0071
		138	PPP	Phosphogluconolactone	17.2	18.5	--	6	257.007				#DIV/0!	#DIV/0!		#DIV/0!	#DIV/0!		#DIV/0!	#DIV/0!								#DIV/0!	#DIV/0!								#DIV/0!	#DIV/0!								#DIV/0!	#DIV/0!
		139		Phosphogluconate	19.1	20.5	--	6	275.017				#DIV/0!	#DIV/0!		#DIV/0!	#DIV/0!		#DIV/0!	#DIV/0!								#DIV/0!	#DIV/0!								#DIV/0!	#DIV/0!								#DIV/0!	#DIV/0!
		140		Gluconate	15.3	17.1	16.35	3	195.051				93.5246	3.09639		100	1.18841		182.32	23.9074								205.524	10.1513								198.944	9.85954								168.137	36.2806
		141		Pentose-5-P	17.3	18.1	17.46	5	229.012				1538.9	144.396		100	41.6538		286.123	106.603								455.357	257.561								606.105	330.112								306.828	150.953
		142		PRPP	21.7	23.1	21.91	5	388.945				#DIV/0!	#DIV/0!		#DIV/0!	#DIV/0!		#DIV/0!	#DIV/0!								#DIV/0!	#DIV/0!								#DIV/0!	#DIV/0!								#DIV/0!	#DIV/0!
		143		dRibose-P	7.6	9.2	8.66	3	213.017				89.8437	3.21798		100	4.70148		74.5363	20.721								88.9337	9.89601								101.346	8.04023								88.1093	12.8556
		144		Erythrose-4-P	15.3	16.4	--	6	199.001				#DIV/0!	#DIV/0!		#DIV/0!	#DIV/0!		#DIV/0!	#DIV/0!								#DIV/0!	#DIV/0!								#DIV/0!	#DIV/0!								#DIV/0!	#DIV/0!
		145		Sedoheptulose-7-phosphate	18.2	19.8	--	6	289.033				5052.46	756.2		100	73.7785		71.1438	201.225								0	0								41.662	117.838								0	0
		146	TCA Cycle	Oxaloacetate	18.2	19.7	--	6	130.999				92.7902	53.0497		100	28.0659		0	0								0	0								0	0								0	0
		147		Citrate / Isocitrate	16.4	37	26.04	3	191.02				147.734	42.5718		100	19.7815		194.335	95.2104								236.89	141.436								206.125	128.447								183.473	127.751
		148		Aconitate	16.8	18.4	17.31	3	173.009				106.375	3.44959		100	2.77798		184.4	19.1935								205.518	37.3055								243.937	56.3786								305.585	111.563
		149		a-Ketoglutarate	15.5	16.8	16.11	3	145.014				93.9989	1.88295		100	1.52227		187.984	41.0361								185.188	29.5576								183.654	37.1712								150.029	20.3978
		150		Succinate	15.2	16.3	15.9	2	117.019				101.798	3.10648		100	2.33376		269.055	24.8563								245.968	34.6053								229.973	39.1269								140.715	4.61857
		151		Fumarate	16.2	16.9	16.56	2	115.004				111.662	11.7369		100	2.06232		229.487	20.9453								200.251	17.4547								173.367	16.4481								179.14	17.4474
		152		Malate	16.7	18.4	17.12	3	133.014				88.2206	1.78559		100	1.11605		1069.38	153.605								1150.24	232.353								1202.2	115.756								1062.61	286.579
		153	Urea Cycle	Carbamoylphosphate	16.7	18.3	--	6	139.975				#DIV/0!	#DIV/0!		#DIV/0!	#DIV/0!		#DIV/0!	#DIV/0!								#DIV/0!	#DIV/0!								#DIV/0!	#DIV/0!								#DIV/0!	#DIV/0!
		154		Ornithine	19.3	20.4	19.73	2	133.097				36.4296	1.50429		100	4.02394		26.1502	2.03993								26.7239	2.5566								32.7679	2.99751								57.5614	3.58083
		155		N-Acetylornithine	14.9	16.3	15.4	3	175.108				100.287	1.1058		100	1.91819		81.5294	7.7456								73.4998	5.52329								76.6303	4.64587								79.2646	7.59803
		156		Citrulline	16	17.5	16.47	2	176.103				101.94	1.14681		100	1.49413		85.7752	5.09222								82.9862	7.18018								81.159	5.3569								77.3723	5.81357
		157		ArgSucc	19	19.8	19.5	3	291.13				19.3668	3.15105		100	1.48867		6.18198	2.9211								8.16153	2.84964								11.4256	3.59763								19.5138	2.70561
		158	Pyrimidines	Carbamoylaspartate	17.2	18	17.72	5	175.036				126.756	14.7821		100	43.8526		150.453	88.8638								186.035	79.053								129.465	43.4654								169.843	107.687
		159		Dihydroorotate	13.4	14.2	13.64	5	157.025				88.6678	9.52669		100	28.3976		32.654	21.3513								25.3896	14.5984								13.5915	14.0126								21.636	20.1395
		160		Orotate	11.6	12.6	11.96	4	155.01				98.3627	24.333		100	14.626		32.9008	23.7191								50.7501	23.1689								45.7853	30.1803								84.6915	32.0009
		161		Orotidine-P	18.3	19.5	--	6	367.018				#DIV/0!	#DIV/0!		#DIV/0!	#DIV/0!		#DIV/0!	#DIV/0!								#DIV/0!	#DIV/0!								#DIV/0!	#DIV/0!								#DIV/0!	#DIV/0!
		162		Uracil	2.8	4.3	3.72	3	111.02				95.1357	1.42703		100	1.6297		96.2887	23.272								113.311	8.76566								105.509	5.65682								97.5342	22.5296
		163		Uridine	7	8.8	8.01	2	243.062				110.038	2.14361		100	4.06498		142.738	16.9323								95.8528	15.0051								45.9814	7.77832								17.8974	2.2709
		164		UMP	16.9	18.1	--	6	323.029				552.451	46.1365		100	10.2116		14.958	30.7734								65.8979	93.3513								184.377	260.722								9.72954	14.1889
		165		UDP	18.7	19.9	--	6	402.995				#DIV/0!	#DIV/0!		#DIV/0!	#DIV/0!		#DIV/0!	#DIV/0!								#DIV/0!	#DIV/0!								#DIV/0!	#DIV/0!								#DIV/0!	#DIV/0!
		166		UTP	20.3	21.7	--	6	482.961				#DIV/0!	#DIV/0!		#DIV/0!	#DIV/0!		#DIV/0!	#DIV/0!								#DIV/0!	#DIV/0!								#DIV/0!	#DIV/0!								#DIV/0!	#DIV/0!
		167		dUridine	3.7	5.7	4.88	3	227.067				96.7882	2.17669		100	2.522		126.924	11.4184								147.372	6.24697								145.557	15.6995								136.36	12.1137
		168		dUMP	11.1	12.5	11.79	3	307.034				102.027	5.87615		100	3.52702		399.007	122.387								425.191	56.2838								301.197	63.8748								253.487	67.7726
		169		dUDP	18.1	19.3	--	6	387				#DIV/0!	#DIV/0!		#DIV/0!	#DIV/0!		#DIV/0!	#DIV/0!								#DIV/0!	#DIV/0!								#DIV/0!	#DIV/0!								#DIV/0!	#DIV/0!
		170		dUTP	17	24.5	--	6	466.966				#DIV/0!	#DIV/0!		#DIV/0!	#DIV/0!		#DIV/0!	#DIV/0!								#DIV/0!	#DIV/0!								#DIV/0!	#DIV/0!								#DIV/0!	#DIV/0!
		171		Cytosine	9.6	10.8	10.37	3	112.051				94.2842	0.665842		100	1.61703		42.3359	7.67895								63.6114	8.83789								70.3374	8.12393								63.3758	7.42299
		172		Cytidine	11.1	12.2	11.56	3	244.093				108.779	3.06165		100	3.56391		67.2826	10.1861								44.3389	4.09982								22.4112	3.22282								6.81903	1.19133
		173		CMP	17.7	19.1	--	6	322.045				1793.08	168.988		100	36.5348		13.6804	38.6939								0	0								136.994	239.067								29.4625	55.8662
		174		CDP	19.2	21.5	--	6	402.011				#DIV/0!	#DIV/0!		#DIV/0!	#DIV/0!		#DIV/0!	#DIV/0!								#DIV/0!	#DIV/0!								#DIV/0!	#DIV/0!								#DIV/0!	#DIV/0!
		175		CTP	20.8	21.9	--	6	481.977				#DIV/0!	#DIV/0!		#DIV/0!	#DIV/0!		#DIV/0!	#DIV/0!								#DIV/0!	#DIV/0!								#DIV/0!	#DIV/0!								#DIV/0!	#DIV/0!
		176		dCMP	17.1	18.5	--	6	306.05				#DIV/0!	#DIV/0!		#DIV/0!	#DIV/0!		#DIV/0!	#DIV/0!								#DIV/0!	#DIV/0!								#DIV/0!	#DIV/0!								#DIV/0!	#DIV/0!
		177		dCDP	18.5	20.4	--	6	386.016				#DIV/0!	#DIV/0!		#DIV/0!	#DIV/0!		#DIV/0!	#DIV/0!								#DIV/0!	#DIV/0!								#DIV/0!	#DIV/0!								#DIV/0!	#DIV/0!
		178		dCTP	20.1	21.6	--	6	465.982				#DIV/0!	#DIV/0!		#DIV/0!	#DIV/0!		#DIV/0!	#DIV/0!								#DIV/0!	#DIV/0!								#DIV/0!	#DIV/0!								#DIV/0!	#DIV/0!
		179		Thymine	2.7	4.8	4.25	5	127.05				86.8341	1.30182		100	1.88024		85.1028	79.3784								31.26	5.13498								26.9381	4.41568								53.1291	70.2998
		180		dThymidine	2.7	4.9	2.99	3	241.083				92.0746	1.716		100	1.53068		162.037	68.8528								111.676	12.5813								76.2636	17.3289								62.0327	58.8927
		181		dTMP	15.8	17	--	6	321.049				#DIV/0!	#DIV/0!		#DIV/0!	#DIV/0!		#DIV/0!	#DIV/0!								#DIV/0!	#DIV/0!								#DIV/0!	#DIV/0!								#DIV/0!	#DIV/0!
		182		dTDP	17.8	19	--	6	401.016				#DIV/0!	#DIV/0!		#DIV/0!	#DIV/0!		#DIV/0!	#DIV/0!								#DIV/0!	#DIV/0!								#DIV/0!	#DIV/0!								#DIV/0!	#DIV/0!
		183		dTTP	19.3	20.7	--	6	480.982				#DIV/0!	#DIV/0!		#DIV/0!	#DIV/0!		#DIV/0!	#DIV/0!								#DIV/0!	#DIV/0!								#DIV/0!	#DIV/0!								#DIV/0!	#DIV/0!
		184	Purines	AICAR	13	14.3	13.38	3	337.055				96.1446	2.29428		100	0.380874		248.368	10.5172								249.977	25.3624								228.489	26.1496								191.902	20.742
		185		FAICAR	15.8	17.5	--	6	365.05				#DIV/0!	#DIV/0!		#DIV/0!	#DIV/0!		#DIV/0!	#DIV/0!								#DIV/0!	#DIV/0!								#DIV/0!	#DIV/0!								#DIV/0!	#DIV/0!
		186		Adenine	7.3	9	8.08	3	136.062				86.7092	0.987922		100	0.582301		44.6259	8.235								51.0593	12.2546								44.8527	8.36354								29.9765	7.80718
		187		Adenosine	7.5	9.3	8.46	4	268.104				232.357	6.99272		100	1.57893		12.8112	6.53728								14.8401	2.85029								17.5786	4.15342								8.48194	4.91234
		188		AMP	16.6	18.1	--	6	346.056				578.157	24.4796		100	0.338575		0	0								83.6416	105.447								144.961	214.995								10.3218	24.3662
		189		ADP	18.3	19.5	--	6	426.022				#DIV/0!	#DIV/0!		#DIV/0!	#DIV/0!		#DIV/0!	#DIV/0!								#DIV/0!	#DIV/0!								#DIV/0!	#DIV/0!								#DIV/0!	#DIV/0!
		190		ATP	19.7	21.5	--	6	505.988				#DIV/0!	#DIV/0!		#DIV/0!	#DIV/0!		#DIV/0!	#DIV/0!								#DIV/0!	#DIV/0!								#DIV/0!	#DIV/0!								#DIV/0!	#DIV/0!
		191		cAMP	15.5	16.6	--	6	328.045				0	0		100	141.421		0	0								0	0								76.0711	215.161								0	0
		192		dAdenosine	3.6	5.6	5.06	4	252.109				#DIV/0!	#DIV/0!		#DIV/0!	#DIV/0!		#DIV/0!	#DIV/0!								#DIV/0!	#DIV/0!								#DIV/0!	#DIV/0!								#DIV/0!	#DIV/0!
		193		dAMP	16.2	17.2	--	6	330.061				#DIV/0!	#DIV/0!		#DIV/0!	#DIV/0!		#DIV/0!	#DIV/0!								#DIV/0!	#DIV/0!								#DIV/0!	#DIV/0!								#DIV/0!	#DIV/0!
		194		dADP	17.8	19.2	--	6	410.027				#DIV/0!	#DIV/0!		#DIV/0!	#DIV/0!		#DIV/0!	#DIV/0!								#DIV/0!	#DIV/0!								#DIV/0!	#DIV/0!								#DIV/0!	#DIV/0!
		195		dATP	19.4	20.7	--	6	489.994				#DIV/0!	#DIV/0!		#DIV/0!	#DIV/0!		#DIV/0!	#DIV/0!								#DIV/0!	#DIV/0!								#DIV/0!	#DIV/0!								#DIV/0!	#DIV/0!
		196		1-Methyladenosine	17.7	19	--	6	282.12				150.128	106.218		100	141.421		58.2505	83.5859								13.962	39.4905								85.4288	77.1227								67.326	79.2178
		197		Adenylosuccinate	19.8	20.7	--	6	462.067				#DIV/0!	#DIV/0!		#DIV/0!	#DIV/0!		#DIV/0!	#DIV/0!								#DIV/0!	#DIV/0!								#DIV/0!	#DIV/0!								#DIV/0!	#DIV/0!
		198		Guanine	10.7	11.8	11.59	5	150.042				98.0195	23.4618		100	20.3087		55.0511	115.941								16.2431	28.2349								11.1777	12.1152								16.2244	18.4626
		199		Guanosine	12	12.8	--	6	282.084				70.8695	100.225		100	9.34774		89.9783	131.092								59.1096	83.6052								0	0								23.6662	66.938
		200		GMP	17.8	19	--	6	362.051				1804.4	92.6896		100	12.6945		0	0								115.93	151.092								231.14	341.231								0	0
		201		GDP	19.4	21.2	--	6	442.017				#DIV/0!	#DIV/0!		#DIV/0!	#DIV/0!		#DIV/0!	#DIV/0!								#DIV/0!	#DIV/0!								#DIV/0!	#DIV/0!								#DIV/0!	#DIV/0!
		202		GTP	21.2	22.4	--	6	521.983				#DIV/0!	#DIV/0!		#DIV/0!	#DIV/0!		#DIV/0!	#DIV/0!								#DIV/0!	#DIV/0!								#DIV/0!	#DIV/0!								#DIV/0!	#DIV/0!
		203		dGuanosine	10.7	12.3	11.83	5	266.089				0	0		100	141.421		1190.36	2236.67								58.1074	164.353								0	0								328.738	542.64
		204		7-Methylguanosine	18.3	19.5	--	6	297.108				#DIV/0!	#DIV/0!		#DIV/0!	#DIV/0!		#DIV/0!	#DIV/0!								#DIV/0!	#DIV/0!								#DIV/0!	#DIV/0!								#DIV/0!	#DIV/0!
		205		Dimethylguanosine	9.5	10.5	--	6	312.13				154.317	78.6967		100	141.421		0	0								12.2573	22.9354								16.9051	31.9017								9.22445	26.0907
		206		Inosine	10.3	11.4	10.34	4	267.073				189.011	5.65838		100	8.81073		892.033	306.715								563.491	86.0286								352.094	102.123								285.645	38.9976
		207		IMP	17.1	18.4	--	6	347.04				2379.58	156.812		100	80.3914		93.5785	212.149								0	0								30.8802	87.3424								12.3239	34.8574
		208		dInosine	5.6	7.9	6.35	4	251.079				142.356	15.0663		100	40.0735		589.092	1197.78								51.2124	20.481								93.6531	31.8047								308.761	589.492
		209		Hypoxanthine	7.4	9.2	8.32	3	135.031				105.61	3.61332		100	3.16205		152.231	18.8027								78.0349	18.2605								17.2841	7.41977								3.42248	0.785074
		210		Xanthine	9.4	10.5	9.98	1	151.026				94.57	0.741854		100	1.13782		68.879	3.75961								68.385	7.70837								62.5415	5.2047								52.6962	3.70054
		211		Xanthosine	10.3	11.3	10.65	2	283.068				93.2998	5.52452		100	2.40851		52.7527	19.6925								70.8248	15.3213								58.2732	10.7116								51.9207	15.5606
		212		Xanthurenic Acid	15	16.5	15.24	5	204.03				39.5564	55.9412		100	78.9641		105.818	228.24								734.199	339.095								495.211	186.188								140.345	131.768
		213		XMP	18.6	19.7	--	6	363.035				#DIV/0!	#DIV/0!		#DIV/0!	#DIV/0!		#DIV/0!	#DIV/0!								#DIV/0!	#DIV/0!								#DIV/0!	#DIV/0!								#DIV/0!	#DIV/0!
		214		Uric Acid	14.4	15.3	14.82	1	167.021				280.996	8.25354		100	5.85705		609.079	54.1394								553.98	74.4243								516.192	65.3582								474.965	39.7655
		215	Fatty Acid Deriv.	Octanoate	2.8	3.7	3.53	5	143.108				89.2243	3.43806		100	1.98881		209.566	79.4756								157.855	11.7192								125.432	15.098								135.595	48.0182
		216		Decanoate	2.8	3.5	3.13	5	171.139				89.7494	4.51903		100	3.80318		59.6393	31.0615								41.2199	2.78383								29.6078	4.20775								27.4608	8.91911
		217		4-Hydroxy-2-nonenal	2.6	2.8	2.63	5	157.122				#DIV/0!	#DIV/0!		#DIV/0!	#DIV/0!		#DIV/0!	#DIV/0!								#DIV/0!	#DIV/0!								#DIV/0!	#DIV/0!								#DIV/0!	#DIV/0!
		218	CoA-Deriv.	Pantothenate	12.5	13.4	12.97	2	218.103				77.665	5.11076		100	6.83418		38.3535	2.41326								37.2265	1.51714								39.4378	5.45336								37.1456	2.72488
		219		CoA	17.8	18.7	--	6	768.122				#DIV/0!	#DIV/0!		#DIV/0!	#DIV/0!		#DIV/0!	#DIV/0!								#DIV/0!	#DIV/0!								#DIV/0!	#DIV/0!								#DIV/0!	#DIV/0!
		220		Dephospho-CoA	15.4	16.3	--	6	688.156				#DIV/0!	#DIV/0!		#DIV/0!	#DIV/0!		#DIV/0!	#DIV/0!								#DIV/0!	#DIV/0!								#DIV/0!	#DIV/0!								#DIV/0!	#DIV/0!
		221		Ac-CoA	17.5	18.4	--	6	810.133				#DIV/0!	#DIV/0!		#DIV/0!	#DIV/0!		#DIV/0!	#DIV/0!								#DIV/0!	#DIV/0!								#DIV/0!	#DIV/0!								#DIV/0!	#DIV/0!
		222		Prop-CoA	17	17.9	--	6	824.149				#DIV/0!	#DIV/0!		#DIV/0!	#DIV/0!		#DIV/0!	#DIV/0!								#DIV/0!	#DIV/0!								#DIV/0!	#DIV/0!								#DIV/0!	#DIV/0!
		223		Malonyl-CoA	19.4	20.7	--	6	854.123				#DIV/0!	#DIV/0!		#DIV/0!	#DIV/0!		#DIV/0!	#DIV/0!								#DIV/0!	#DIV/0!								#DIV/0!	#DIV/0!								#DIV/0!	#DIV/0!
		224	Carnitines	Carnitine	14.8	16.2	15.26	1	162.112				172.681	4.30916		100	4.99906		209.8	26.7633								239.565	22.4629								257.259	20.2539								257.371	22.0922
		225		AC-(02:0)	13.3	14.2	13.73	1	204.123				120.663	5.40742		100	2.36618		65.4703	5.30954								63.2603	3.83794								63.7986	4.07415								63.8968	4.25499
		226		AC-(03:0)	12.5	13.3	12.85	2	218.139				113.812	7.18136		100	2.17349		76.7207	19.0543								60.9512	2.90281								58.8126	3.34779								63.0279	13.4725
		227		AC-(04:0)	11.7	12.7	12.12	1	232.154				107.583	1.69544		100	1.9204		57.0618	8.84146								53.5157	5.39905								53.9456	4.77007								56.7724	4.92361
		228		AC-(04:1)	12.3	13.2	13.07	5	230.139				93.4204	3.13704		100	19.0474		167.775	271								7.50826	5.31004								4.60456	2.80354								49.6176	133.002
		229		AC-(05:0)	11	12.2	11.54	3	246.17				98.0811	0.618167		100	1.22697		76.5207	43.0214								52.8019	2.90574								51.2824	3.954								63.3957	21.0086
		230		AC-(05:1)	11.4	12.3	11.84	4	244.154				93.55	16.9968		100	7.81009		180.621	266.568								28.6307	8.69628								29.4336	4.91029								74.2529	111.493
		231		AC-(06:0)	10.6	11.4	10.69	5	260.186				71.0626	1.59039		100	4.49987		95.4136	128.493								17.5918	5.38134								15.6784	6.0971								40.2101	64.3213
		232		AC-(06:1)	11	11.6	11.54	5	258.17				78.6037	11.0016		100	31.9039		457.377	761.407								19.2495	10.627								10.8616	13.9769								190.107	356.67
		233		AC-(08:0)	10	10.8	10.58	5	288.217				90.8349	8.19066		100	7.10764		34.3535	64.2087								3.42659	4.84853								0	0								11.0368	27.5428
		234		AC-(08:1)	10.2	11	10.73	5	286.201				313.785	138.248		100	141.421		1012.65	1821.75								83.3458	160.492								0	0								760.202	1590.29
		235	Isoprenoids	Acetoacetate	16.1	16.9	16.61	5	101.024				88.3448	0.562286		100	2.14274		23.5428	6.37186								45.7136	5.41724								54.286	8.47731								28.7305	15.6495
		236		Mevalonate	13.1	14.6	13.91	5	147.066				92.4807	9.21275		100	6.6349		209.054	305.732								48.9448	12.9464								48.7636	7.11142								80.552	122.108
		237		Mevalolactone	2.7	3.6	3.03	4	129.056				112.497	4.39907		100	0.71875		510.75	228.722								987.692	354.312								1510.94	850.798								2745.07	764.487
		238		Mevalonate-5-P	15.8	17	16.16	3	227.033				501.933	166.011		100	73.5571		33491.9	2670.29								31932.2	2320.65								27669.1	2255.9								24524.4	2923.92
		239		Mevalonate-5-PP	17.9	19	--	6	306.999				#DIV/0!	#DIV/0!		#DIV/0!	#DIV/0!		#DIV/0!	#DIV/0!								#DIV/0!	#DIV/0!								#DIV/0!	#DIV/0!								#DIV/0!	#DIV/0!
		240		Isopentenyl-PP	16.8	17.8	--	6	244.999				113.402	2.01697		100	14.4996		5.48584	9.17943								3.21279	6.80355								5.27668	5.1299								2.49754	4.69586
		241		Geranyl-PP	15.7	16.5	--	6	313.061				#DIV/0!	#DIV/0!		#DIV/0!	#DIV/0!		#DIV/0!	#DIV/0!								#DIV/0!	#DIV/0!								#DIV/0!	#DIV/0!								#DIV/0!	#DIV/0!
		242		Farnesyl-PP	3.5	8.8	8.37	5	381.124				0	0		100	141.421		13805.1	14693.5								5587.36	1748.85								2831.38	1541.24								1916.42	936.491
		243		Geranylgeranyl-PP	16	18.5	16.39	5	449.186				#DIV/0!	#DIV/0!		#DIV/0!	#DIV/0!		#DIV/0!	#DIV/0!								#DIV/0!	#DIV/0!								#DIV/0!	#DIV/0!								#DIV/0!	#DIV/0!
		244	Nicotinamides	Nicotinamide	2.6	3.3	2.87	3	123.055				91.9764	8.12377		100	2.49748		38.1137	14.1802								38.215	4.97102								40.9716	3.42397								36.9926	10.5027
		245		Nicotinate	7.4	8.7	8.32	5	122.025				95.7082	3.27608		100	2.81423		83.8571	48.8879								48.759	10.0582								33.6204	9.01896								41.6809	35.3336
		246		mNAM	11.9	13.4	12.42	3	137.071				129.009	6.01524		100	4.44742		16.5991	12.4774								12.4327	5.88732								19.2181	8.78956								36.1272	10.8066
		247		NAD+	18	19	--	6	664.116				#DIV/0!	#DIV/0!		#DIV/0!	#DIV/0!		#DIV/0!	#DIV/0!								#DIV/0!	#DIV/0!								#DIV/0!	#DIV/0!								#DIV/0!	#DIV/0!
		248		NADH	17.1	18.1	--	6	664.117				#DIV/0!	#DIV/0!		#DIV/0!	#DIV/0!		#DIV/0!	#DIV/0!								#DIV/0!	#DIV/0!								#DIV/0!	#DIV/0!								#DIV/0!	#DIV/0!
		249		NADP+	19.9	21.1	--	6	744.083				#DIV/0!	#DIV/0!		#DIV/0!	#DIV/0!		#DIV/0!	#DIV/0!								#DIV/0!	#DIV/0!								#DIV/0!	#DIV/0!								#DIV/0!	#DIV/0!
		250		NADPH	19.2	20.3	--	6	744.084				#DIV/0!	#DIV/0!		#DIV/0!	#DIV/0!		#DIV/0!	#DIV/0!								#DIV/0!	#DIV/0!								#DIV/0!	#DIV/0!								#DIV/0!	#DIV/0!
		251	Flavines	Riboflavin	10.1	11.2	10.58	3	377.146				160.145	7.69745		100	2.08143		64.3427	22.4992								80.5084	18.0627								65.8968	18.1738								41.2007	12.8521
		252		FMN	16.2	17.2	--	6	455.097				#DIV/0!	#DIV/0!		#DIV/0!	#DIV/0!		#DIV/0!	#DIV/0!								#DIV/0!	#DIV/0!								#DIV/0!	#DIV/0!								#DIV/0!	#DIV/0!
		253		FMNH2	16	17	--	6	457.113				#DIV/0!	#DIV/0!		#DIV/0!	#DIV/0!		#DIV/0!	#DIV/0!								#DIV/0!	#DIV/0!								#DIV/0!	#DIV/0!								#DIV/0!	#DIV/0!
		254		FAD	17	18	--	6	784.15				#DIV/0!	#DIV/0!		#DIV/0!	#DIV/0!		#DIV/0!	#DIV/0!								#DIV/0!	#DIV/0!								#DIV/0!	#DIV/0!								#DIV/0!	#DIV/0!
		255		FADH2	16	18	--	6	786.166				#DIV/0!	#DIV/0!		#DIV/0!	#DIV/0!		#DIV/0!	#DIV/0!								#DIV/0!	#DIV/0!								#DIV/0!	#DIV/0!								#DIV/0!	#DIV/0!
		256	Vitamins	Dehydroascorbate	16.7	18.4	17.31	3	173.009				106.174	3.31583		100	2.52852		180.711	18.7683								201.393	36.656								239.029	55.4244								299.426	109.471
		257		Ascorbate	14	15	--	6	174.017				#DIV/0!	#DIV/0!		#DIV/0!	#DIV/0!		#DIV/0!	#DIV/0!								#DIV/0!	#DIV/0!								#DIV/0!	#DIV/0!								#DIV/0!	#DIV/0!
		258		Biotin	5.4	7	--	6	245.095				94.0381	10.8242		100	5.88993		0.711549	1.71565								0.0878509	0.24848								0	0								0	0
		259		Pyridoxine	3.3	5.6	4.25	3	170.081				118.36	2.11118		100	0.72814		96.8004	13.686								101.994	5.15997								98.3863	5.55347								82.907	10.0115
		260		Thiamine	13.4	14.4	13.97	2	265.112				270.006	7.19014		100	3.28671		324.673	25.8756								327.82	31.8896								313.917	36.7739								304.297	35.4223
		261		Thiamine-P	16	17	16.19	3	345.078				71.3775	41.0708		100	97.3491		3742.52	1025.28								4482.22	737.226								3743.11	1090.4								3194.78	338.327
[truncated: 77 more columns]

## Sheet: Data_Cells
		Analysis of Water-Soluble Metabolites in Cell Extracts
		Abs. Peak Area (alphabetical order)
		Compound			Retention Times [min]			Peak	MIM	Blanks			2h Ctrl.									5h Ctrl.									8h Ctrl.									24h Ctrl.									48h Ctrl.
		#	Class	Name	from	to	Peak	Qual.	[Da]	Blank_01	Blank_02	Blank_03	Sample_001	Sample_002	Sample_003	Sample_004	Sample_005	Sample_006	Sample_007	Sample_008	Sample_009	Sample_010	Sample_011	Sample_012	Sample_013	Sample_014	Sample_015	Sample_016	Sample_017	Sample_018	Sample_019	Sample_020	Sample_021	Sample_022	Sample_023	Sample_024	Sample_025	Sample_026	Sample_027	Sample_028	Sample_029	Sample_030	Sample_031	Sample_032	Sample_033	Sample_034	Sample_035	Sample_036	Sample_037
		99	Yang Cycle	1,2-Dihydroxy-3-keto-5-methyl-thiopentene (neg.)	4.5	5.2	--	6	161.028	0	0	0	0	0	0	4772	0	3545	0	0	0	0	3079	0	0	0	0	0	0	0	0	0	0	0	0	0	0	0	0	0	0	0	0	0	0	0	4855	3938	0
		196	Purines	1-Methyladenosine (pos.)	17.4	18.4	17.75	3	282.12	0	0	0	292515	223860	177482	398426	280007	349483	391338	404990	312494	256399	270159	357454	204980	223180	246201	285056	240248	232735	275178	367063	305637	367320	362191	422271	480544	413619	332507	347422	397424	353565	201867	272199	227024	436202	305050	376175	431695
		58	His-Metab.	1-Methylhistidine (pos.)	16.2	16.9	16.53	3	170.092	247985	11781	3946	4075003	4961489	2837868	4657707	3199058	3908707	5884092	5621454	4847703	2687407	3567422	5002883	2849815	3251604	2445823	3683887	2828749	2917725	4009440	4744118	5038287	5662800	5283245	6145192	5688987	4949652	2973513	5068573	7054995	6044908	3609130	3361936	4238998	6796048	7736003	7528448	4619906
		53	Glu-Metab.	2-Hydroxyglutarate (neg.)	16.3	17.5	16.58	3	147.03	1500068	1730289	1584597	342873096	278427966	400989256	534253177	597188842	492810947	764755740	843269193	677750908	617808453	577499420	347239465	498169040	624037413	556529149	440469215	475368577	360262143	339768144	370604527	352805261	619885091	820165203	1132902155	65060842	390659979	168587874	559922590	581974789	725073669	516652956	434141834	857765186	74706883	92408120	109544630	584892640
		59	BCAA Metab.	2-Isopropylmalic Acid (neg.)	4.9	6.3	5.59	5	175.061	984539	42049	35645	567778	538350	376287	880130	782658	694420	639859	703940	619971	434729	625596	791776	433383	610074	492918	561046	530263	681102	514770	483057	569628	766509	779243	813811	165430	183490	187287	757090	612255	511314	619154	653426	844109	348665	832849	909493	259150
		100	Yang Cycle	2-Keto-4-methyl-thiobutyrate (neg.)	2.7	3.7	3.3	4	147.012	7387	6809	0	328656	372801	330816	226419	150439	144249	919135	616744	433070	367080	275892	277399	125821	129759	163504	392491	326870	240502	201428	148761	205438	109153	169119	217569	359386	593222	1106232	54089	91520	137470	82825	41576	98137	368439	543425	178873	201159
		56	Pro-Metab.	3,4-Dehydroproline (neg.)	14	14.3	14.17	5	112.04	2990019	194954	146155	556760	447299	441928	546895	461295	465846	518185	372256	363082	429408	279574	187080	259153	277630	280980	246011	283028	255848	224290	191145	195491	247696	290922	260630	209235	340445	284714	284070	245126	247572	320017	274365	381338	204508	31441	271412	398356
		61	BCAA Metab.	3/4-Methyl-2-oxo-pentanoate (neg.)	2.7	3.3	2.9	4	129.056	43336150	8022455	6329982	220419954	342871755	155951440	188953710	154072085	146268634	207331927	187935190	154807731	106912254	154945987	250739923	103005593	133314275	100704329	171624490	116517760	152771186	133439732	145018584	161524370	153301617	156542442	187572956	472013247	177339770	174245970	95881908	139940224	110770670	76119359	77327278	133175911	430706484	644769259	221931648	130803860
		74	Trp-Metab.	3-Hydroxykynurenine (neg.)	8.1	9.8	9.14	3	223.072	58146	2099	14792	210214	235290	85698	648554	364116	626560	128732	129826	143729	111647	154971	222776	420676	462943	440794	117969	105225	181638	172882	231596	298491	521065	570638	382615	145523	82673	31456	261504	374301	193237	352002	449290	430087	112111	321575	182777	31654
		60	BCAA Metab.	3-Methyl-2-oxobutanoate (neg.)	4.7	6.1	5.2	4	115.04	129708842	22222590	14742615	166365797	168127867	155844802	207507520	254969448	229780167	214116861	217000170	304757218	170719724	296230792	353292808	154426297	227701934	205964764	334024627	183632828	196361190	314465825	250373356	318404681	293926691	61099418	67448163	58996609	55124625	58782723	60084109	50389153	70298622	33320350	40335089	39044413	44872077	53648840	64331656	58425917
		134	Glycolysis	3-Phosphoglycerate (neg.)	17.7	19.3	18.61	3	184.986	71813	3422	3596	12682066	4937456	4151890	4496279	3321322	3723062	5220656	4140879	4672233	3791915	5538720	12318785	3568776	3453705	3474878	7547408	4128998	8243425	9129919	10007326	11801293	4217488	3451386	2840802	5364408	6938067	12679888	6126167	5306077	4843150	2513158	3474654	1765752	8001321	15481961	8275812	3092822
		83	Ser-Metab.	3-Phosphohydroxypyruvate (neg.)	17.8	18.7	--	6	182.97	0	0	0	0	0	0	0	0	0	0	0	0	0	0	0	0	0	0	0	0	0	0	0	0	0	0	0	0	0	0	0	0	0	0	0	0	0	0	0	4712
		101	Yang Cycle	3-S-Methylthiopropanoate (neg.)	14.4	15.2	14.77	4	119.017	44138	3265496	1856662	14940416	20257984	17445586	17521536	16879085	16115273	16506529	15607339	15571268	14160541	15051804	15689412	14100675	14782593	13556526	14017593	13109500	13596272	12928057	12363989	11903449	12428771	11993266	11684927	12305024	11627877	11422179	11671923	10595221	11407155	11747828	11453883	11263306	11433047	11470157	11053550	11307416
		217	Lipid Px.	4-Hydroxy-2-nonenal (pos.)	2.6	2.8	--	6	157.122	17215	0	0	2428	0	0	0	0	0	0	5931	0	0	0	0	0	0	0	0	0	0	0	0	0	0	350	0	0	1842	0	0	0	0	0	2861	0	0	0	0	0
		77	Trp-Metab.	5-Hydroxytryptophane (pos.)	12.4	13.4	12.87	3	221.092	48606	0	0	146144	237015	105656	255007	160393	249903	163875	182746	103609	95762	190748	219347	151049	271888	207316	133171	112900	242665	230744	349122	398987	496637	477976	439827	221992	76002	38443	543445	689821	425308	358732	427987	396470	511292	962511	873596	225164
		55	Glu-Metab.	5-Oxoproline (neg.)	13.5	14.3	13.91	1	128.035	10113081	25379073	22015228	470282189	589496054	410976883	300415728	263384163	254407133	325570424	304311891	280918041	385594237	429206609	581104531	244882412	206966799	217277065	280416583	212494557	254729153	430332863	456902545	514677038	319190609	323672634	323997142	974938101	386869509	365181118	481544345	559134419	493103276	263050296	279074853	266415957	905779136	369931102	614297331	411420632
		204	Purines	7-Methylguanosine (neg.)	18.3	19.5	--	6	297.108	0	0	0	0	0	0	0	0	0	0	0	0	0	0	0	0	0	0	0	0	0	0	0	0	0	0	0	0	0	0	0	0	0	0	0	0	0	0	0	0
		225	Carnitines	AC-(02:0)	13.3	14.2	13.78	1	204.123	666380	233551	208172	50332615	32154469	77454755	62039823	47751348	55738148	117666520	119990038	120120260	78489717	71598166	45771002	71490643	40038113	47183305	73151738	98520548	58410224	45631351	33269798	38164349	55512051	46392568	48234295	5782640	170475951	6635769	19452395	27073120	32371584	15638580	12828081	20769234	5362687	9882172	8561534	97555000
		226	Carnitines	AC-(03:0)	12.5	13.3	12.96	1	218.139	501962	0	4006	659393	1162445	504444	718921	589076	1137047	356732	338922	485025	481216	544101	825959	525040	692003	728626	526710	176815	231291	353379	496198	511394	769380	663240	721819	592478	474278	362556	471302	580014	495873	277848	310955	426078	605438	752519	988710	593395
		227	Carnitines	AC-(04:0)	11.7	12.7	12.2	1	232.154	691392	0	0	1557071	2597036	2022258	3364004	2354259	4785323	2291979	1783814	2426295	2706591	3362040	3578391	2688898	2762093	2887516	1770186	992128	1111972	1459633	1710273	2159210	3767731	3097415	2688445	3034328	2862586	1204385	2104018	2806560	2316422	963026	1165231	1480083	4033361	7108477	5357242	2289667
		228	Carnitines	AC-(04:1)	12.1	12.9	12.43	4	230.139	494371	0	0	39138	7478	11607	34540	16629	18861	7747	0	0	5103	17288	7840	5050	9656	13145	16255	9289	5007	0	0	17352	24249	22308	32193	0	5594	4527	18178	6621	0	18637	4044	19636	0	0	8496	9631
		229	Carnitines	AC-(05:0)	11	12.2	11.68	1	246.17	319735	5303	5959	1156092	1653603	1208585	2141287	1684161	1832849	889391	976848	858466	1278823	1701855	1848131	1343096	1387900	1343062	533936	635654	540054	1104636	1293843	1169546	2164781	1857900	2159614	2456419	1160308	1597740	2857172	3022776	3181872	1679736	1512106	1747019	9261595	34340095	19584887	4227672
		230	Carnitines	AC-(05:1)	11.5	12.4	11.99	3	244.154	603020	25055	6625	95555	66487	49750	116286	79767	92868	24929	36657	41025	59428	147446	122278	64307	77417	47015	49449	6437	45332	26100	30586	26155	66611	90401	143989	57173	11950	43415	163516	120178	232970	94717	69910	165366	91602	83184	119885	205445
		231	Carnitines	AC-(06:0)	10.6	11.5	11.1	1	260.186	33527	0	0	8188394	11742590	17188243	22744516	10910622	16846417	16347042	17174336	14198382	17756898	29416812	18795437	14673083	14410839	11025931	6879866	7187029	4394086	12376558	10078599	14671481	27726564	18441943	17531632	969433	7772073	2701066	10809218	18817985	13480432	6244337	4290816	4961982	2174131	1073740	2355605	15771817
		232	Carnitines	AC-(06:1)	10.9	11.7	11.45	5	258.17	459973	0	0	7369	17390	0	26146	7844	22995	7653	0	0	13631	12571	0	7310	6425	13428	0	0	0	6329	0	0	12737	30180	0	15203	8187	0	9242	6891	6790	0	6502	5307	0	16432	12371	0
		233	Carnitines	AC-(08:0)	9.7	10.8	10.48	3	288.217	64577	0	0	3671635	7916271	3331560	3726000	2118436	2211537	2920953	2465040	1225878	361046	2545059	5730646	2111213	2479500	1776572	1221154	1002042	719816	3789344	4297550	4994874	4071028	3128593	2466360	167222	775751	24691	2684169	4736363	3570070	1126879	518118	443414	348817	121462	572799	2761979
		234	Carnitines	AC-(08:1)	10.2	11	--	6	286.201	17555	0	0	0	12341	0	0	0	0	0	0	0	0	0	0	0	13361	0	0	0	0	0	0	0	0	25344	0	0	0	0	0	0	0	0	0	0	0	0	0	0
		221	CoA-Deriv.	Ac-CoA (pos.)	17.5	18.4	--	6	810.133	0	0	0	0	0	0	0	0	0	12483	11275	0	0	4193	0	5947	0	0	0	0	0	0	0	0	0	0	0	0	0	0	0	0	0	0	0	0	0	0	0	0
		235	Isoprenoids	Acetoacetate (neg.)	15.6	16.4	15.87	4	101.024	1078350	668406	1489306	5458763	3063757	4013982	6178422	5040761	4314179	12525566	9596627	5827887	4245802	4521683	5228235	4162712	5356999	3712079	4869518	6159323	5486746	4158803	4272234	4895792	5722802	5494995	9520737	17215598	10987965	14453224	3229908	3509321	3556677	1278325	1933324	2790517	7368570	4925891	3677449	4333498
		116	EAs & Cholines	Acetylcholine (+)	15.7	16.7	16.01	1	146.118	2702232	403274	377020	37619085	37075181	33131182	62973579	50264248	51330203	64530276	72340568	57480461	41529861	50610432	49127168	44158231	53688278	39555399	40762927	37530876	34380629	54009788	61236748	58910997	81973060	81006731	100632708	96588100	89419612	75027483	65340372	81582236	74533161	47245602	42340993	61095264	90873003	88824601	98265452	75273075
		148	TCA Cycle	Aconitate (neg.)	15.2	18.4	17.01	3	173.009	36811	49739	33486	21013296	15573690	26074311	16247330	15017021	12344083	41178627	42609799	31958676	20671811	20205871	19472299	10776192	7978260	7008304	18843387	21682364	17664123	20616963	15395797	13848300	9670146	9949211	15391241	12706486	25708261	9534521	9098669	6752869	9297471	4185804	2961579	4604629	7801725	4810491	8100636	16373905
		186	Purines	Adenine (pos.)	7.5	8.9	8.32	3	136.062	24751275	13996070	15340698	46899381	55314704	40665844	49206506	44556066	43912062	46420442	50505351	53543484	41169996	45802047	46392633	44684037	56746128	43614172	38608798	33397879	40200769	54003049	43492172	50991359	53470911	51612302	52488403	35600635	40308654	31695258	35671210	38582372	37583506	30152698	30661021	33954835	27967189	33931645	32747873	36224331
		187	Purines	Adenosine (pos.)	8.1	9.4	8.92	3	268.104	1243854	7352339	7121284	13600345	19004023	14550628	18944676	16915419	18638579	18107521	19003344	16342625	16399624	18765942	17572397	14200297	18183365	17572846	15143385	9648977	11669437	18836659	22283891	21143569	21429970	18872587	23307825	16801053	18668546	13483285	25114733	28732633	26657270	13935602	14005700	16693521	15486185	11789907	17765428	18336958
		197	Purines	Adenylosuccinate (neg.)	19.2	20.6	19.47	3	462.067	0	0	0	1436142	1649541	981755	1190457	839096	1201202	830505	878805	674940	630151	772541	784060	538268	701243	657211	450170	481553	380730	792697	1033046	962245	865877	423077	298984	4189187	1040838	7383013	900132	938025	728424	457399	424044	188893	2935563	2951754	2558134	373817
		189	Purines	ADP (neg.)	17.8	19.5	18.3	2	426.022	0	23760	10874	16771361	22079666	14572044	15207428	11323490	13378209	22457755	21321734	20798664	13698766	20193182	25237650	11445332	15117012	10859907	15539255	13270725	14382161	22554660	27114150	27108405	18752750	18080776	20324930	5307696	22315938	5489343	21293598	28545825	20865035	11070839	11003018	9158883	3992693	26390597	11693778	12942756
		184	Purines	AICAR (neg.)	13	14.3	13.75	3	337.055	0	60965	17495	5593153	15631265	5478788	7430121	6752033	6646973	3388897	4154832	7364522	6418851	7141578	13804524	5546769	7157331	5698655	8644734	3431226	6580102	4332387	6042294	6540969	4522790	8250228	12419756	12456936	3211728	4675084	6900732	8868783	8709981	4334519	6019727	8641913	7190161	14659612	16129309	7377564
		102	Yang Cycle	a-Keto-glutaramate (neg.)	10.8	11.7	11.15	4	144.03	690742	234001	120898	632039	660260	434428	650560	584833	629546	621591	630188	534115	431090	569052	853562	425845	564937	527966	515353	413613	524182	577422	619920	658358	762119	825492	834745	779410	645063	410306	875050	1063558	920829	612122	709075	748447	889694	2364758	1559550	649138
		149	TCA Cycle	a-Ketoglutarate (neg.)	15.5	16.6	15.85	2	145.014	70478	73509	21794	58308673	42630291	57815141	72602891	62849896	45742867	147517746	129594347	81666294	56729102	55975762	42863196	41288772	51251254	46057009	58142796	67975833	55693610	51376188	47636170	42468810	60529965	61299594	100454191	175546989	122057756	154426599	29189086	27502065	29354695	15778208	12449180	36474914	66794133	41353152	15427752	26713864
		7	Non-Ess. Amino Acids	Alanine (pos.)	14.5	16	14.93	2	90.055	6305646	51239788	46338912	297665089	306776882	318820564	436575218	405803232	384082854	621447079	619937729	533585510	366409880	418113389	368621877	343645395	398098365	352911209	430049932	424570656	376824409	419185068	473507033	452654775	565669609	583941717	698312445	656406966	674231066	500238385	438868533	478072357	500457362	348363427	337290930	455177809	551170434	584024511	571557099	393173838
		129	Glycolysis	Aldohexose (neg.)	13.1	14.2	13.73	2	179.056	442985	2572574	1950477	100843298	311134380	95174016	118516562	104924508	106859266	57850271	67173845	120262161	108575887	116668009	247289221	90798572	113405555	93089741	139445871	55542840	106950754	70461558	97209638	105845086	68647310	125918369	178576286	244307002	59481227	87901960	107184868	120351375	125754201	67965894	91347640	125897386	142814458	366755021	352066401	119756561
		188	Purines	AMP (neg.)	16.3	17.7	16.62	1	346.056	27827	483803	379908	44349200	63078109	53063666	69211421	64132947	63167756	73747239	88163551	71338155	75266287	75451869	49769569	48543519	73356220	59711265	38727690	51270283	28857782	46644275	57610164	52289697	78033248	75322224	113167820	91323566	56258153	17241401	62697026	92599061	94703775	55604377	43661370	62389638	50179052	51373562	56108994	73207808
		8	Non-Ess. Amino Acids	Arginine (pos.)	18.7	19.7	19.13	3	175.119	4532876	9097474	8285408	415094114	593093416	319712874	356885944	336969223	387348128	261765039	265285863	312233278	291025097	403724433	630314944	279820292	326882401	337059610	412235501	231503588	362158000	377032482	436958430	550271742	403432377	465690572	592873341	864140614	443852837	339679240	524591194	642448370	602790508	374201581	455111620	388571268	821433680	1401697747	1012739463	539008673
		157	Urea Cycle	ArgSucc (pos.)	18.8	20.1	19.04	2	291.13	0	4014	0	7173659	7491586	4688834	6259208	4028707	6586876	5222305	4271414	4261192	3000628	5478578	11587219	3790652	3642219	3534000	5285575	3857016	5576745	8966482	9530493	12238764	7858275	4352636	2604126	20579718	9381355	12236286	6765159	9382114	6313527	4111287	5622072	1796176	19280247	29019159	18039139	3241432
		9	Non-Ess. Amino Acids	Asparagine (pos.)	15.7	16.9	16.07	3	133.061	258309	987372	772846	149219805	158609294	123736067	175668229	149479833	164977880	195605119	203539320	192983854	132588088	150973210	180847756	150892267	164760366	124010860	132380944	115351699	124083187	155217394	182863973	189700258	228695974	210683534	250345049	256843641	246323882	222212595	191815989	247030584	224461057	155950968	150921360	179564888	324452196	379345501	371965656	178838963
		10	Non-Ess. Amino Acids	Aspartate (neg.)	16.7	18.3	17.07	2	132.03	3075346	3271817	2289473	319332855	248028600	166645821	257978658	227270845	257032310	90605443	91326541	107631942	71994958	105032330	184923470	152427150	180482020	167304092	100586327	58165542	87809878	230784564	247220115	237041292	225985102	166476223	124032008	579956994	131235188	455255895	200118604	266513395	187946802	176345234	200119440	92927780	438252783	407134404	547657747	75442566
		190	Purines	ATP (neg.)	19.3	21	19.53	3	505.988	0	0	0	7959705	8242259	4512247	793361	304426	498223	3267867	2188107	2655877	779490	4258597	17062211	803709	833856	404431	5074211	1712280	4843566	11819707	10301069	12992075	1384908	767806	712829	19216	4302468	113468	4664064	5234343	1962339	297690	529141	49389	12944	7009406	617243	662687
		258	Vitamins	Biotin (pos.)	5.4	7	6.42	5	245.095	25674	0	0	0	0	0	18529	6908	0	18243	0	8894	0	0	0	0	8210	6178	0	0	0	0	0	0	0	0	9492	0	0	0	15866	0	0	5776	6448	6121	6258	20590	29713	0
		191	Purines	cAMP (neg.)	15.5	16.6	15.81	5	328.045	0	0	0	0	0	0	0	0	6229	0	0	0	0	0	0	0	4787	0	0	3850	0	0	0	0	0	0	0	0	0	0	5858	9764	0	0	0	4277	4751	5300	0	0
		158	Pyrimidines	Carbamoylaspartate (neg.)	17.1	18	17.38	3	175.036	4444	2790	0	198609	47122	135255	197107	70152	91803	45842	18430	13257	130205	135305	177414	558663	908785	775159	125231	127147	119173	93019	108552	182558	268441	148406	116105	7442	40873	48898	88507	102890	90085	62788	65998	69659	0	0	6623	11622
		153	Urea Cycle	Carbamoylphosphate (neg.)	16.5	17.6	16.69	3	139.975	0	0	0	34306	0	12814	31848	88282	37747	49474	77694	36792	77997	49037	282605	64869	115859	111899	30325	40341	16338	21824	24465	10602	20625	55958	73707	13102	82478	60830	10609	14468	0	26515	48190	37971	36503	0	14477	21892
		224	Carnitines	Carnitine (+)	14.8	15.9	15.3	1	162.112	292220	347414	331151	267287624	258567726	244950371	456901595	388617292	414644464	567026719	590222854	495455923	340070089	387030863	327556826	304129608	409224275	340396562	304095831	320919518	275200310	381775845	461207496	411047845	648209063	715222009	855320263	661413174	610356740	569740709	483691793	632066798	547200790	346615793	295417166	477114108	483415528	305018294	426039804	392261551
		174	Pyrimidines	CDP (neg.)	18.8	21.5	19.05	3	402.011	0	0	0	2442058	3007010	2248975	950104	423915	716239	2209299	1838624	2341798	833877	2455891	4228721	578239	821242	505275	1577981	1055663	2110272	3460451	3482325	3807120	1007516	788019	578401	60447	2595854	151478	2178379	2736974	1424357	531063	537799	123640	33290	3375346	470148	574481
		119	EAs & Cholines	CDP-Choline (pos.)	17.9	19.1	18.23	1	489.115	0	3599	0	16185036	14901864	13289372	23144466	18317650	22662476	23025269	23447551	22384375	19020858	20706318	19178834	20677025	22044096	19162952	15341022	16581829	12435557	17439682	20018497	19500037	30866708	29307826	29947290	13950698	23537539	14861368	16207095	21573309	17105812	11474858	10945389	13580592	3260680	9597698	3373397	12084101
		114	EAs & Cholines	CDP-Ethanolamine (pos.)	17.9	18.8	18.29	1	447.068	0	0	3571	8496706	8470874	7147410	15506154	14501367	16131736	9834707	10643530	9365569	8071408	9813045	10637703	11576298	13091728	11297097	6332375	6643584	5587966	9236597	10776127	10481886	17113923	18218236	18501810	4584183	10351437	7487368	7112430	9130549	7931393	5817487	5805540	7492314	1064556	3574506	1284589	3831751
		115	EAs & Cholines	Choline (+)	10.2	12.3	11.68	1	104.107	15103681	46749340	47637472	2918586664	2604321823	2454456287	2169446202	2098798938	2318661104	3912528453	3621680592	3280415509	2717395089	2834039662	2731550864	1735805282	2157079315	1865298279	2831806049	2538446269	2146026512	2487627157	2879500805	2743098616	2528727188	2445254548	3135463436	1899374995	3268878996	1437433052	1938864341	2602883313	2309922585	1637367852	1491428631	1785604453	1341801648	982123646	1398170961	2167697523
		147	TCA Cycle	Citrate (neg.)	16.4	23.5	19.51	3	191.02	3621198	59874003	34374314	1201906348	1408620700	1803496683	1355509900	1091085822	1087521508	2832199107	3458787339	2947342275	2013048492	2250934348	2503576547	1305624523	991199481	792721721	1889542827	1886974202	1969101961	2338220512	1987966778	1917569030	1286592697	1308093846	1842616742	1943618135	2475930854	1404437790	1168651739	978279269	1185283865	567000210	500069829	436346828	1262542003	966773934	1394648248	1548172232
		156	Urea Cycle	Citrulline (pos.)	16	17.5	16.3	2	176.103	61335	3600	17357	3279585	4745030	2879580	2428210	2013045	2205616	2200762	2787619	2358144	2264243	3425831	4905195	1847717	1975193	1744038	2582715	2675949	2151443	6891886	3258287	3567738	2390497	2225289	2958814	5465469	2293992	2176416	3181772	4049379	3682019	1830699	2268867	2000552	4655427	7219305	5731233	3109834
		173	Pyrimidines	CMP (neg.)	17.3	18.9	17.69	1	322.045	0	27345	3734	16836494	15168579	16747847	41598621	40626762	44685704	37976294	46193222	39503583	29893257	26184131	15710566	29279140	39271360	31634199	15533520	21174850	18626988	16920973	20767562	18158171	39805876	43803090	57719125	22816628	32907244	12099160	21766308	29999768	29122061	21583912	18866282	30045537	17372236	18155954	19479292	22851889
		219	CoA-Deriv.	CoA (pos.)	17.5	18.7	17.7	3	768.122	0	0	0	0	0	0	0	0	0	42714	62081	34486	46830	11277	25497	10377	14404	0	0	10457	10781	4959	0	15398	23361	34668	35525	0	124989	4502	28122	107719	29458	23222	9447	32651	0	0	0	33006
[truncated: 1,523 more rows]
[truncated: 71 more columns]

## Sheet: Results
	Analysis of Water-Soluble Metabolites in Cell Extracts																												Analysis of Water-Soluble Metabolites in Cell Extracts																	Analysis of Water-Soluble Metabolites in Culture Media
	Rel. Norm. Peak Area [% of corresponding Ctrl.]																												Rel. Norm. Peak Area [% of corresponding Ctrl.]																	Average Rel. Norm. Peak Area [% of RPMI]
[truncated: 171 more rows]
[truncated: 40 more columns]

## Sheet: Pre Figure
		Analysis of Water-Soluble Metabolites in Cell Extracts
[truncated: 172 more rows]

[truncated: 1 more sheets: Final Figure]
