# Supplementary material for: Mass Spectrometric Metabolic Fingerprinting of 2-Deoxy-D-Glucose (2-DG)-Induced Inhibition of Glycolysis and Comparative Analysis of Methionine Restriction versus Glucose Restriction under Perfusion Culture in the Murine L929 Model System
Source: Int J Mol Sci. 2022 Aug 16;23(16):9220. doi: 10.3390/ijms23169220 (PMC9408990; doi:10.3390/ijms23169220)
Supplement: Supplementary file 1 [file ijms-23-09220-s001.zip › S2_Analysis MetR versus LowCarb.xlsx]

## Sheet: Form
	Cancer Metabolism MS Unit: Sample Application Form									2022-01-12
	Customer:	Name:		Axel Seher				Experiment-No.:	1-4
		Mail / Tel.:		seher_a@ukw.de			20174841
		Research-Group:		AG Seher
		Institute:		Zahnklinik/MKG
	Scientific Background:	Aim of the Experiment:		L929 im Perfusionssystem über 7 Tage (Parallel Kontrolle, Met- und Low Carb (3mm Glukose))
		Target Metabolites:		Watersoluble Metabolites
	Samples:	Date of Sample Submission:		2019-12-19
		Sample Source:		L929 cell pellet and medium
		Sample List:		see "Sample_List" page
		Extraction Method:		M/W (80/20)
		Standards:		Lamivudine
	MS Analysis:	Date of analysis:		2022-01-18
		MS-Method:		210805_HILIC
		Evaluation:		autoTF				Master Method:	210101_WatSolMet_Amide
								Batch:	220118_WatSolMet_Amide
		Storage File(s):		D:/Data/Axel/Julian/220118
	Organization:	Date of Result Submission:		21.01.2022
		Pricing:		1. HJ 2022 Flatrate
		Date of Bill Submission:		not yet submitted

## Sheet: Sample_List
	MS #		Probenname	Beschreibung	Versuch	Durchführungsdatum
	1	1	1.1.1 Voll	Kontrolle Vollmedium	1	2020-11-25
	2	10	1.2.1 Voll	Kontrolle Vollmedium	2	2020-12-04
	3	19	1.3.1 Voll	Kontrolle Vollmedium	3	2020-12-15
	4	28	1.4.1 Voll	Kontrolle Vollmedium	4	2020-12-22
	5	2	2.1.1 Met-	Met- Medium	1	2020-11-25
	6	11	2.2.1 Met-	Met- Medium	2	2020-12-04
	7	20	2.3.1 Met-	Met- Medium	3	2020-12-15
	8	29	2.4.1 Met-	Met- Medium	4	2020-12-22
	9	3	3.1.1 Low	Low Carb (3 mM Glukose)	1	2020-11-25
	10	12	3.2.1 Low	Low Carb (3 mM Glukose)	2	2020-12-04
	11	21	3.3.1 Low	Low Carb (3 mM Glukose)	3	2020-12-15
	12	30	3.4.1 Low	Low Carb (3 mM Glukose)	4	2020-12-22
	13	4	1.1.2 Voll	Überstand Kontrolle nach 7d	1	2020-12-02
	14	13	1.2.2 Voll	Überstand Kontrolle nach 7d	2	2020-12-11
	15	22	1.3.2 Voll	Überstand Kontrolle nach 7d	3	2020-12-22
	16	31	1.4.2 Voll	Überstand Kontrolle nach 7d	4	2020-12-29
	17	5	2.1.2 Met-	Überstand Met- nach 7d	1	2020-12-02
	18	14	2.2.2 Met-	Überstand Met- nach 7d	2	2020-12-11
	19	23	2.3.2 Met-	Überstand Met- nach 7d	3	2020-12-22
	20	32	2.4.2 Met-	Überstand Met- nach 7d	4	2020-12-29
	21	6	3.1.2 Low	Überstand Low Carb nach 7d	1	2020-12-02
	22	15	3.2.2 Low	Überstand Low Carb nach 7d	2	2020-12-11
	23	24	3.3.2 Low	Überstand Low Carb nach 7d	3	2020-12-22
	24	33	3.4.2 Low	Überstand Low Carb nach 7d	4	2020-12-29
	25	7	1.1.3 Voll	Zellpellet Kontrolle nach 7 Tagen	1	2020-12-02
	26	16	1.2.3 Voll	Zellpellet Kontrolle nach 7 Tagen	2	2020-12-11
	27	25	1.3.3 Voll	Zellpellet Kontrolle nach 7 Tagen	3	2020-12-22
	28	34	1.4.3 Voll	Zellpellet Kontrolle nach 7 Tagen	4	2020-12-29
	29	8	2.1.3 Met-	Zellpellet Met- nach 7 Tagen	1	2020-12-02
	30	17	2.2.3 Met-	Zellpellet Met- nach 7 Tagen	2	2020-12-11
	31	26	2.3.3 Met-	Zellpellet Met- nach 7 Tagen	3	2020-12-22
	32	35	2.4.3 Met-	Zellpellet Met- nach 7 Tagen	4	2020-12-29
	33	9	3.1.3 Low	Zellpellet Low Carb nach 7 Tagen	1	2020-12-02
	34	18	3.2.3 Low	Zellpellet Low Carb nach 7 Tagen	2	2020-12-11
	35	27	3.3.3 Low	Zellpellet Low Carb nach 7 Tagen	3	2020-12-22
	36	36	3.4.3 Low	Zellpellet Low Carb nach 7 Tagen	4	2020-12-29
	Legende: 1.2.3
	Medium (Voll =1, Met-=2, Low=3)
	Experimentennummer
	Ausgangsprobe bei Start=1, Überstand nach 7d=2, Zellpellet nach 7d=3

## Sheet: Method
	Analysis of WatSolMet in Culture Media and Cell Extracts									17.01.2022
	Based on MeOH/H2O Extraction and SPE Purification
	Sample:	20 µl Culture Medium or Cell Pellet...
		-> Add 500 µl 0.01 µM Lamivudine in MeOH/H2O (80/20, v/v)
		-> Continue with “General further procedure”.
	SPE-Colums:
	-> Activate RP18 SPE-column by elution of 0.5 ml CH3CN.
	-> Equilibrate RP18 SPE-column by elution of 0.5 ml MeOH/H2O (80/20, v/v).
	General further procedure:
	-> mix, ultrasound, mix
	-> Centrifuge (2 min. max rpm)
	-> Transfer supernatant to equilibrated RP18 SPE-column
	(Collect eluate in Eppendorf)
	-> add another 170 µl MeOH/H2O (80/20, v/v) to the column
	-> Evaporate eluate of RP18 SPE-column in SpeedVac.
	LC/MS-Analysis of Water Soluble Metabolites
	Tune-File: 210521_HILIC
	Instrument Method: 210805_HILIC
	Sample preparation for LC/MS-Analysis:
	-> The dry sample extracts were redissolved in:				75 µl 5 mM NH4OAc in acetonitrile/water (50/50, v/v)
	For LC/MS analysis, 15 µl supernatant was transferred to LC-vials.
	LC parameters:
	Mobile phase A consisted of 5 mM NH4OAc in acetonitrile/water (40/60, v/v), and
	mobile phase B consisted of 5 mM NH4OAc in acetonitrile/water (95/5, v/v).
	After application of 3 µl sample to the BEH Amide column (at 30 °C), the LC gradient program was:
	100% solvent B for 2 min, followed by a linear decrease to 10% solvent B within 23 min,
	then maintaining 10% B for 16 min, then returning to 100% B in 2 min and
	7 min 100% solvent B for column equilibration before each injection.
	The flow rate was maintained at 200 μL/min.
	The eluent was directed to the ESI source of the QE-MS from 2.6 min to 38.0 min after sample injection.
	MS Scan Parameters:
	Scan Type: Full MS in Pos./Neg. Mode
	Scan Range: 69.0 - 1000 m/z
	Resolution: 70,000
	AGC-Target: 3E6
	Maximum Injection Time: 200 ms
	HESI Source Parameters:
	Sheath gas flow rate: 20
	Auxiliary gas flow rate: 1
	Sweep gas flow rate: 0
	Spray voltage: 3.0 kV
	Capillary temperature: 320 °C
	S-lens RF level: 50.0
	Aux Gas Heater temperature: 120 °C
	Data Evaluation:
	Peaks corresponding to the calculated monoisotopic metabolite masses (MIM +/- H+ ± 3 mMU)
	were integrated using TraceFinder V3.3 software (Thermo Scientific, Bremen, Germany).
	Materials:
	Ultrapure water was obtained from a Millipore water purification system (Milli-Q Merck Millipore, Darmstadt, Germany).
	HPLC–MS Solvents, LC–MS NH4OAc, standrds and reference compounds were purchased from Merck (Darmstadt, Germany).
	The equipment used for LC/MS analysis was a Thermo Scientific Dionex Ultimate 3000 UHPLC system
	hyphenated with a Q Exactive mass spectrometer (QE-MS) equipped with a HESI probe (Thermo Scientific, Bremen, Germany).
	UPLC-Column: XBridge Premier BEH Amide (2.5 μm particles, 100 × 2.1 mm) (Waters, Ireland)

## Sheet: Data
	Analysis of Water-Soluble Metabolites in Cell Pellets and Culture Media
	Abs. Peak Area											WatSolMets in Cell Pellets												WatSolMets in Blank Media												WatSolMets in Culture Supernatant
												Ctrl.				w/o Met				Low Carb				Ctrl.				w/o Met				Low Carb				Ctrl.				w/o Met				Low Carb
	Compound			Signal				MIM	Blanks			1.1.3	1.2.3	1.3.3	1.4.3	2.2.3	2.2.3	2.3.3	2.4.3	3.3.3	3.2.3	3.3.3	3.4.3	1.1.1	1.2.1	1.3.1	1.4.1	2.1.1	2.2.1	2.3.1	2.4.1	3.1.1	3.2.1	3.3.1	3.4.1	1.1.2	1.2.2	1.3.2	1.4.2	2.1.2	2.2.2	2.3.2	2.4.2	3.1.2	3.2.2	3.3.2	3.4.2
	#	Class	Name	from	to	Peak	Qual.	[Da]	Blank_01	Blank_02	Blank_03	Sample_25	Sample_26	Sample_27	Sample_28	Sample_29	Sample_30	Sample_31	Sample_32	Sample_33	Sample_34	Sample_35	Sample_36	Sample_01	Sample_02	Sample_03	Sample_04	Sample_05	Sample_06	Sample_07	Sample_08	Sample_09	Sample_10	Sample_11	Sample_12	Sample_13	Sample_14	Sample_15	Sample_16	Sample_17	Sample_18	Sample_19	Sample_20	Sample_21	Sample_22	Sample_23	Sample_24
	250	Purines	1-Methyladenosine (pos.)	4.7	7.5	--	6	282.12	0	0	0	0	0	0	0	0	0	0	0	45151	0	450299	0	554943	253856	389746	874746	42448	168950	241098	338751	148597	522062	386860	775642	0	0	13470	0	32865	40457	35779	27427	12646	0	0	0
	68	His-Metab.	1-Methylhistidine (pos.)	15.9	17.9	16.84	3	170.092	0	0	0	10283906	8833556	8959952	5045063	9671244	12915792	14393247	10245941	8687820	13014559	16795308	12157350	23429624	26462688	21192211	24732172	27564531	24072968	13798829	9475912	23082559	22154977	11730766	19174265	907522	4017681	2513574	1535961	4648382	3820552	2346836	2829586	5624210	2494315	1245204	438900
	257	Purines	1-Methylinosine (pos.)	5.1	8.1	6.6	3	283.104	0	0	60231	8574207	9035224	8472763	6958826	8672408	10960820	10324059	10416332	9171120	10712578	11566998	10562414	23473519	21096321	18646626	23191432	27681506	34194283	21783308	17666340	20822119	20068565	14437211	17699566	3684481	4124296	3154621	3099001	7386274	4713722	4663920	6105668	3896691	3827980	1962512	2693257
	174	Carboxylic Acids	2-Hydroxybutyric acid (neg.)	9.1	9.8	9.3	4	103.04	2120314	1492632	767290	3283640	3826188	3692444	2885925	3791523	4129197	4047429	4044862	3852410	4277053	4055498	4162750	4557343	5125316	5444181	5159990	4771569	5400741	4185255	3869249	4925295	4773226	4448373	4542364	3489082	1000116	3239287	2889830	5634091	3292473	1158632	4544198	4407522	3414729	2787970	171482
	177	Carboxylic Acids	2-Hydroxyglutarate (neg.)	15.7	17.4	16.16	4	147.03	531141	348584	371547	7070944	6214934	6854139	7467385	6541156	8672185	8058699	7787144	7263852	8054111	41592733	7989043	20370658	10496795	8414900	11856793	9629264	13445195	6921445	6063521	7792025	7941268	5718171	8948103	68740460	35749353	28607926	55631824	33428235	26278932	17730732	18016802	76530666	45772688	25244663	33898300
	111	Yang Cycle	2-Keto-4-methyl-thiobutyrate (neg.)	2.7	3.7	2.93	3	147.012	0	6826	1725	35106	40558	38778	52551	21722	32479	13775	4956	34518	46894	158914	31522	12225381	42056649	33368844	22435470	931623	119301	4141	11200	36043628	24069357	22157620	8010130	53301	233175	158333	267895	7593	6568	17379	1671	117457	40624	79521	23421
	27	BCAA Metab.	2-Methylbutyrylglycine (neg.)	8.7	10.8	9.21	4	158.082	1758853	1667264	1527116	4773773	4400729	4680049	4969358	5627303	6057848	6151182	6132200	6206338	7505913	7287509	7654160	8854673	8183213	7603285	9084233	9068746	11011837	6417783	7017690	9722005	9177916	8030217	9316552	2227088	2526462	2616660	2383623	3790161	5583976	4511312	2941514	4205315	3240344	3492567	0
	85	Phe Metab.	3,4-Dihydroxymandelic acid (neg.)	14.4	16.2	15	3	183.03	102734	49136	8692	109885	74706	114899	133454	76111	67104	49784	32380	99376	31118	27098	50997	37141	46868	19170	12399	21581	18382	31612	62922	27274	29226	26560	21666	410971	396352	327406	257457	182017	216307	255990	212170	222349	205453	246914	192375
	91	Trp-Metab.	3-Hydroxykynurenine (neg.)	8.5	10.8	8.99	4	223.072	0	1231	0	211784	97980	70397	55826	90409	89608	71537	64618	55755	89680	85395	61828	85764	81514	52267	113554	79405	128249	20130	24727	69709	110180	16855	70378	36861	63913	61572	28232	118802	64770	244388	10956	109090	78972	114511	2592993
	178	Carboxylic Acids	3-Hydroxymethylglutaric acid (neg.)	15.8	16.5	16.16	4	161.046	367078	322268	293100	5660470	6244474	6969085	4983670	7456619	9252866	9744607	7871073	6830401	7247760	12002614	5960916	11812449	9647934	9295715	8990135	11348086	14335400	10358864	8186643	7429909	6682368	5478467	5825028	3077058	4272437	2501894	1503525	6795747	6447145	2893212	3135573	6118144	5579364	2104384	1658531
	175	Carboxylic Acids	3-Hydroxyvaleric acid (neg.)	5.3	6.8	5.72	4	117.056	11547957	5852026	3078585	48516538	45409319	45533900	36637849	49294381	48769024	41461388	49885813	43886049	46944974	46061621	45781696	86395836	73209524	68011700	76290386	71444275	78598566	84435063	73894509	99601142	92556205	76893524	96981176	20763398	20462539	22406910	22562722	26490673	19406474	19787753	21179147	38365205	24873945	21419111	20760498
	28	BCAA Metab.	3-Methyl-2-oxobutanoate (neg.)	3.1	4	3.46	3	115.04	41324836	27610820	18214428	109065971	85121345	108376569	77938333	139401716	157728545	160044771	235637302	170379035	217370477	103191016	241927219	480378368	623965444	660718290	645807919	651531573	732612617	267275655	201198915	409984274	383320267	281774484	409021242	35335213	37293458	50625086	54655306	58590416	44951727	74322785	58929291	74132608	66639388	93982298	110862262
	141	Glycolysis	3-Phosphoglycerate (neg.)	15.6	19.1	18.2	3	184.986	18622	8616	0	11107	7501	3825	3340	3320	10249	14084	17543	11140	16392	420407	22505	329160	7932	11461	29616	25404	72928	2904	7494	10035	7477	28081	9340	147819	562255	849292	614734	556312	429736	949738	571676	756210	658761	905020	369000
	60	Pro-Metab.	4-Hydroxyproline (neg.)	14.1	15.6	14.66	3	130.051	577251	611946	979729	71923383	67318759	68707531	56990530	68744628	87731435	84938630	83317601	77972416	91553744	88218312	87073411	102342424	108134813	97387650	112848335	114959612	132322709	75996608	65184094	87188162	85967921	70226947	84219355	27513748	69860020	58181984	42206041	89137232	138970435	71159594	95764075	109023100	69766600	52244647	39640616
	231	Pyrimidines	5,6-Dihydrouridine (neg.)	7	9	--	6	245.078	15671	8262	5049	48292	41213	42887	34725	44659	65896	64029	66304	74283	80274	72546	78175	119946	102060	101992	128829	101835	134130	76766	63287	95867	84849	67578	82017	0	0	5371	0	0	2758	0	7561	0	3333	0	0
	176	Carboxylic Acids	5-Hydroxyhexanoic acid (neg.)	3.5	4.7	4.04	4	131.071	8381369	3972236	2415060	24653278	19100581	22818079	17474732	22244102	28583596	26271553	27541207	27639430	29949190	27190329	31919732	82588946	84730160	75477771	81294596	84802147	71990649	37202621	36313814	58132867	51339632	43286262	49821757	19104130	17012120	35905569	21916371	47817538	23882677	25764007	20700035	48584092	30206700	25862995	19768129
	93	Trp-Metab.	5-Hydroxyindoleacetic acid (neg.)	9	10.8	9.7	3	190.051	15701	3353	1458	263693	219262	226456	201975	244638	302226	278578	284912	258170	291262	519734	343852	581709	469941	457735	506086	449061	449581	278380	195446	436904	430409	307634	363885	4506765	3145648	5670510	6568999	7595758	8052474	2998777	6696450	4340614	5872293	3651460	1366642
	77	Lys-Metab.	5-Hydroxylysine (pos.)	19.6	21.4	20.32	3	163.108	0	0	0	504727	408379	599908	371390	916620	1093599	801109	714888	577542	950665	1951945	874134	2234647	1930303	2414458	1512938	1467999	1765957	703450	409063	1172473	920511	736775	1627282	132261	409543	183797	285148	81440	87556	483519	82954	335526	219887	104509	134728
	92	Trp-Metab.	5-Hydroxytryptophane (pos.)	12.2	13.9	12.67	3	221.092	0	0	0	603870	493922	530079	345980	472576	592610	615428	538221	614672	495428	2811180	570368	2108085	754006	496800	714419	676700	892711	462091	251212	457764	427795	237407	397996	610821	412086	725545	223017	1887680	1021188	631041	181380	2615917	1339686	834889	199271
	224	Pyrimidines	5-Methylcytidine (pos.)	15.4	16.8	15.98	2	258.108	70201	75373	1059886	13361504	12001015	8906410	7993242	9347438	11900631	15238544	14656516	12655185	12905460	27845165	13668159	24433741	26298106	20685284	22767805	27586344	34861269	17494399	13897435	20373860	20435205	14924372	18275702	600586805	2256987783	2271142774	1125267278	3422471948	4249861722	2688355078	2569162624	3687100073	1930217470	1421975770	872009142
	59	Glu-Metab.	5-Oxoproline (neg.)	13.1	14.3	13.65	1	128.035	10934613	14917452	15763294	1887738356	1903868324	2003510864	1810412526	1920899358	1945317921	1972269007	1939368509	2004120316	1833987252	1768092704	1933893260	1618654722	1668542619	1830654728	1611437740	1712829118	1232519431	2081212080	1966817672	2103578948	2077646399	1930789690	2104933538	122111460	102462303	111497398	145969429	97274507	69740089	94668348	65833796	112958390	115737085	151504520	78833941
	161	Acylcarnitines	AC-(02:0)	13	14.2	13.57	1	204.123	201531	212737	58042	109955066	101937795	102138153	89545930	106545433	124264001	119349577	120194431	118626183	135958299	92032654	132255476	73192328	92096538	87470782	96925669	107448297	98830673	75412374	71760331	79550503	81205892	69499210	78325358	166017360	170483026	124440516	193289917	163972814	322940709	144739461	195645513	196301482	268841006	163134422	207741929
	162	Acylcarnitines	AC-(03:0)	12.2	13.3	12.76	1	218.139	13930	44162	0	8435507	8850230	8499287	9127461	7393327	7235808	7473631	7593582	8901937	8515231	5429135	7838201	5011877	7086445	7403409	6092080	6034316	6152561	5432435	5280721	7135300	8285062	7559889	6524447	1158575	2547074	2949930	7879670	1959261	5200270	1198613	11861853	4632234	3056059	2458806	14232174
	163	Acylcarnitines	AC-(04:0)	11.4	12.6	11.99	1	232.154	0	0	0	36395386	34715608	32832790	27201095	34330977	44052686	43645220	38199411	34168635	44470322	42848756	38861350	30057295	25648224	27814567	31056495	34720903	45027256	23627952	21766728	24250338	23746113	19325348	24182944	7785824	19112979	10278802	25689989	10559154	46510000	14470985	25834312	30766213	20762097	9380926	12686594
	164	Acylcarnitines	AC-(04:1)	11.4	12.6	12.14	5	230.139	0	0	11956	12254	0	28384	24226	24226	17076	0	0	34530	0	0	31854	225009	224046	202611	192905	350495	588611	233289	146096	162976	337699	109971	105993	0	14818	34158	43241	76435	17308	16478	11485	149157	17844	17865	0
	165	Acylcarnitines	AC-(05:0)	10.8	12.3	11.54	3	246.17	0	13021	0	6255087	6195288	5530730	4925731	6043671	7247568	6990142	7122119	6219139	7805400	6978641	7086728	18659781	9009418	5742243	17613540	7989859	10782213	7554572	5944428	8149030	8075918	6547422	12926484	10793968	19438566	5218383	12853330	3681872	16694238	19667707	10383392	20783779	12260523	8683398	8319942
	166	Acylcarnitines	AC-(05:1)	11.3	12.6	11.9	3	244.154	173849	77083	169350	738900	601583	638732	616818	755000	973933	881156	698590	752878	727161	806299	635355	777495	702544	775882	919913	935706	1032758	725515	531621	828434	587734	574977	553625	623697	455377	729290	511712	886363	1177395	621778	532743	1416022	857470	537877	450480
	167	Acylcarnitines	AC-(06:0)	10.3	11.6	10.86	1	260.186	16800	0	0	204063	220120	251544	342106	259395	384767	379240	383094	160583	426919	335359	183212	72578	55194	110153	137138	210189	338615	310295	146256	35464	147082	70935	0	7957749	11381001	15902398	10665275	23002505	27508700	11020959	13959765	26064222	18384843	13244930	4184027
	168	Acylcarnitines	AC-(06:1)	10.9	11.8	--	6	258.17	0	0	0	27474	0	0	17977	0	0	16286	32640	13063	0	0	15177	50126	0	17499	0	34083	0	0	0	0	0	28222	0	0	0	95405	0	134222	189489	0	98428	182822	84226	0	0
	169	Acylcarnitines	AC-(08:0)	9.7	10.9	10.28	3	288.217	0	0	0	29899	25644	0	0	0	20910	0	0	17479	0	20913	0	18263	0	0	0	40124	59016	0	22352	0	21229	0	16774	323176	1263032	1046876	234124	698906	357289	768854	169385	1621333	628441	755239	36366
	170	Acylcarnitines	AC-(08:1)	10	10.8	10.4	5	286.201	0	0	0	0	0	0	0	0	0	0	0	0	0	0	0	0	0	0	0	0	0	0	0	0	0	0	0	0	0	26630	29661	0	0	28048	99103	23008	0	0	0
	157	CoA Metabs.	Ac-CoA (pos.)	16.6	18.1	--	6	810.133	0	0	0	0	0	0	0	0	0	0	0	0	0	32100	0	179686	0	0	0	0	0	0	0	0	0	0	0	0	0	0	0	0	0	0	18946	0	0	0	0
	171	Carboxylic Acids	Acetoacetate (neg.)	12.8	14.1	13.45	3	101.024	152850	14922	73720	76974618	73298209	76254592	29799005	75763435	96067822	101178249	49312883	33671348	36286504	36725616	13815375	91301397	77444183	67579507	43311274	101538438	159610411	97308638	46751512	11852532	12314329	10822383	9245469	961726	1966719	1270546	1018362	1447840	2198667	2739896	1994215	1493447	950139	1073618	848222
	74	Ser Metab.	Acetylcholine (+)	15.2	16.8	15.83	2	146.118	2396614	1754680	1618783	10058550	9089071	8840473	6852928	9504370	11964248	11631303	11394734	10170463	12329051	23689963	12096422	14533235	10749431	9344925	9991418	11633680	13517825	8322475	7222691	8150731	8539670	7430046	8561909	29250687	101585291	80471347	55027011	193765431	276327726	91995417	191492287	192778632	110452842	58378091	45578971
	33	Ac-AA	Acetylglycine (neg.)	13	14.2	13.65	4	116.035	2476038	5736339	5908197	4705290	4339324	4188044	3598149	4133193	4416213	4139064	3986781	3671733	3859423	2490483	3359974	3436824	3922346	3766770	4264942	4477620	4912563	4190833	3868001	3689999	3629750	3281346	3574282	2527060	1957187	2126036	2390168	2177500	2361404	2184922	1870280	2569064	2732108	2643728	2759493
	193	TCA Cycle	Aconitate (neg.)	15.5	17.8	16.36	3	173.009	83361	24013	22800	3281938	2915995	2837656	2158226	2941682	3906129	3801251	3510026	3446936	3996581	5315098	3506914	20318778	19494056	13140089	14482448	14798028	21673850	11173148	7090060	18736570	14247406	10789257	12279042	2071196	3483606	2074700	2102305	2252490	2230529	2067615	2449413	2373527	1657444	1886233	1909734
	248	Purines	Adenine (pos.)	7.2	9.3	8.09	3	136.062	55029998	32039707	31325343	39251784	35289498	44447977	44167076	19740422	18056168	47945673	57583577	38993702	31930358	100291352	39456586	85972311	60553210	26299535	40349412	48231904	52616882	31645288	26169207	36827770	37038533	40181384	25195732	52245895	60467431	54976846	39013914	77697771	86948834	70201838	71698359	94019891	62644342	74647468	65669174
	249	Purines	Adenosine (pos.)	7.7	9.7	8.72	2	268.104	690505	696845	3221937	3076121	1136369	419323	362992	111858	188302	269395	131355	476837	35098	52589472	360362	15358578	703680	501882	1226655	1388212	878061	617875	169632	773498	962765	349127	1100615	6886256	17547733	21802578	16727486	47377115	51476755	66146010	62189464	48828426	26146117	32475860	15647948
	240	Purines	Adenylosuccinate (neg.)	18.3	19.7	18.77	4	462.067	0	0	0	0	0	0	0	0	0	0	0	0	0	167256	2307	42672	0	0	0	0	0	0	0	0	0	0	0	0	68299	97528	6718	108741	78171	170778	139264	97828	37486	61478	2556
	238	Purines	ADP (neg.)	17.4	19.8	18.79	5	426.022	0	0	2108	6261	2251	6027	0	0	0	2500	5284	3593	0	5559387	67928	999050	51961	5275	8846	3084	0	10031	2646	1433	2390	0	2392	0	2517	2199	1712	8363	15713	16127	303655	85348	39631	20149	11556
	234	Purines	AICAR (neg.)	15.5	17	16.29	3	337.055	0	0	0	9725	0	0	0	0	0	0	0	0	5724	74171	0	0	0	0	0	0	0	0	0	0	4873	5000	0	16172	52052	23246	29508	97533	223304	55638	97993	118228	63673	10538	55181
	112	Yang Cycle	a-Keto-glutaramate (neg.)	9.8	11	10.36	3	144.03	403997	313329	192252	1501454	1420362	1370110	1095145	1127404	1613097	1579787	1435706	1161999	1752105	1801463	2037087	2450307	2427468	2037186	2391390	2241529	2823907	1874630	1612489	1799414	1884606	1549154	1833308	638793	903779	623116	513103	560549	604849	1244478	527309	675533	591826	586746	545686
	194	TCA Cycle	a-Ketoglutarate (neg.)	14.7	18	16.18	3	145.014	603764	346871	195457	809602	724049	835658	592605	647371	956092	981867	779388	834905	788369	2207318	826518	7731399	6714453	4564078	6434627	4671388	6315232	3109069	2972077	5078347	4453998	3669307	4704131	3938779	3354412	3680018	4410908	2299387	1787943	1602497	2117387	5748266	2860121	3457993	3540913
	7	non-ess. AA	Alanine (neg.)	14.1	15.5	14.81	2	88.0404	501865	465387	3624610	20827690	19659627	19831865	17579040	19875494	24939239	24637095	24666115	23179937	26668397	47135162	27971224	71898912	87671152	76793946	63832118	74841607	72559757	43068512	38622866	67783000	68450003	56318835	51078947	40135535	72097644	65760084	64915704	112693685	123774398	73782866	107318953	102115971	88347119	63344472	62574009
	123	Carbohydrates	Aldohexose (neg.)	10.1	12.6	10.71	3	179.056	129102	100152	692082	117323434	116083063	114752316	105667469	118908418	135112610	133335849	133536913	129520174	141009022	134932631	141324883	173302501	202375780	208459111	183774989	204744800	179353788	129979316	122736530	159469185	156340759	138418766	145514138	7356021	8234301	13941912	14464441	14224971	14311803	16229279	21305807	14106990	9181276	9390513	6008886
	79	Lys-Metab.	Aminoadipic acid (pos.)	16.5	17.6	16.91	4	162.076	0	0	0	5356711	5632756	6551096	6120231	7337363	9216387	9884803	10150284	9697943	10571579	11246381	9918214	12122793	10805286	10819619	12806908	12785878	14787289	11164499	10041083	11078916	10683581	9037280	9539133	258611	867845	722421	615270	1216359	1222332	913256	796523	2124509	1725029	915669	708628
	237	Purines	AMP (neg.)	15.5	17.4	16.1	2	346.056	12385	0	52014	371788	476464	674594	600200	24356	15343	612182	750214	515907	202347	47511554	475467	22271414	857329	57628	408889	383361	633188	584368	294339	832183	171615	126929	182507	3953105	21647377	22307660	6681291	46985339	38419826	42189657	45641741	29927058	16393980	17269045	4809181
	8	non-ess. AA	Arginine (pos.)	18.5	20.5	19.23	2	175.119	4159662	2444385	14379163	3941956500	3616829535	3514853749	2945426194	3888732958	4942073566	4681152965	4593702061	4218928452	4978609754	4896882258	4832204174	4299327195	4347577768	4114021578	5121965463	4865900025	5883598535	3148238252	2823804955	3574668538	3653852142	2697740029	3811173058	475053174	1045537294	666903917	629945505	873150544	749549567	793365019	626406294	1135811891	803655288	545410727	545642386
	201	Urea Cycle	ArgSucc (pos.)	18.3	19.8	18.96	1	291.13	0	0	0	49276	1076195	1415361	268139	102093	1299622	1970390	487065	50425	999589	3603069	578180	1600679	1088698	1034657	1142643	1196855	1420226	636807	577236	794894	856859	643934	860016	2297413	5878658	5290098	3358746	5898784	4228282	5579317	5053030	9430708	4359548	3524609	2158525
	9	non-ess. AA	Asparagine (pos.)	15.3	16.8	15.93	2	133.061	47834	119112	1819655	638060198	573109668	541282245	483238603	604184393	749186129	699070846	718072272	697310240	764169657	1045679682	764985658	840345440	655432333	568806809	729270966	749925598	868183134	454253492	418349947	518232656	519655185	406578746	528987917	57863388	189713763	152772755	158934135	279120779	511158808	283187789	400918005	303913943	214104759	155593351	142694612
	10	non-ess. AA	Aspartate (neg.)	16.3	17.8	16.85	2	132.03	688755	631860	1772333	135013945	133481848	142748509	103320969	128462466	171232089	182414675	157460803	146384231	173013074	231166706	159084989	213367446	209982251	208535910	228615010	227828617	261934717	169444675	138716685	170325848	176678400	147264828	173936616	54443955	115869863	114525821	81980609	244527535	230935519	154327837	176282328	184703977	135092680	98983855	67960424
	62	Arg-Metab.	Asymmetric dimethylarginine (pos.)	17.6	18.9	18.32	3	203.15	2253649	2721197	3843551	12898223	12089029	12564563	9903531	11309103	13456792	14269047	12612243	11664154	13368492	19793352	12662453	31174384	22096169	18937784	20879242	19896261	21190421	14281969	11987607	19909175	17841890	12293548	16718282	14471313	29657292	17915832	14228567	17858815	13017776	13132551	13243073	15683412	21278933	12794014	13765594
	239	Purines	ATP (neg.)	18.5	21.4	--	6	505.988	0	0	0	0	0	0	0	0	2252	0	0	0	2224	3080	0	0	0	3085	0	0	0	0	0	2569	0	0	0	0	0	0	0	0	0	0	0	0	0	0	0
	271	Biopterines	Biopterin (pos.)	16.5	18.3	17.28	3	238.093	0	0	0	137271	100495	26842	46292	33136	111647	165925	138924	93373	94185	621601	117975	728019	235605	170276	259794	244769	288317	75775	92475	171217	129401	66538	64969	140716	426972	410081	289709	375916	405251	299555	304293	760279	483937	472167	346707
	287	Vitamins	Biotin (pos.)	10.5	12	11.3	2	245.095	0	0	12229	8754603	7919361	7671877	6531968	8063371	10618898	10286449	10228429	10397695	11874886	16758414	11379028	13598377	12361738	11217064	14066408	14661458	16742624	9063613	7596958	10953558	10688738	7869341	10805997	1213082	2292168	3290259	1938470	1425877	1801985	3061766	2238305	1984983	1860461	3241078	1986158
	247	Purines	cAMP (neg.)	15.4	16.6	--	6	328.045	0	0	0	0	0	0	0	0	6729	0	0	10331	4048	16992	0	8973	0	0	0	0	0	0	0	0	0	2904	0	0	0	0	0	0	0	0	0	3089	2387	0	0
	204	Pyrimidines	Carbamoylaspartate (neg.)	15.9	17.5	16.74	4	175.036	8419	1871	0	57736	67803	69579	42772	60723	108550	108471	103314	71106	96839	251525	94612	657601	640745	298957	431454	130851	176232	92666	61189	250066	305656	205221	215889	352824	393359	31932	46812	0	5938	0	3102	257974	229202	47809	5523
	199	Urea Cycle	Carbamoylphosphate (neg.)	15.6	17.2	16.27	3	139.975	4061	1977	0	469568	579451	439526	377228	413048	556129	551928	502144	440838	571657	574906	496330	697518	517872	582094	627823	691762	718286	492955	345219	498673	473724	490981	499655	343780	394692	467837	380820	389310	432422	316586	415215	563513	420570	382458	448813
	160	Acylcarnitines	Carnitine (+)	14.4	16	15.08	1	162.112	104440	92511	166521	5513273	4183466	4171439	2485133	5104429	6605984	8363121	5444420	4539589	7802237	20158946	6797800	19055756	16442364	13991426	15955434	17381660	16743288	9214965	6233387	14457529	14355273	8702155	12591644	67960087	169705354	143566007	110619624	402514838	415667706	132410050	233051256	467245426	218759003	82357987	74928990
	69	His-Metab.	Carnosine (pos.)	17.2	19	17.96	3	227.114	0	0	0	11890284	10672235	10755189	8538074	11157236	14596083	13929696	13242175	12468531	14548066	14620675	14467605	15963028	16302839	15176963	17115990	16670331	19943526	10862791	9370588	12733684	12942661	10240653	12575321	933165	2741125	2333925	1440155	3388949	2885562	2727016	2265902	3371892	1971039	1629264	1327283
	212	Pyrimidines	CDP (neg.)	18.1	21	--	6	402.011	0	0	0	0	0	0	0	0	2652	0	0	0	0	41053	0	0	0	0	0	0	0	0	0	0	0	0	2075	0	0	0	0	0	0	0	5736	2054	0	0	2102
	153	Phospholipid Prec.	CDP-Choline (pos.)	17.5	18.9	18.09	1	489.115	0	0	0	92542	175873	293621	231336	0	0	706238	663335	219220	15602	38882550	62062	9752300	139938	0	32147	0	49242	873363	32914	1196175	168038	97561	0	3842875	19454911	11699780	6425433	30878161	47256590	22696668	36363342	16472973	14095826	6173262	5183732
	154	Phospholipid Prec.	CDP-Ethanolamine (pos.)	17.5	19	18.14	1	447.068	0	0	0	243504	368422	241696	243940	0	0	582998	424176	90881	0	47417628	244649	20480354	246658	0	61596	27914	48285	664677	78299	1023180	125326	114843	0	5042466	16711969	13580303	11438966	11333705	26221866	14955015	22594821	9255494	15803975	14166199	13165357
	73	Ser Metab.	Choline (+)	10.8	12.7	11.43	1	104.107	23901143	25848017	59325581	264367173	276952993	342478449	298195974	270614816	173364260	280442702	225188383	267496806	186169437	316900734	245006827	127350286	208920226	360815927	92244308	94915587	39873577	336676516	347241911	235990024	239626867	337665452	250977797	1764745611	3024771586	2356564400	1594660006	3831640350	3240650603	3014102149	2399129113	3291968163	2559289368	2049342705	1427405037
	173	Carboxylic Acids	cis-4-Octenedioic acid (neg.)	3.7	4.6	3.92	5	171.066	1345308	822432	717277	1028980	966309	1207527	1726158	990734	1127132	1040421	1084903	1201134	1172178	1147190	1212166	1311603	1231281	1220377	1359890	1391457	1364726	1161178	1269578	1239386	1229864	1132707	1258647	1029337	959846	1112802	938123	1268227	1041641	1088964	893186	1390559	1244098	1130670	992589
	191	TCA Cycle	Citrate (neg.)	15.8	17.8	16.55	3	191.02	107787	57000	57292	2884729	2756421	2851802	2328850	3026277	4274197	4719628	4590734	4078414	4732367	11000548	5603227	10987715	7898871	8385547	9518343	9386370	11276222	6163475	3775039	5275436	5476871	6266842	5773762	3988830	9220770	6686498	5279042	8088578	7353631	10198267	6727050	7945508	5904039	5599851	4626258
	200	Urea Cycle	Citrulline (pos.)	15.6	17.2	16.22	3	176.103	0	0	20460	37877462	33533975	33099262	27677045	33249930	44862815	44632738	42036166	40463623	46745346	68281200	45825791	52996531	42039065	40285286	51188259	51551115	61554703	31453794	27204305	35024829	34394696	30035598	34871143	2595679	4540083	4786308	6051305	5589379	5878839	3668338	3293978	11172901	5407359	2962398	4058233
	211	Pyrimidines	CMP (neg.)	16.6	18.6	17.14	2	322.045	0	0	6340	67918	87823	46758	16661	0	0	110685	118021	96320	18512	5691776	35405	2045224	41418	2796	56953	44160	109076	41647	49660	69990	36502	12949	19702	4378508	9590641	8672070	7499039	11373964	13068787	17609767	14794940	8893038	6908469	8143945	8223706
	155	CoA Metabs.	CoA (pos.)	16.8	18.5	--	6	768.122	0	0	0	0	0	0	0	0	0	0	0	0	0	0	0	0	0	0	0	0	0	0	0	0	0	0	0	0	0	0	0	119680	53359	0	31181	12734	0	0	0
	65	Arg-Metab.	Creatine (pos.)	14.2	15.7	14.82	1	132.077	302153	287722	359016	85853360	82840053	82038953	68562434	83429703	100327867	97254233	98028333	90890097	101724210	115599039	99385913	108632726	106375650	99225054	110693870	120674513	138889495	80049097	72489589	82863682	84049930	70710508	88398914	525028294	1051366094	956422855	953168921	1596337580	1769821719	789178302	1409685053	1513245602	1358738203	805743573	1020498698
	66	Arg-Metab.	Creatinine (pos.)	7.6	9.6	8.63	1	114.066	4641293	3805004	33963099	1447530668	1307767249	1298264932	1165957881	1419280357	1678799342	1705442879	1727371835	1664300510	1871461561	1725319605	1790578893	1990184168	2078805967	1840952407	2222363457	2195672876	2654315194	1353207160	1191179010	1547238785	1609047115	1290500788	1594621006	168371073	289229918	261401226	221084993	545635007	1229194305	928581012	659169104	451982172	351573782	301275157	294445626
	213	Pyrimidines	CTP (neg.)	19.6	23	--	6	481.977	0	0	0	0	0	0	0	0	0	0	0	0	0	0	0	0	0	0	0	0	0	0	0	0	0	0	0	0	0	0	0	0	0	0	0	0	0	0	0
	101	"S"-Metabs	Cystathionine (pos.)	18.2	20.2	19.3	3	223.075	0	0	0	1319873	1209449	1395906	1019093	1244746	1557716	1506813	1560924	1521551	1732202	15739904	2112522	23603824	2826957	2019530	2365796	2511365	3105725	1519601	1017284	1798389	1862145	1488315	1676388	44728	23497	67463	66425	0	27574	24674	13145	108068	46954	322619	11728
	11	non-ess. AA	Cysteine (pos.)	14	16.15	16.15	3	122.027	0	0	298745	690413	602466	191935	245740	225262	243709	333785	188147	213433	239829	1278835	199370	401564	401144	299736	275207	306826	414980	252536	59510	211761	154720	59832	209118	15606	8907330	5735852	6198180	10634107	14713444	8627380	15914634	8177312	8707589	5306989	9228495
	99	"S"-Metabs	Cysteine-S-sulfate (neg.)	9.2	10.8	8.62	3	199.969	24806	0	1474	4552225	4391394	4429776	4197255	4509581	5153985	5188468	5134572	5119154	5571077	5407940	5611229	6050843	6381529	5935988	6402924	6472800	6966999	5218153	4981007	5540850	5506234	5028503	5500762	2319715	4005728	2734736	2496065	2141726	2323023	4197716	2414674	2700032	2567741	2890394	15197661
	95	"S"-Metabs	Cysteinylglycine (pos.)	16.1	17.7	16.69	3	179.048	0	0	0	0	0	0	0	0	0	0	0	0	0	702315	0	0	0	0	0	0	0	0	0	0	0	0	0	32907	430181	242198	556717	1637777	2890481	958480	2968285	791108	596835	261199	666731
	96	"S"-Metabs	Cystine (pos.)	18.5	20.3	19.21	3	241.031	587263	157614	662390	269449102	245454384	257834123	208796174	268576990	360086490	346810059	341546614	317436640	380227899	300546635	362201685	385620177	381898510	368715929	444404009	452332160	533948366	270855550	225101149	315353321	327186140	244440556	299282059	6405229	15722377	24165633	8705759	12705089	9867424	17152404	8777923	40648872	24970130	26152049	12023650
	223	Pyrimidines	Cytidine (pos.)	10.5	12.3	11.27	3	244.093	0	0	0	16422849	15553789	15957782	13085628	15171410	19779846	20040530	19244661	19375317	21546300	93525391	21631595	21920914	8822249	7308756	5000471	8598467	9890481	5228955	3047436	6402850	4941608	4416284	4147789	10838754	22272312	32601127	19232179	13205971	16980578	30844321	21080544	18516078	19760975	33132875	18768091
	225	Pyrimidines	Cytosine (pos.)	9.1	10.8	9.66	3	112.051	432240	0	245218	4763603	5829300	4630133	5287596	4319410	4204168	4634061	4694855	4655959	4301857	6079890	5001274	4069639	3855393	4408501	3978357	5092578	5450497	4862924	5910473	3291301	4103018	4511819	3850827	944993	1493290	3226980	1323576	2209099	1643131	1606360	1809610	4715669	2317756	3790605	2535747
	251	Purines	dAdenosine (pos.)	3.2	8	5.13	3	252.109	2586940	2459099	3320552	2141468	1956590	1923164	1930889	1733731	1707060	1408020	1820233	1954056	1595254	2082720	1831018	13990124	14970425	12114443	13024119	4116997	5808832	4307188	4007645	11207702	11556462	10265465	10073738	3783081	6053265	5863561	4744462	6807938	5261649	5013820	4941973	8253525	6761856	5826892	4731329
	245	Purines	dADP (neg.)	17.6	20	--	6	410.027	0	0	0	0	0	0	0	0	0	0	0	0	0	0	0	0	0	0	0	0	0	0	0	0	0	0	0	0	0	0	0	0	1821	0	0	0	0	0	0
	244	Purines	dAMP (neg.)	15.5	17.4	--	6	330.061	0	0	0	0	0	0	0	0	0	0	0	0	0	3336	3542	0	0	0	0	0	0	0	0	0	0	0	0	0	3213	3310	0	0	6020	0	0	3721	3910	3040	0
	246	Purines	dATP (neg.)	18.8	20.3	--	6	489.994	0	0	0	0	0	0	0	0	0	0	0	0	0	0	0	0	0	0	0	0	0	0	0	0	0	0	0	0	0	0	0	0	0	0	0	0	0	0	0
	221	Pyrimidines	dCDP (neg.)	19.7	21.7	--	6	386.016	0	0	0	0	2016	0	0	0	0	0	0	0	0	0	0	0	0	0	0	0	0	0	0	0	0	0	0	0	0	0	0	0	0	0	0	0	0	0	0
	220	Pyrimidines	dCMP (neg.)	15.7	17.7	16.61	4	306.05	0	0	0	0	0	0	0	0	0	0	0	0	0	6635	0	0	0	0	0	0	0	0	0	0	0	0	0	24878	57874	58280	54202	19500	19486	29439	42933	57437	30932	50668	29438
	222	Pyrimidines	dCTP (neg.)	19.4	21.6	--	6	465.982	0	0	0	0	0	0	0	0	0	0	0	0	0	0	0	0	0	0	0	0	0	0	0	0	0	0	0	0	0	0	0	2097	0	0	0	0	0	0	0
	108	Yang Cycle	Decarboxy-SAM (pos.)	9.6	10.5	--	6	355.155	0	0	0	0	0	0	0	0	0	0	0	0	0	0	0	0	0	0	0	0	0	0	0	0	0	0	0	0	0	0	0	0	28343	0	0	0	0	0	0
	226	Pyrimidines	Deoxycytidine (pos.)	9.2	11	10.04	5	228.098	0	0	0	2827630	2837483	2977381	3182126	2703468	2464115	2429705	2338620	2538101	2388591	2366189	2607028	1498244	1519526	2170526	1584424	2567640	2590198	2718828	3852329	1544443	1716798	2172236	2172385	7483	521257	738151	178405	103713	149507	410480	139672	374750	254414	608531	250024
	230	Pyrimidines	Deoxyuridine (neg.)	3.4	5.9	4.75	3	227.067	110984	42373	13109	4292588	3494569	3760520	2979127	3739533	4800807	4713634	4518528	5071754	5310772	5030669	5171531	14097994	15310152	12670433	13070736	10093416	11204509	6193247	5768630	10771744	9649596	8739878	8989993	4578565	7899876	6710744	4455271	9652258	5086807	5319365	6052006	9604190	6866645	6007890	3223956
	156	CoA Metabs.	Dephospho-CoA (pos.)	14.7	15.8	15.23	4	688.156	0	0	0	0	0	0	0	0	0	0	0	0	0	0	0	0	0	0	0	0	14901	0	0	0	0	0	0	0	18089	0	28757	141259	130220	13820	94335	15992	48178	13580	0
	255	Purines	dGuanosine (neg.)	9.9	10.9	--	6	266.089	0	0	1716	0	0	0	0	858	0	0	0	0	0	0	0	0	0	0	0	2557	0	0	0	0	0	0	0	0	1945	1023	0	4867	2243	5329	0	2306	0	6619	3743
	272	Biopterines	Dihydrobiopterin (pos.)	17	17.8	--	6	240.109	0	0	0	0	0	0	0	0	0	0	0	0	0	100343	0	0	0	0	0	0	0	0	0	0	0	0	0	0	0	0	0	0	0	0	0	0	0	0	0
	266	FH-Metabs	Dihydrofolate (neg.)	16.8	19	--	6	442.148	0	0	0	0	0	0	0	0	0	0	0	0	0	0	0	0	0	0	0	0	0	0	0	0	0	0	0	0	0	2989	0	0	0	0	0	0	0	0	0
	206	Pyrimidines	Dihydroorotate (neg.)	12.8	14.1	13.56	3	157.025	314424	446724	341956	70525	16012	39036	44452	49717	38761	15347	19934	23097	55223	6131	24574	249981	472822	121399	269905	34628	18167	17892	19348	61501	134793	91704	44224	42361	0	7587	37644	0	1088	0	0	0	10556	6557	8232
	233	Pyrimidines	Dihydrouracil (neg.)	3	3.9	3.31	5	113.036	440400	384057	438977	454490	492669	486706	495363	514867	495017	481140	544624	546793	509213	537040	533837	538559	477388	492743	458947	525181	466508	524430	513426	530089	518862	507635	507184	416299	414353	431070	472241	415428	500534	492408	493619	484690	452963	441722	496480
	75	Ser Metab.	Dimethylglycine (pos.)	15	16.1	15.36	3	104.071	1056884	887775	1944936	3462751	3254090	3414625	3110882	3470913	3942726	4224040	4379762	4043892	4292351	9538416	4555633	6940606	6770986	6398867	6241675	6538878	7311712	5401519	4600105	5828948	5879945	5294618	5319431	8254110	15485716	11456922	9193924	16860451	17959951	9607579	13152291	23229612	16344633	12090527	8970617
	254	Purines	Dimethylguanosine (pos.)	9	10.6	9.62	5	312.13	0	0	0	0	0	0	0	23697	0	0	0	0	0	0	0	419617	410114	221649	349422	26352	92757	47217	50028	366823	576519	267798	342250	32720	22847	78584	23998	209273	0	0	0	182168	0	58092	3267503
	258	Purines	dInosine (neg.)	3.7	8.1	6.29	4	251.079	9765	57548	31196	55135	65234	72492	75305	65865	81633	79195	69749	67681	105903	130570	82188	1133932	1228108	889585	986182	1014416	1192954	363513	298230	586626	613851	463542	523610	70825	83914	51735	56225	67649	67868	55579	52847	86443	47141	57043	59238
	140	Glycolysis	Diphosphoglyceric Acid (neg.)	19.7	21.3	--	6	264.952	0	0	0	0	0	0	0	0	0	0	0	0	0	0	0	0	0	0	0	0	0	0	0	0	0	0	0	0	0	0	0	0	0	0	0	0	0	0	0
	121	Carbohydrates	dRibose-P (neg.)	5	8	5.95	3	213.017	236527	220151	116559	84438675	72920648	76891294	33374957	75900361	101538098	103259561	58759140	43392129	48592998	49738423	25020582	87540747	79460064	72640747	51436592	98486906	131712669	72650186	42213939	17110340	18059247	15803852	15575892	4590976	5606627	5254414	3397254	4996043	4910436	5802149	4505256	5803997	4681876	7394384	7716624
	215	Pyrimidines	dTDP (neg.)	17	20	17.61	5	401.016	0	0	0	0	0	0	2425	0	0	0	0	0	0	119201	0	0	0	0	3303	0	0	0	0	0	0	0	0	0	0	0	2198	0	0	0	0	0	0	0	0
	227	Pyrimidines	dThymidine (neg.)	2.8	5	4.2	3	241.083	160781	5147	10573	3648888	3220443	3390794	2568178	3358116	4194259	4117735	4074283	4225694	4665627	4273003	4573933	3579400	4852130	3852628	2727698	5749098	6427608	4399271	3792924	3638774	3451744	2952389	2331144	2153991	3741013	2615862	3127469	2172767	2231222	2305507	3363444	2487897	2394381	2295988	3093658
	214	Pyrimidines	dTMP (neg.)	14.6	17.3	15.13	5	321.049	3321	1537	0	0	3468	0	0	0	0	0	0	0	0	717172	4022	39703	0	0	0	0	0	0	0	0	0	0	0	20048	11880	46682	14315	10828	15422	2998	23844	59359	8868	40998	3781
	216	Pyrimidines	dTTP (neg.)	18.3	20.6	--	6	480.982	0	0	0	0	0	0	0	0	0	0	0	0	0	0	0	0	0	0	0	0	0	0	0	0	0	0	0	0	0	0	0	0	0	0	0	0	0	0	0
	218	Pyrimidines	dUDP (neg.)	17.3	19.1	17.88	4	387	0	0	0	0	0	0	0	0	0	0	0	0	0	51632	0	0	0	0	0	0	0	0	0	0	0	0	0	22196	102543	70997	50021	57284	3039	62882	5703	3570	18272	33641	6368
	217	Pyrimidines	dUMP (neg.)	15.1	18	15.53	5	307.034	0	0	0	0	0	0	0	0	0	0	0	0	0	37672	0	0	0	0	0	0	0	0	0	3329	0	0	0	7943	0	0	2683	0	0	0	0	0	0	0	0
	219	Pyrimidines	dUTP (neg.)	17	24.5	--	6	466.966	0	0	0	0	0	0	0	0	0	0	0	0	0	0	0	0	0	0	0	0	2319	0	0	0	0	2017	0	0	0	0	0	0	0	0	0	0	0	0	0
	118	Carbohydrates	Erythritol (neg.)	7	8.4	--	6	121.051	0	1790	0	323411	336532	320952	255339	351277	353511	362980	375228	315300	389304	402397	388069	419120	384551	401657	500711	511686	497188	596531	489882	679558	657545	491810	620397	19282	25682	35581	32190	52733	24376	26725	39772	29111	12366	22602	8362
	119	Carbohydrates	Erythronic acid (neg.)	6.9	9.3	8.1	3	135.03	2400173	1488602	2889650	79672636	73537496	78186751	63140001	77243159	100326159	102650789	98157461	90632798	115093152	336618892	114657297	121459402	4283332	2794213	2986927	46365056	58964588	33498200	24655684	6449744	3333219	2961818	4687044	435488014	801123402	783244330	350789790	2431955140	1407641413	1214298011	737953970	1692048078	896005182	624622436	321271631
	190	PPP	Erythrose-4-P (neg.)	8	11	9.81	3	199.001	142517	186244	28548	258144	272621	257666	173081	239832	249416	272968	169710	150527	153614	171472	106140	217750	197322	156914	181962	246903	354956	252066	202324	103062	109361	102326	79825	247145	237934	210708	225645	150488	180360	105600	190042	142967	129436	203884	33141209
	282	Flavines	FAD (neg.)	16.1	17.5	16.72	2	784.15	0	0	0	0	0	0	0	0	0	0	0	0	0	43214	0	107437	0	0	0	0	0	0	0	0	0	0	0	183666	344347	543300	371441	725733	576330	550864	480515	841344	461934	393424	290516
	283	Flavines	FADH2 (neg.)	16	18	--	6	786.166	0	0	0	0	0	0	0	0	0	0	0	0	0	0	0	0	0	0	0	0	0	0	0	0	0	0	0	0	0	0	0	0	0	0	0	0	0	0	0
	235	Purines	FAICAR (neg.)	15.6	17.6	16.51	3	365.05	0	0	0	3702	0	0	0	3152	3925	0	5496	0	0	67099	3871	51412	19470	19505	30964	26381	25477	8534	0	11061	10828	2931	11970	290355	461233	304567	450774	809116	1241580	841147	956782	811890	494854	278567	388750
	184	Isoprenopids	Farnesyldiphosphate (neg.)	4.9	6.3	5.78	5	381.124	14995	6626	1404	0	0	0	3855	0	0	0	0	0	0	0	0	0	0	0	0	0	0	0	0	0	0	0	0	16645	1804	1704	2217	4919	1893	0	3338	1895	0	0	0
	284	Flavines	FMN (neg.)	15.1	16.4	15.73	5	455.097	5711	12907	7661	0	0	0	3335	4167	4493	0	0	0	0	0	3425	0	0	0	0	0	0	0	0	3243	3724	3177	0	7450	0	6599	2978	8964	7949	7439	3276	12174	5191	14649	5600
	285	Flavines	FMNH2 (neg.)	15.7	16.8	--	6	457.113	0	0	0	0	0	0	0	0	0	0	0	0	0	0	0	0	0	0	0	0	0	0	0	0	0	0	0	0	0	0	0	0	0	0	0	0	0	0	0
	265	FH-Metabs	Folate (neg.)	16.1	17.6	--	6	440.132	0	0	0	421154	355542	365941	261956	419300	595583	572955	581827	521879	615973	647151	613335	593036	701665	657936	768736	801588	934668	431018	325900	479696	547397	396323	498785	0	0	0	0	0	0	0	0	0	0	0	0
	124	Carbohydrates	Fructose (neg.)	8.8	9.6	9.39	3	179.056	15756	22508	202725	478000	362124	424196	1289918	470480	343806	588234	440207	432414	668841	445313	407547	350137	421660	608703	373740	471936	779668	409015	727907	450094	348164	359013	361654	117191	43363	436218	189322	185444	265365	212282	228375	501360	294186	556842	42895
	138	Glycolysis	Fructose-1,6-P2 (neg.)	18.3	22.5	20.1	3	338.989	0	0	2162	48466	20369	7167	5318	6486	4215	52316	58195	25457	19517	427446	44484	200907	26097	16121	29041	31889	35578	5373	4845	4474	14393	17852	5435	146107	124927	345266	216014	323732	194238	179409	157536	464810	540613	507589	164216
	196	TCA Cycle	Fumarate (neg.)	15.3	17.8	15.86	3	115.004	3808085	2387400	2082938	3984094	3887521	4457692	2811187	3513881	3853299	4053796	3934822	4518115	4023001	4447868	3921817	5263654	5129689	5298891	5042784	5127798	5528189	4234344	4010194	5364478	4320657	3790112	4328222	3750797	6000299	7614651	5610647	7003291	5691166	7027211	5659346	9250574	6799701	6899494	3544356
	242	Purines	GDP (neg.)	18.2	22	--	6	442.017	0	0	0	0	0	0	0	0	0	0	0	0	0	1089130	0	412224	0	0	0	0	0	0	0	2321	0	0	0	0	0	0	0	0	2098	0	123080	9663	0	0	0
	185	Isoprenopids	Geranylgeranylpyrophosphate (neg.)	16	18.5	--	6	449.186	0	0	0	0	0	0	0	0	0	0	0	0	0	0	0	0	0	0	0	0	0	0	0	0	0	0	0	0	0	0	0	0	0	0	0	0	0	0	0
	183	Isoprenopids	Geranylpyrophosphate (neg.)	15.3	16.4	--	6	313.061	0	0	0	50702	38238	47882	31201	43314	72611	77425	92585	58010	106467	154018	109405	47293	0	0	0	44050	55543	12770	13425	0	6581	0	4012	0	0	0	0	0	3449	21540	5955	0	0	0	0
	39	Glu-AA	GluAla	16.4	18.5	17.02	3	219.098	0	0	0	887724	484657	169847	591179	844916	656962	276477	960918	937043	671846	660183	801442	689710	405792	328862	324621	332067	563600	191516	151272	195571	128055	85763	246918	2915824	7828747	5510354	4968363	9345269	10942384	8049356	8074840	7991117	7072882	4574772	4565798
	40	Glu-AA	GluArg	18.6	20.4	19.23	3	304.162	0	0	0	39981	317422	733004	81464	22338	598377	933929	18160	42119	543592	1171761	122044	2348982	2032533	1807020	2533587	2550188	3371143	1504359	1234023	1900274	1618187	1100869	1887614	3083439	7564369	6873010	4398974	6333104	4253311	4386597	3386140	9586387	7214165	5231777	4235060
	41	Glu-AA	GluAsn	17.2	19.1	17.96	2	262.103	0	0	21743	70930	252784	382236	74844	134643	403548	628081	215866	130217	360374	1957440	155291	1799716	763191	793215	882361	835197	1203639	535142	553275	685288	643830	460218	650603	4312009	13941823	11444543	7985711	16892392	22689546	18212646	14803466	17222255	12981584	11328434	9048737
	42	Glu-AA	GluAsp	18	19.6	18.64	2	263.087	0	0	0	12692	12248	29618	18817	51025	34284	84437	86161	79128	77252	1741839	65969	1585454	49519	71078	105370	89173	203948	12757	0	36550	68384	50470	103295	1315366	4336841	3614582	2189335	7475939	9213273	7097697	5322115	6992361	4806391	3368458	2811467
	127	Carbohydrates	Gluconate (neg.)	15.4	16.4	16.16	3	195.051	16560	3379	69270	827717	771554	725037	486499	770322	1042506	1075566	899182	787804	995029	3679604	913981	3252021	2288917	2015593	2042103	2306258	2385996	1303234	1134117	1537616	1387683	1127553	1485035	6398738	17175634	20656972	10617532	71659561	61815254	22032032	49535003	33441489	19539469	9957446	6174340
	126	Carbohydrates	Gluconolactone (neg.)	4.9	7.4	5.97	3	177.04	101205	219400	181772	8667084	8128905	8083537	4318924	8520344	8566927	7569415	5738018	4443926	4369243	6107219	2868706	5653932	4477017	4797482	3569459	5943081	6669534	8474652	5680837	3150302	3169900	3027368	3155080	7037469	9559777	10090757	6322004	9164837	8652235	10563407	8396156	6615261	6190606	11073485	10751028
	128	Carbohydrates	Glucosamine (pos.)	12.8	14.4	--	6	180.087	0	0	0	12732253	9117224	8833976	2610648	9193166	11982403	10546702	4987848	3086805	3459833	2511456	1298225	8123497	8507685	6614947	4175392	11256573	16533863	8570120	4193331	1095124	1381308	961415	860175	14288	0	0	0	0	0	0	0	0	0	0	0
	129	Carbohydrates	Glucosamine-P (neg.)	16.1	18.1	17.25	3	258.038	0	0	1424	76293	72310	38855	32917	43661	57550	183262	177137	92131	72314	178882	118206	264388	120663	81939	117742	119654	170017	67836	35721	51345	71859	45888	65906	106203	225899	252403	176233	554819	596280	432820	496057	515223	315075	228972	163003
	43	Glu-AA	GluCys (pos.)	15.9	17.4	16.45	2	251.07	0	0	24609	26419	0	0	0	0	0	52087	79488	0	0	671348	13940	18181	0	0	0	0	13173	11296	0	0	0	0	0	2065967	15363412	7742019	5984655	24603069	26662265	13552532	13227648	14532930	11791831	5794989	8178942
	44	Glu-AA	GluGln	16.8	18.7	17.73	3	276.119	0	0	0	12125323	5922499	2144169	7530135	10600627	7802124	3279701	12052804	12603411	8655265	3853796	12932796	771921	144816	140768	206052	250846	268392	101270	124642	102050	113994	22801	268158	613870	1603461	1189711	1033297	1939158	1784204	1356733	1311170	1038288	1668436	750545	1240281
	45	Glu-AA	GluGlu	17.8	19.4	18.55	2	277.103	0	0	436522	1694301	1485909	1282858	870500	1623626	1814674	1648263	1600475	1577816	1926065	4318358	1982229	1584903	485344	352508	623197	716777	938165	383720	401978	449763	364510	300576	467086	19046177	38392223	18851410	32220352	52236412	56192576	30118146	46334767	73631516	48437199	17468735	57391613
	46	Glu-AA	GluGly	16.7	19.1	17.44	3	205.082	0	0	48192	1668745	1536425	1484861	1078108	1545187	1932614	1851420	1798341	1615996	1758355	6830310	1854843	4671547	2138921	1717798	1970905	2091726	2538958	1170478	1114505	1529593	1307320	1041917	1442574	15951584	41880822	33464946	23855724	44885297	45787344	29875615	30993857	56766868	43850106	32471011	32107698
	47	Glu-AA	GluHis	17.8	20.1	18.55	3	285.119	0	0	0	93077	119220	126398	59414	168484	284425	143240	129686	192816	269084	531791	228719	410493	165623	141140	275264	191447	371520	128189	32593	73621	148672	53586	203398	1130575	4069465	3756118	1616059	3380976	2921953	2326195	1857360	4624469	3394706	2378966	1557002
	48	Glu-AA	GluIle	15.3	16	15.38	3	261.144	0	0	0	1408666	1386216	1153978	991538	1242342	1721414	1536696	1383078	1542144	1485738	1705181	1635963	1802297	1429073	1360630	1767831	1730647	2174418	1232804	1000295	1410360	1435310	993091	1247741	1286938	3275435	3242647	1523015	3563180	3601395	2476373	2208245	4019312	2891797	2743438	1444349
	49	Glu-AA	GluLeu	14.8	15.3	15.14	3	261.144	0	0	0	1187220	1024535	1132496	809858	1121676	1387374	1417120	1397660	1264696	1559260	1508820	1308768	1371876	1273527	1154648	1443056	1736797	2138596	931805	1009832	1129381	1142397	741040	1161425	1731690	4253013	4681533	2350733	6070696	5794217	3381370	4108997	7272592	5295124	3881669	2491741
	50	Glu-AA	GluLys	18.3	20.6	19.39	3	276.155	0	0	0	210830	317899	295770	187090	215658	539892	465480	503050	414913	363701	3855675	441662	2424163	689754	557759	748505	849199	1206505	298913	310337	470846	451907	228586	580059	1995964	5882812	4868771	3235071	6028697	4655801	4190652	3489416	4837841	4679091	3930827	2854984
	51	Glu-AA	GluMet	15	16.9	15.67	3	279.101	0	0	0	0	144286	113731	0	0	0	0	0	0	165070	200271	0	48959	121208	51380	151821	0	0	0	0	47811	27894	50476	53875	316223	1255472	876236	647874	290793	102993	98018	67688	1760119	1232575	519606	690853
	52	Glu-AA	GluPhe	14.6	16	15.32	5	283.129	0	0	0	120713	95233	140435	52427	85682	39363	152739	152060	176146	72674	212509	217646	156896	143950	99045	108882	192857	324901	128006	93579	161075	147584	51987	104127	38212	550455	585199	30699	163890	237956	97162	123861	548086	286238	141840	230861
	53	Glu-AA	GluPro	12.1	14	13.14	3	245.113	10659	0	0	501252	390553	403665	464106	417796	519038	560129	548041	480148	558572	778007	548280	693018	458358	478073	558657	527293	438023	363517	389293	521442	586085	508775	542917	1315013	1426087	1332818	1043298	1311044	1451604	1214183	1238955	1121738	905027	989747	783607
	54	Glu-AA	GluSer	16.3	19	17.68	3	235.092	0	0	0	566782	594003	805549	390389	726006	1143203	1131445	680822	637642	902904	4070456	772190	3018888	518330	595013	768256	962597	1433041	748734	606950	518333	447244	367821	800896	2421793	5138472	5378421	4038666	10777277	11508137	11368106	7707697	6983067	6513054	3987576	3964128
	12	non-ess. AA	Glutamate (neg.)	16.1	17.6	16.64	1	146.046	521934	448169	2268877	175245060	165218767	163168250	137470950	164559506	203907201	199311973	195831057	184030152	207053610	292374410	201736278	294750174	308048907	269091033	308279206	283205598	335330362	196024758	182856461	245131795	235557783	192758704	227612749	209317735	278704345	215893619	228748614	332569125	364861969	214656889	309747562	561904977	342694207	221338458	260187114
	13	non-ess. AA	Glutamine (pos.)	15.1	16.9	15.69	2	147.076	549100	237951	460097	124863424	116955413	112370278	94346375	120243786	157326536	148272992	145770009	126030002	149479377	175093829	146104406	41569905	16426595	25703768	33854612	46318284	98833195	50694759	44791811	16613112	25837944	21088204	36561534	25035391	37395415	32378856	35169965	43933466	52381743	50850881	48469629	29995948	51640673	40437662	32571417
	172	Carboxylic Acids	Glutaric acid (neg.)	2.8	3.3	2.96	3	131.035	1386468	1396716	1265092	4465461	3566383	4509804	3805344	4542640	4409983	4705064	5157899	4650305	5095392	4197681	7655151	4675696	4117309	4890885	4375193	5215420	4742266	3006503	3341742	3242464	3279782	3234714	3692080	3038671	3806772	3586117	3739258	3864493	3471210	4121519	3432449	3358809	3614034	3665688	3890519
	55	Glu-AA	GluThr	16.6	18.4	17.28	3	249.108	0	0	0	274130	237393	313515	140206	224010	290340	447751	397442	241131	378059	1472143	396359	1106782	629532	420959	559562	536552	633639	290181	251436	391653	365382	264463	338395	1937566	6462352	5575977	2481286	5474434	5892841	4250083	3482421	7108176	5432918	4772897	2641401
	56	Glu-AA	GluTrp	14.3	16.3	14.93	5	334.14	0	0	0	0	0	0	0	0	0	0	11768	0	15556	22379	15336	0	0	16180	0	35177	0	0	0	0	0	0	0	40581	308447	100944	111365	268709	400626	201890	315130	378660	350195	49414	225544
	57	Glu-AA	GluTyr	15.4	17.2	15.91	3	311.124	0	0	0	0	16760	0	0	0	14487	24644	27269	13120	35391	38198	15011	133076	22249	34058	43597	86658	214635	92230	28954	155519	74418	35870	73122	227649	1053243	915358	618324	719844	513583	332489	252038	1757740	1233939	647807	472967
	58	Glu-AA	GluVal	14.9	17.5	16.04	3	247.129	0	0	0	4187194	3550672	3392363	3204955	3856584	4765714	4594261	4549011	4404532	4887841	5580050	4902223	5129839	4850572	4688261	5455232	5395060	6950408	3750215	2927746	4030185	3953078	3323074	4033646	1449183	4989530	4422009	1869731	7141001	5362849	4182412	2695074	5741277	4332659	3577946	1528199
	139	Glycolysis	Glyceral/-on-P (neg.)	15.7	18.6	16.18	3	168.991	34002	7997	0	3808	0	0	2295	0	2461	0	0	0	0	840665	7197	210695	0	0	0	0	0	0	4962	0	3083	1156	5784	526423	1164264	2074677	785205	2473588	1886856	2513913	1529113	1942643	820039	1758511	429023
	145	Glycerol Metabs	Glycerate (neg.)	9	13	11.42	4	105.019	47723991	57194968	42658007	40777686	43274940	42667654	42375223	42758001	42408241	42776204	42089315	42029030	41833441	41738592	40476702	39725750	41307164	41855597	42500822	41949093	44611165	41993571	39766036	39605337	39223596	37487988	38107926	64599942	58179282	61741870	58734729	55426645	56030451	48441710	53502567	49817248	47621042	45430712	43475435
	146	Glycerol Metabs	Glycerol-3-P (neg.)	15.5	17.5	16.18	3	171.006	5594	0	1636	45115	92627	96737	42110	24183	54556	146877	37079	40267	122098	1500707	117592	791433	390665	332581	272831	373070	602877	164119	56885	217489	237792	193878	182212	1786349	4667606	4808195	2417522	15609386	8102048	5827185	3655866	6244563	4871782	2624933	2556627
	147	Glycerol Metabs	Glycerophosphocholine (pos.)	15.3	16.8	15.98	2	258.11	76625	75373	1071195	13361504	12001015	8906410	7993242	9347438	11900631	15238544	14656516	12655185	12905460	27845165	13668159	24433741	26298106	20685284	22767805	27586344	34861269	17494399	13897435	20373860	20435205	14924372	18275702	600586805	2256987783	2271155028	1125267278	3422471948	4249861722	2688355078	2569162624	3687100073	1930217470	1421975770	872009142
	14	non-ess. AA	Glycine (neg.)	14.6	16.6	15.2	2	74.0247	531482	663304	4940344	21576663	19534608	19862711	16984032	19177812	24110232	24131752	23012174	22419192	25119938	55369148	25265534	63871013	57592483	48094385	53705033	47557180	53062050	31614644	27764694	45369309	43781782	37476697	40940581	28173602	59819062	51374766	43513823	85360221	98235707	56752048	74942803	92189854	71272523	53455638	48088341
	61	Pro-Metab.	Glycylproline (pos.)	15.1	17.2	15.76	3	173.092	0	16877	24056	256373	171252	238345	243797	191426	333042	351669	312388	390357	411385	1455902	406028	1200847	472038	471749	662219	773669	940317	355249	373607	554277	404156	527505	496288	1565457	2295940	1780288	1602194	3653774	2985562	1710406	1876932	1846763	3087571	1413516	1616477
	241	Purines	GMP (neg.)	16.7	18.5	17.25	1	362.051	0	0	58736	216948	240467	312947	324314	11894	4660	193296	214427	159773	51474	27983647	167418	17448609	389609	49764	111553	95694	179709	459470	66877	410967	40748	46295	60372	9907173	21427111	16095439	13575346	29402191	24303490	24200071	23705072	30391358	20753441	16064032	14914528
	148	Glycerol Metabs	GPEA	15.6	17.2	16.3	1	216.063	0	0	142534	3893596	3565630	2904707	2761872	3170053	3796032	4174018	4398605	3720213	3745480	27975788	4157518	9936480	5870636	4370914	6134076	5901874	7474618	3520282	3959890	5791532	4893037	3780854	5005060	233693350	251082681	211662081	350969559	384864933	609919509	410045970	567951293	398896496	272233262	174645485	311237276
	149	Glycerol Metabs	GPI	17.1	18.7	17.89	2	335.074	0	0	0	2584866	3040593	228260	140184	148750	224909	8244009	7016697	3529830	740705	2928975	1736465	3030687	536624	405503	422113	389557	534881	225426	322472	335648	435105	339492	208402	2209428	5764617	6034119	2438354	10462973	7950144	7146748	5274448	7703211	6214426	5535556	3535607
	150	Glycerol Metabs	GPS	16.5	18.4	17.22	3	260.053	0	0	0	636011	612638	333366	345570	363289	523152	1511025	1344966	617772	592652	1047668	761915	1480380	693112	579569	790387	748521	963766	381044	345422	480189	534971	360808	487187	597595	1161924	1161623	1034135	3287627	3346300	3046664	2649964	2187756	1522146	1295302	881137
	102	"S"-Metabs	GSH (neg.)	16.1	17.7	16.72	1	306.077	7505	0	375243	596367	663323	187091	131001	103837	55272	833978	842018	468495	116698	20994607	625329	590910	168080	74359	152379	69122	34896	21912	66047	82162	498095	437935	52245	3765164	13002960	5003617	14166409	38856862	73584318	20856948	83770224	18773313	14255298	6481718	18845606
	103	"S"-Metabs	GSSG (neg.)	19.4	21	20.12	2	611.145	2013	0	1494	466164	454691	131452	116653	15297	0	941568	797177	522454	57514	46182898	452084	28623154	354546	73256	243943	169594	86188	362929	184283	540176	319507	378855	27114	100709	45073	138266	39009	174869	352173	134017	402075	239153	313931	419463	162552
	243	Purines	GTP (neg.)	19.8	22.2	--	6	521.983	0	0	0	0	0	0	0	0	0	0	0	0	0	0	0	0	0	0	0	0	0	0	0	0	0	0	0	0	0	0	0	0	0	0	0	0	0	0	0
	63	Arg-Metab.	Guanidinoacetate (pos.)	14.2	15.8	--	6	118.061	0	0	0	309218	282515	320040	241148	356479	427374	383781	449655	313005	571905	793906	366704	547033	448809	556660	552049	569919	622148	374466	291368	374645	413958	313388	333611	0	0	18733	0	30686	18308	0	18508	41587	0	33063	0
	64	Arg-Metab.	Guanidinosuccinic acid (pos.)	13.4	16.3	13.97	3	176.067	12236	0	0	22519272	21741915	20472150	18346528	22222025	26791995	27169041	25271509	25826745	28669465	26135939	28284191	22284224	22192933	21156234	25105180	29293805	35048111	19642917	17571702	20185450	20079069	16162868	20578993	2641981	6560389	5900607	5235526	7124655	7568527	6417204	5824721	9961919	7866312	5784243	4164151
	252	Purines	Guanine (neg.)	9.1	11.9	10.85	2	150.042	450686	129503	172710	208291	166577	258368	381409	94556	118530	178514	344464	255512	138335	2067153	211383	786665	139281	90265	77978	181515	494232	339120	300825	174114	105094	85313	141985	837417	3246263	3780488	3457670	2246937	4731905	5971471	7692385	3147426	1052962	2092903	3161885
	253	Purines	Guanosine (neg.)	11.4	14	12.09	3	282.084	0	0	0	621689	608575	648820	603687	621454	669842	617871	563941	490448	474159	294543	325071	456297	548658	518100	518484	576073	624139	728188	535324	213861	245367	235828	202984	181948	422877	429535	274791	1245911	880258	747591	926441	763586	392929	240566	241743
	137	Glycolysis	Hexose-P (neg.)	16	20	17.59	3	259.022	11236	1831	39734	282861	357708	328841	119558	87171	258097	703862	446570	181850	162489	5897306	174117	5900602	750844	559978	489146	759152	1048634	456684	222909	163204	152229	108452	173630	6821965	10762703	10264531	6335059	16381111	11595641	12322059	7235090	20307993	14237183	8435727	4749626
	18	ess. AA	Histidine (pos.)	15.7	17.8	16.78	3	156.077	0	25657	197306	84454209	68321014	67820274	35370593	71232286	105665163	103865637	78291985	64035856	91796348	202725348	82337033	198688949	165991977	138476095	161000456	179880343	174694487	71916912	45854251	106880197	106734116	60901450	94192988	18416483	67075214	45497386	28921299	83511632	76523216	59384624	52301701	86802113	41260688	22738438	11777705
	97	"S"-Metabs	Homocysteine (pos.)	12.7	14.7	13.45	3	136.043	0	0	0	371544	249618	256962	321097	350538	371356	367944	339704	285364	376485	243118	431752	568393	384920	322165	350247	357506	530283	236321	231715	323974	390139	221354	239949	0	16683	47005	0	16396	19409	0	29176	64287	68011	14815	0
	98	"S"-Metabs	Homocystine (pos.)	17.6	19.6	18.34	3	269.062	0	0	0	29978	68576	108514	73721	99118	103961	90075	56130	0	51828	106472	14438	4934597	5663505	5261443	5355793	5297377	6466789	2984585	2164134	3794851	3371738	2995914	3481376	0	0	0	0	0	0	0	0	18026	0	0	0
	84	Phe Metab.	Homogentisic acid (neg.)	2.7	3.4	3.03	3	167.035	429756	308246	212713	710157	480399	1016724	1475474	681255	789442	646544	720770	1354594	923812	541915	766387	966415	850198	632691	1050318	1003080	954321	607750	928889	688000	727370	602927	1057713	759132	746814	543571	619553	550593	807519	722878	547983	460966	459046	473091	554136
	203	Urea Cycle	Homo-L-arginine (pos.)	18	20.5	19.05	3	189.135	21378	121021	177502	9427020	8839182	9243768	7378317	9095351	11569870	11405323	10710413	9530598	11398924	14351793	11478826	19777230	15964551	14894531	16468977	16594246	18857546	10446546	8704131	13035339	12440741	9296856	11755020	2241706	3843187	2612628	2106945	2527541	2268176	2435959	1952148	3647014	3128119	1939253	1997203
	87	Phe Metab.	Homovanillic acid (neg.)	8.5	11.1	9.37	3	181.051	386163	280286	60152	2349654	2332952	2305661	2080180	2339377	2765023	2844298	2637265	2443193	3021591	3464022	2993155	5641746	6169914	6222538	5132121	4625427	4514411	2977118	2761439	4900176	4618041	3883105	3716408	3495951	5175753	7063804	4555501	5521681	3996818	2360371	4023987	7274771	5935702	4140136	3677714
	83	Phe Metab.	Hydroxyphenylpyruvate (neg.)	13.7	16.2	14.58	3	179.035	13207667	16627497	11105000	31318768	30583650	30660372	30427499	29916063	29996587	29190839	29093592	28635962	28633770	26768534	28099437	27553455	28178176	26616886	26922998	26040962	26225204	25482800	25350155	25459635	25198200	25024620	24440662	34488819	38607516	35055772	34554981	32832371	31821478	38048648	30621593	31583202	31125252	31036832	30036949
	71	Ser Metab.	Hydroxypyruvic acid (neg.)	15.5	17.8	16.64	3	103.004	6306169	5116650	5294336	12126912	9843568	11388995	10619131	10255189	12398003	11055293	10738374	11352863	10270107	10995075	10508459	12333421	10162989	10036259	10815079	9577015	10818930	10194949	9045304	9178696	9406908	9292974	9956106	10662708	11678946	10606264	9985927	11026738	10892886	11433881	10685107	12036147	10692047	11034754	10450450
	104	"S"-Metabs	Hypotaurine (pos.)	13.9	15.5	14.51	1	110.027	0	0	0	154727	41788	86061	65217	0	100325	205439	218006	74659	132500	508734	279978	0	0	39910	34837	40471	188173	33139	87161	0	0	0	0	29482606	43681166	40650821	60952823	69371232	126397132	35865513	105502163	59807442	60469989	31466559	69049987
	259	Purines	Hypoxanthine (neg.)	6.9	9.4	8.1	2	135.031	2420904	1555653	2985601	79909481	73682304	78331315	63273540	77384828	100492266	102808736	98287086	90736235	115217369	336881463	114804897	121624974	4367380	2871324	3048132	46453236	59035203	33571948	24733156	6524505	3407353	3010549	4765838	435967389	801603677	783716035	351249829	2435035245	1409217610	1215213437	738953180	1693268044	897085715	625175717	321697724
	236	Purines	IMP (neg.)	15.8	17.8	16.53	1	347.04	0	0	203364	218093	135079	152133	94686	12288	16488	83430	65009	63597	7567	9707777	31904	8569206	163944	9798	16024	0	12703	50095	5981	74789	0	0	3991	28073203	39529979	29015617	43446395	18354419	85581985	43443974	67122974	42930274	45515398	30408299	47544669
	256	Purines	Inosine (neg.)	9.7	11.5	10.36	2	267.073	1191145	1225047	532325	897707	751163	810678	602087	901487	803964	777352	628019	718090	597561	6371987	465807	2951475	620707	651914	403012	875538	672772	1080821	762695	484223	412167	413439	416823	15243045	38878390	45592481	19937697	177675415	86878652	76686393	68491222	61843348	30929414	25863171	15999040
	19	ess. AA	Isoleucine (pos.)	12.3	13	12.46	1	132.102	4713941	5500780	10220705	2578004256	2470321240	2411476407	2020247481	2395980246	2845374685	2881154941	2824011306	2669272026	3111485134	2918709973	3003525046	2276198248	2207265299	2167562593	2726420389	3147802740	3309769248	2077661197	1761041513	2075834057	2089801323	1658111290	2135766945	347882274	829000485	743133144	588569624	964440902	1132831511	726457660	779941689	1355088060	918545542	713614274	484964674
	182	Isoprenopids	Isopentenyl-PP (neg.)	15.8	17.5	16.25	5	244.999	1717	0	0	423129	336710	342280	176275	375865	549217	536332	516386	463491	576978	739749	571196	697898	538679	530046	622571	643685	764306	337153	266850	423715	397361	404613	405640	3368	0	7972	9185	12767	0	5166	0	4519	0	6984	0
	192	TCA Cycle	Itaconic acid (neg.)	15.6	17.8	16.16	3	129.019	5582814	3560320	3070677	6316059	6889034	7675183	4964834	5479526	6338704	6842895	6530844	7614535	6343861	11775415	6114195	15840087	13198902	10905157	10914250	11132917	14978502	9050749	7763991	13309271	9848784	8251706	9535089	11140328	8208394	7389777	11835237	7193386	7007909	6068872	6516584	12847766	10843667	6513820	7359500
	90	Trp Metab.	Kynurenate (neg.)	8.3	10.9	9.41	3	188.035	161601	34980	11678	1797320	1860694	1707638	1329024	1759586	1861902	1894570	1646606	1479445	1652895	2019403	1727301	2277929	2092024	2230400	1897153	2042672	2167755	2157395	1546104	1978585	2023743	1731516	1817275	272527	167251	341354	271653	243520	171377	87288	143190	358493	283776	318239	21540
	89	Trp Metab.	Kynurenine (pos.)	11.4	13.2	12.14	3	209.092	0	0	0	3275041	3339415	3609597	2599397	3762292	4926098	6314476	4434277	4841189	6229208	5879363	5771429	5917325	6704905	6867796	7697839	6888270	8328961	4094835	3231752	4209641	4398101	3553769	5143314	404162	1523791	1138407	692066	2126313	1956398	762719	1219874	3269252	1246652	669925	508352
	144	Glycolysis	Lactate (neg.)	10.1	13.1	10.75	3	89.0244	311804339	414490777	339679082	2667766282	2644976066	2648225983	2303962768	2772896740	3212107551	3185220043	3114670719	3021349647	3357086170	3355193656	3345034516	8270556843	10645678202	11937582512	9422402777	10964374887	5822968690	3646466034	3586017340	8215938481	7850156581	6522645164	6170624635	1347808797	1465457796	1851881890	1935974097	1961536143	1950680278	2346659469	2326258275	2029804024	1495302220	1480635493	1157673460
	1	Stds.	Lamivudine (neg.)	3	6.8	5.44	3	228.045	8543	0	0	1707884	1382575	1766906	1794000	1560181	2265176	2417375	2300183	2294707	2654204	2416579	2891238	2895772	3506497	3222671	3751854	3535447	4313141	1231091	1314240	1121071	1276620	1435577	1305945	1127131	1320787	1325570	1477122	1404518	1566897	1687588	1763562	1739102	1880278	1927375	2203691
	2	Stds.	Lamivudine (pos.)	3	6.8	5.41	3	230.059	0	0	0	145293509	129661215	152561355	145100485	139133156	166463927	170276889	164672534	172737835	172729204	167586861	178593114	149255588	165689058	162657401	157908021	156741104	184559599	116225306	110834825	100813909	115566554	123167805	112861383	113632972	124942533	134419904	134730123	137913116	145185044	152790913	153964974	173078765	170411558	180479871	187202238
	286	Vitamins	L-Ascorbate (neg.)	11.1	12.7	11.71	4	174.017	16392	8163	1593	75281	64074	68055	55504	63602	79653	77216	78502	76161	84628	87793	70964	67489	65235	58240	84938	93703	136218	69816	60468	61129	41903	48472	78793	0	2397	2353	1918	5734	6931	0	2454	4000	5007	2217	0
	20	ess. AA	Leucine (pos.)	11.6	12.3	12.14	1	132.102	3907422	3906813	9502824	1903794277	1693379395	1700440757	1408927981	1727049695	2289592734	2159301695	2160342452	1990241922	2330122360	2265568415	2189343647	1835650439	1801682741	1886406052	2064251589	2234838229	2678630892	1436320522	1284192886	1370197777	1404686706	1142219486	1544200374	324000163	717654199	640165858	512485925	914083965	902860613	664161786	699420173	1122186608	818174296	542762681	395843050
	125	Carbohydrates	L-Fucose (neg.)	3.7	5.6	4.64	3	163.061	3396	1689	4525	1264660	2677511	2824003	2083489	2695001	3555894	3545584	3389113	1378173	3852234	3638776	3971760	3832995	3709709	3661090	3861824	4266060	4671917	2860987	2498006	3300179	3140495	2716147	3130804	143754	344376	378116	270996	461925	431725	354895	436780	679308	320890	330027	166051
	21	ess. AA	Lysine (pos.)	18.9	20.5	19.59	2	147.113	1488376	745330	4059746	323697255	300551400	314251811	239435038	393461697	511989762	428620880	385498233	349276947	430129104	628961633	413380379	688175465	501876656	562292473	530372868	577168458	645316636	341788696	276816489	409794552	387306444	303979425	461693486	104376667	216794917	140539384	158800164	193600404	165402507	216880885	152629613	177709117	159783519	119383753	131545667
	197	TCA Cycle	Malate (neg.)	15.7	17.8	16.18	3	133.014	929940	638698	1456877	22170891	26324493	20758055	16223191	21331295	23728020	21644646	21674752	19502291	27949976	39896699	24881279	36688253	24121582	21848241	27871301	27395584	26837463	15968273	16307802	18251985	17764579	16473429	17293605	12579220	25766773	24357816	25131478	38456554	45306338	31111740	36835420	36510572	46587509	29670335	30266975
	159	CoA Metabs.	Malonyl-CoA (pos.)	19.4	20.7	--	6	854.123	0	0	0	0	0	0	0	0	0	0	0	0	0	18225	0	0	0	0	0	0	0	0	0	0	0	0	0	0	0	0	0	0	0	0	0	0	0	0	0
	22	ess. AA	Methionine (pos.)	12.1	14.3	12.8	2	150.058	0	0	1502270	326453685	303264366	286927799	337882684	26306934	15695121	10051417	8942100	304329705	355733392	247240746	201977153	266934428	308007649	297014785	436016521	21968272	7984802	4548786	3840632	254253367	289008424	248302127	224743502	51161182	95134263	95063318	88184826	45715465	34057694	18140998	23051270	175816945	140312659	84968613	73832382
	100	"S"-Metabs	Methionine sulfoxide (pos.)	15.1	17.4	15.74	3	166.053	40179	12867	595605	23499798	21179834	28330522	25250616	6693481	5375727	4429134	4165393	31087435	24556312	39895955	18115880	29799709	17708520	16809574	21424874	3764352	3187197	1996168	1702191	13217303	14095195	13708978	16272773	21334406	9883672	23540611	11793337	12081140	5057637	6970862	2018621	61920436	29825032	34988947	14561571
	109	Yang Cycle	Methylthioadenosine (pos.)	2.7	5.2	4.28	3	298.097	444459	21828	21714	4187634	6761151	8231700	7194064	1330866	460937	6775800	4596836	2899340	327812	422386559	4326148	623046898	502137259	426609724	394326668	145398135	166829735	191563752	152163053	579554823	533599589	451528806	415116048	248573990	569157921	464968463	351780849	1694720710	1556875266	1125299002	1138925520	618292457	481207011	349802709	241191623
	110	Yang Cycle	Methylthioribose-P (neg.)	14.6	16.1	--	6	259.005	0	0	0	0	0	0	0	0	7607	0	0	0	0	6218	0	0	0	0	0	0	0	0	0	0	0	0	0	0	0	0	0	0	0	0	0	0	0	0	0
	179	Isoprenopids	Mevalonate (neg.)	13.2	14.4	13.54	5	147.066	229000	210816	217318	103762	120735	67925	156935	96488	126612	89167	125136	191517	166831	80297	199402	162833	102734	160862	196474	117473	123004	98564	171301	214070	192658	175116	183390	213329	118194	135503	159611	244055	165927	115077	152054	181412	212741	173110	214068
	180	Isoprenopids	Mevalonate-5-P (neg.)	15.2	16.7	15.99	3	227.033	0	0	0	61016	39975	52972	46416	64453	60007	54900	70655	60864	52752	120212	64412	75779	34754	37169	62442	28958	44754	21668	20240	10189	43750	3794	36180	3401	42275	47236	55482	91225	144130	33262	135713	107473	71270	52996	44372
	181	Isoprenopids	Mevalonate-5-PP (neg.)	17.2	18.5	--	6	306.999	0	0	0	0	0	0	0	0	0	0	0	0	0	0	0	0	0	1600	0	0	0	0	0	0	0	0	0	0	0	0	0	0	0	0	0	0	0	0	0
	276	Nicotinamides	mNAM (pos.)	11.7	13.6	12.41	3	137.071	466888	255125	198485	311426	317086	260947	298174	376985	853748	814935	352705	260400	219801	223384	323762	5307922	7587343	5943254	6979689	3204897	1352502	2394986	1026429	6347871	5083260	2951174	2717081	36072736	116271788	77224608	32537100	24089917	21469966	22370467	18073759	101264569	76513978	51878611	24402246
	269	FH-Metabs	N10-Formyl-FH4 (neg.)	17	19	--	6	472.159	0	0	0	0	0	0	0	0	0	0	0	0	0	0	0	0	0	0	0	0	3066	0	0	0	0	0	0	0	0	0	0	0	0	0	0	0	1860	0	0
	116	Polyamines	N1-Acetylspermidine (pos.)	19.7	22.2	20.48	3	188.176	0	0	0	317090	568703	3022348	790318	125866	210239	88180	86746	1510456	535352	1224893	647347	1902842	1076796	379299	622055	397734	866315	451131	98279	885463	139773	159514	636047	750887	2168889	501213	169997	1070539	874708	6114710	603533	525897	206500	172423	33286
	268	FH-Metabs	N5,N10-Methylene-FH4 (neg.)	18.2	18.9	--	6	456.164	0	0	0	0	0	0	0	0	0	0	0	0	0	0	0	0	0	0	0	0	0	0	0	0	0	0	0	0	0	0	0	0	0	0	0	0	0	0	0
	270	FH-Metabs	N5-Methyl-FH4 (neg.)	17	17.8	--	6	458.179	0	0	0	0	0	0	0	0	0	0	0	0	0	0	0	0	0	0	0	0	0	0	0	0	0	0	0	0	0	0	0	0	0	0	0	0	0	0	0
	76	Lys-Metab.	N6,N6,N6-Trimethyl-L-lysine (pos.)	18.4	20.6	--	6	189.16	0	0	0	45382	32921	295332	113264	160597	40812	187982	0	0	27080	1396670	20257	3225492	455784	17435	71900	273281	246369	37889	25431	123798	21958	0	80552	75339	553464	12515	0	12141	15994	96777	0	0	12747	0	0
	130	Carbohydrates	N-Acetyl-D-glucosamine (neg.)	10.9	13.9	11.91	3	220.083	1539	0	2218	61684	118933	188820	290700	226748	386294	448223	507085	579832	557112	456420	469994	503675	569947	534077	630707	572098	682341	791262	795372	782192	609192	533090	437436	726542	487859	635998	462188	846633	945619	675707	479853	1500361	915877	1222904	2380961
	35	Ac-AA	N-Acetyl-DL-methionine (pos.)	9.5	11	--	6	192.069	0	0	0	0	0	0	0	0	0	0	0	0	0	0	0	0	0	0	0	0	0	0	0	0	0	0	0	0	255124	0	0	116770	83304	105663	92692	0	0	0	0
	131	Carbohydrates	N-Acetylglucosamine 6-sulfate (neg.)	8.5	10.1	9.21	4	300.039	0	1540	0	482153	473019	438678	403282	455225	460364	471221	473062	467881	522376	493294	512608	606544	635305	519693	777020	751664	855274	465577	435842	431244	463622	456550	428594	47585	24764	52858	58043	75930	70424	24109	59114	76084	48632	32717	4323535
	32	Ac-AA	N-Acetylglutamate (pos.)	15.5	16.8	16.18	4	188.056	30297	21014	17092	51773	109729	87472	94004	103620	68314	89101	99078	96488	134354	1590228	64534	293488	69385	80071	89669	74181	121576	87025	89651	114745	85856	50531	78112	155459	244987	214502	148973	534686	455959	194988	348474	573778	241960	175295	145099
	29	Ac-AA	N-Acetyl-L-asparagine (neg.)	12.8	14.4	13.54	3	173.057	1455775	1656611	1280278	1702617	1816287	1771853	1640130	1777264	1678180	1596218	1423682	1467504	1242833	610994	1111032	897251	1272181	1379449	1163588	1254301	1158799	1832383	1677541	1040759	1186505	1171810	1043404	534218	384247	392619	459514	387054	358928	365681	389118	461018	431266	459845	464711
	30	Ac-AA	N-Acetyl-L-aspartic Acid (neg.)	15.7	17.1	16.18	3	174.041	85889	97933	101792	1221441	1129606	1079853	968094	1079179	1299300	1273401	1186488	1126809	1354571	27655499	1212704	7495409	1618114	1333999	1864718	1783751	2209571	1402374	1107992	1480799	1501489	1286938	1334971	1256595	1430855	1358685	1083140	3437596	3753663	2177966	3150399	2547678	2036219	1900838	883246
	31	Ac-AA	N-Acetyl-L-cysteine (neg.)	9.4	11	10.14	3	162.023	0	0	0	104470	57007	54241	64193	364849	199001	197957	164131	87608	55921	703209	76497	234169	128735	338690	78407	62000	100990	18199	23755	80613	34083	35904	168071	453696	768835	816886	902357	900814	1210937	1011888	1407064	1258048	1357883	1016513	1368784
	34	Ac-AA	N-Acetyl-L-lysine (pos.)	12.6	14.4	13.82	3	189.123	195676	177532	208077	702110	631934	625213	804573	788081	635716	428742	654527	618962	461675	357065	603423	303251	345618	387478	351017	311835	274734	353039	365073	286043	398807	434479	333693	380206	561642	562826	758875	480318	567426	414587	598731	336907	481475	303099	525527
	37	Ac-AA	N-Acetyl-L-phenylalanine (neg.)	8.2	10	8.94	3	206.082	0	0	3113	111083	94952	79210	86290	108366	48493	65611	66268	84534	60299	47881	64091	69516	82330	116193	76336	71500	97856	166174	166637	210609	161599	181220	165213	103478	411678	141419	63667	136539	132864	232300	71700	361058	178214	105096	236720
	36	Ac-AA	N-Acetylornithine (pos.)	14.4	16	15.14	3	175.108	465945	397264	275071	9778141	9104539	8750115	7435206	9194469	11369288	10916205	10329237	9926904	11189534	11471891	10722454	13136663	12704080	12235229	13685046	13365885	15609339	8854124	7944459	10757787	10586813	8183690	10368711	1732203	4644784	4266284	2929168	4177523	4318801	2266891	3650712	9200441	4633682	3193854	2478409
	114	Polyamines	N-Acetylputrescine (pos.)	12.7	14.2	13.29	3	131.118	419807	293718	265796	684938	529429	938954	917573	563674	606202	699473	585350	461639	535055	3368508	362072	4454319	5272714	2664591	6450574	5002733	4985297	1870743	2209113	3174658	2620755	1270555	3028738	461893	575919	639820	1049402	4512308	4795681	2603817	3801121	498000	753745	634233	788474
	277	Nicotinamides	NAD (+)	17.2	19.1	17.81	1	664.116	0	0	0	1306351	1930451	808109	1339373	0	0	3023952	3047686	2485406	167275	78228793	797941	56912771	759974	0	539889	335112	113311	3015331	165982	2204863	1438975	1011955	0	16795617	30132951	25124955	24006879	47239277	47959568	31040561	39585390	34410262	26669157	18521507	22478348
	278	Nicotinamides	NADH (neg.)	16.2	17.7	16.88	3	664.117	0	0	0	0	0	0	0	0	0	0	0	0	0	86182	0	103309	0	0	0	0	0	0	0	0	0	0	0	5268	69632	35417	13092	94275	99180	29102	48853	28572	36216	4738	2800
	279	Nicotinamides	NADP (+)	18.8	22	19.82	3	744.083	0	0	0	25863	12824	0	0	0	0	13634	0	0	0	13769412	14076	12078825	0	0	0	0	0	13793	0	20535	0	0	0	2341946	3930487	5292610	4295534	10810211	9099827	7720546	8137431	8058437	5919391	3781665	3889396
	280	Nicotinamides	NADPH (neg.)	18	21	--	6	744.084	0	0	0	0	0	0	2608	0	0	0	0	0	0	0	0	0	0	0	0	0	0	0	0	0	0	0	0	0	5357	2444	0	0	2846	0	11172	8035	0	0	2130
	133	Carbohydrates	NANA (neg.)	15	17.4	15.88	3	308.099	0	0	13639	977130	895834	816811	722950	913719	1126355	1189669	1118336	957746	1205502	2624516	1067702	2457568	1486816	1334072	1565103	1732534	2055708	1127112	845579	1186193	1124204	833233	1192785	12162678	13366083	13774545	10543849	48191038	40035870	25724646	26279331	22288931	13265782	10411080	12640032
	132	Carbohydrates	Neuraminic acid (pos.)	7.7	9.9	8.72	2	268.103	690505	696845	3468705	3765495	1472844	663694	443353	241114	252112	328836	143661	568495	64957	52731235	666746	15671960	1085566	715898	1389226	1468280	902768	673607	197492	847082	1003644	407452	1100615	6886256	17566522	21942273	16755493	47622893	51954248	67269455	62687223	49613640	26715656	33303099	60215
	88	Trp Metab.	N-Formylkynurenine (pos.)	12.2	14.3	--	6	237.087	0	0	0	965635	894416	1076472	720820	1014577	1119368	1340481	1065951	942255	1245391	943114	924532	937155	822394	737015	771137	840014	1050401	490174	415282	391462	531811	205101	485811	0	59798	29459	0	132066	32274	0	36140	261325	124177	50778	45600
	275	Nicotinamides	Nicotinamide (pos.)	2.7	3.5	2.74	3	123.055	12224259	2833802	5882874	96441980	95580550	95815295	73903842	94698492	102772503	96467123	98808985	94256221	107521694	191799372	104909057	157933301	76112050	75136236	84863033	102828553	94812237	96376112	91297331	113411279	105366214	85196689	93305851	329090570	391122549	381860070	291280226	533441922	419065474	473950952	344068820	438745374	433693503	325968836	181584518
	274	Nicotinamides	Nicotinate (neg.)	7.3	8.6	7.58	4	122.025	1990083	1399455	1285099	485795	469502	473473	499146	516694	520628	575924	556675	552530	625031	602876	600376	542126	600433	558176	648826	626487	592958	683433	633857	655722	676916	661381	663933	721836	756966	747238	610157	744453	850548	714310	675382	715712	625930	647020	608065
	38	Ac-AA	O-Acetylserine (pos.)	16.1	17.6	16.65	2	148.06	575003	478698	9313298	727518860	681808925	666532809	535852199	676966485	876144341	859372435	841654496	771762328	900733661	1239433962	873327135	1317138351	1323764441	1134348379	1306947536	1238901060	1393356175	786170614	677854329	1021976731	986209228	805263485	922836238	770974949	1185977834	935756022	964712341	1440739221	1378703213	954886674	1205237958	2358874011	1522248501	995257853	1110740652
	202	Urea Cycle	Ornithine (pos.)	18.9	20.7	19.64	2	133.097	27825	20033	37251	14901764	31622319	66339630	16628803	19967876	45791096	84642779	23113579	18815064	44029989	95456994	27013672	534062639	483516192	463586659	397769316	561825624	508817313	278935405	198026123	391770065	368746113	280523964	273453527	3338534	8056462	6845860	5222106	8917376	14047079	12474546	11167991	10283551	6689896	4884649	4188958
	205	Pyrimidines	Orotate (neg.)	10.4	12.9	11.31	3	155.01	264563	362897	473265	5811621	5354193	5510900	4894050	5179033	6041142	5964438	5887777	5797262	6033384	6149711	5826809	6896361	7283566	6845048	7103824	5665737	6773102	5992712	5544905	6899847	6764152	6573313	7141092	1286496	3924336	1383807	784931	560583	497230	536645	415118	11190664	4550618	1117739	565228
	207	Pyrimidines	Orotidine-P (neg.)	17.6	19.1	--	6	367.018	0	0	0	0	0	0	0	0	0	0	0	0	0	0	0	0	0	0	0	0	0	0	0	0	0	0	0	0	0	0	0	0	0	0	0	0	0	0	0
	198	TCA Cycle	Oxaloacetate (neg.)	15.9	18	16.66	3	130.999	7294	4565	9785	86813	31045	42755	29729	60255	73385	63264	49315	54020	82588	103925	74222	131085	67993	112601	122316	81638	161679	62066	31794	42784	67589	25160	27151	102903	227508	130400	53791	102061	95757	175428	89957	135922	49933	112278	78196
	80	Lys Metab.	Oxoadipic acid (neg.)	9.6	10.9	9.96	4	159.03	237763	203838	133706	1047580	909397	995731	989472	1082108	1341241	1247034	1233314	1133646	1382239	1295976	1298326	1330144	1191218	1178661	1343632	1321822	1727813	1081476	1039844	1257094	1285680	1017872	1137195	611622	587768	572795	516215	583697	664367	657097	395070	734817	653873	638307	446615
	288	Vitamins	Pantothenate (neg.)	11.5	13.3	12.43	2	218.103	10069	12513	18451	21319677	19747445	18307422	14092784	19467459	23721553	20896211	21966285	19668885	23583273	24055280	21323928	20083020	18511917	17819340	21577556	22911822	26609287	19120482	16454731	23725227	21933600	15735954	23088428	3758240	13216071	9961970	6939051	21430292	24743754	16983337	14832000	20259661	11785846	7954752	7053906
	188	PPP	Pentose-5-P (neg.)	15.7	18.1	16.72	2	229.012	0	0	0	42629	21000	31163	25428	20583	47659	81040	99392	57695	47099	1578357	60407	791916	135789	87275	98273	152908	301366	81891	43198	124555	70076	71820	106519	2137810	6885796	8819413	4896127	16377991	10462625	13389145	8718671	7484605	4747040	5839088	3397809
	3	Stds.	Phenolred (neg.)	2.7	4	2.75	3	353.049	21829	0	0	91589018	80128230	84858858	62829134	85375770	109058310	108217835	107909468	102454107	128625749	104376375	122615795	148609477	140567343	127486841	159572812	172382527	200850558	90942632	77179474	126916265	119289489	84817915	111440295	1678743	4163805	3076491	1992171	2268892	1714936	3491005	875764	5624085	2303121	2560066	1215954
	4	Stds.	Phenolred (pos.)	2.7	4	2.74	3	355.063	0	0	0	44990535	36198828	38547089	27585172	40076426	54204978	50542878	48888987	49639890	57152591	39729145	50357343	42586439	42996764	41980507	47708144	50235015	62448357	31918899	28907963	34480649	36521008	30859833	28125470	583533	1168557	1042693	704294	616968	521903	974404	224333	2197588	738204	1164286	525758
	23	ess. AA	Phenylalanine (pos.)	11.3	13.2	11.96	1	166.086	1912519	1693186	6250945	613447669	556953213	541948299	459042787	556777426	702264811	691271149	674077931	636307537	742421074	771620041	729192713	754960320	711938146	706861761	814979032	852331292	1013880190	565799490	488997641	609561001	601413072	489100247	615680984	169418271	365464878	291699911	234907750	443115363	453661350	309765810	335114564	532464544	382044010	252573620	215920887
	82	Phe Metab.	Phenyllactate (neg.)	3.5	6.2	5.03	3	165.056	777908	488344	332261	2018211	1852777	2019170	1740762	1956346	2360562	2248711	2301254	2209023	2501472	3807079	2567533	16447776	22848858	24532700	15376049	8441761	5996562	4029264	3403454	20447813	16084107	12020622	8716047	10868242	16806227	21444565	10880580	9826325	7596855	7377148	7463561	23653223	16205842	13438586	7735712
	81	Phe Metab.	Phenylpyruvic acid (neg.)	7.8	10.9	9.19	4	163.04	925343	624776	454785	982796	873629	907813	859389	1048039	1185532	1190323	1152714	1106423	1253577	1340413	1329430	1533137	1533243	1415518	1705356	1697784	2032826	1054106	1136916	1733503	1637702	1298895	1463906	461989	562105	539176	536970	667461	631964	870452	365765	738069	659183	720369	1907155
	152	Phospholipid Prec.	Phosphocholine (+)	15.3	17	15.96	4	184.073	0	0	151815	262358	310899	187970	121927	107130	58380	50473	122636	87765	53454	176602	2894258	1453375	1035569	368126	432987	197960	209486	192260	11811	85639	40457	163295	164909	1162776	5356286	4955957	2313091	7597715	13543957	9803865	6982886	14263370	6714872	4438929	2576669
	67	Arg-Metab.	Phosphocreatine (pos.)	17.6	19.4	18.23	2	212.043	0	0	0	0	0	0	0	0	0	0	0	0	0	0	0	0	0	0	0	26181	167882	0	12094	0	15504	10417	0	2517273	7895674	6693584	4405704	52365281	118567360	59686560	72627323	15192398	10586312	5221941	4470603
	142	Glycolysis	Phosphoenolpyruvate (neg.)	17	19.1	17.59	3	166.975	0	0	0	22906	0	4801	2490	0	6491	5875	5465	10682	3742	123690	16201	244679	30682	5203	18283	14936	26817	0	15853	13590	10641	17844	12637	603171	1081273	1562940	1600600	1265950	1170986	1803599	1170508	2038066	1815962	1982186	967532
	151	Phospholipid Prec.	Phosphoethanolamine (pos.)	17.5	19.5	18.09	3	142.026	0	0	1300111	3143893	2202649	1486802	1406425	801656	632709	609550	782240	824236	1350226	41814592	2762280	11919362	2198088	3461526	2241659	2102959	1020917	342228	118785	2611359	1776835	2535308	343989	7015811	38292947	34143596	7326568	148713189	100007367	74871663	117852061	45258209	38742417	22684976	9045260
	187	PPP	Phosphogluconate (neg.)	18.3	20.7	20.33	5	275.017	1939	0	0	0	0	0	0	0	0	0	2213	0	0	9733	0	11113	0	0	0	3069	0	0	0	0	0	0	0	0	2096	16967	2388	4885	3922	0	2307	7854	9015	45458	1717
	186	PPP	Phosphogluconolactone (neg.)	18.3	20	--	6	257.007	0	0	0	0	0	0	2377	0	0	0	0	0	0	0	0	0	0	0	0	0	0	0	0	0	0	0	0	0	2382	0	0	2373	0	0	0	6278	5925	0	0
	72	Ser Metab.	Phosphoserine (pos.)	18	19.3	--	6	186.016	0	0	0	0	0	0	0	0	0	358861	273719	0	0	278154	30646	193972	0	0	0	0	0	0	0	0	0	0	0	12959	12131	331890	0	67907	0	18681	13347	74440	13158	99600	67636
	78	Lys Metab.	Pipecolic Acid (neg.)	13.2	14.3	13.63	3	128.072	137327	79851	105875	7474142	7589302	7977702	7151012	7591335	7661281	7597550	7710958	8029747	7114845	7008495	7450964	6274164	6385432	7063357	6129975	6592039	4625345	7769963	7374316	7887612	7633313	7173674	7772930	496143	488850	556367	652629	532612	442980	449256	363029	651102	538476	683601	368500
	15	non-ess. AA	Proline (pos.)	12.8	14.5	13.44	1	116.071	3636050	3073983	17553774	897576890	846704857	851153833	665153667	873981439	1081978524	970362017	911884005	894202635	992291933	691170035	908886699	794485957	1046994758	1089821264	1020336633	1205368747	1333622314	863937585	730947611	907784713	875827980	726191895	809273390	281047052	416399553	447383165	364233602	632260510	743146250	505377276	551254938	725502420	547234938	391445100	323916725
	158	CoA Metabs.	Prop-CoA (pos.)	14.1	15.4	--	6	824.149	0	0	0	0	0	0	0	0	0	0	0	0	0	0	0	0	0	0	0	0	0	0	0	0	0	0	0	0	0	0	0	0	0	0	0	0	0	0	0
	120	Carbohydrates	PRPP (neg.)	21.7	23.1	--	6	388.945	0	0	0	0	0	0	0	0	0	0	0	0	0	0	0	0	0	0	0	0	0	0	0	0	0	0	0	0	0	0	0	0	0	0	0	0	0	0	0
	113	Polyamines	Putrescine (pos.)	21.1	23.5	--	6	89.1073	0	10328	85519	12898	12623	2024342	16558	0	0	0	0	0	0	0	35008	29880	48248	0	28892	28718	47893	27723	38050	91345	42472	43059	49956	14180	0	0	0	0	26248	158519	0	13851	114090	0	0
	289	Vitamins	Pyridoxal (pos.)	2.7	4.3	3.23	3	168.066	884503	203736	122637	10697845	9421580	9924639	7667825	9907488	13339420	13161560	11174383	10731704	12413771	11657942	12354601	63302260	135222152	117847541	71807658	104107053	112129433	64438290	62039866	55921926	60678953	62347049	39142744	40951841	48671714	101229883	21845668	178247770	46120682	54398725	19998916	155000817	79040027	91081301	11784394
	290	Vitamins	Pyridoxal 5'-phosphate (neg.)	12.2	14.3	12.93	3	246.017	1657	0	0	373539	242487	662052	114788	32591	13448	24705	16355	685110	544069	2753896	486311	1801941	2989330	1630188	1478165	86221	15370	0	0	831421	205643	75392	81237	398215	1086241	706477	597582	422134	240468	120314	90976	768970	54095	427544	121115
	291	Vitamins	Pyridoxine (pos.)	3.1	5.9	4.42	3	170.081	360373	63099	121681	1012253160	898396078	847016410	591725693	996588525	1299282750	1349240456	1210836226	1116917920	1402463946	1289453725	1404662801	1602873216	1531909382	1479485692	1870213833	1871222550	1915070788	1003023451	793737759	1313664868	1371341594	965357625	1319301599	10605624	48743937	19288838	27798972	19190358	14798838	45811463	7711876	53123037	37381564	25874158	4409675
	143	Glycolysis	Pyruvate (neg.)	4	7.5	5.49	3	87.0088	189138188	138483872	77358382	109873127	106350251	121615837	97894783	119871245	139098077	123892186	114770983	105040101	105327221	199076467	92812532	2467823978	2569761784	2066633102	2189670967	2146287648	2085327070	1817501378	1599455109	2332139451	2518423774	2329462333	2178219517	210604050	208756776	244608375	321926177	294001615	226620768	181673742	298415424	261255864	193305471	212612627	180484744
	94	Trp Metab.	Quinolinic acid (neg.)	8.9	9.7	9.17	3	166.015	331861	178522	208446	2095299	2006933	2118258	2309831	2026581	2143235	2246450	2090714	2176001	2149747	1931311	2397810	2199479	2396049	2384996	2426354	2302972	2421355	1871809	1883909	1788238	1833561	1905159	1876979	4028544	785235	3198451	2812707	5233998	6682944	749070	3529686	7612450	6973486	3394437	542606
	122	Carbohydrates	Ribitol (neg.)	3.7	5.3	4.31	3	151.061	341840	1403216	1489109	10608649	9237946	9370580	8494632	9176221	11281971	11006895	14051529	11166462	11443551	11410653	11485274	8560877	9076347	9742383	10022211	12471703	12252631	8362619	8382573	8036361	7492931	7588492	7001707	8859632	10730081	9740685	5450180	18078198	11564231	9652621	5305446	19469531	13516654	9058069	6091082
	281	Flavines	Riboflavin (pos.)	9.9	11.2	--	6	377.146	0	0	0	38969	53219	0	0	0	90007	56885	87543	76784	122976	154922	148051	0	0	0	21364	0	0	0	0	30905	0	0	0	45674	0	38342	0	273956	27259	0	39109	68785	0	0	0
	106	"S"-Metabs	SAH (pos.)	15.5	17.1	16.22	3	385.129	0	0	0	0	16191	0	0	0	0	0	11923	0	0	3262362	0	852945	0	0	0	0	0	13938	0	16941	0	0	0	391768	908398	966863	510081	2702582	2204760	2072837	1911853	1594660	1005965	874776	474904
	107	"S"-Metabs	SAM (+)	19.6	22.1	--	6	399.145	0	0	0	0	0	0	0	0	0	13349	0	11624	0	2603220	0	2674360	39465	11517	0	0	0	0	0	97747	0	0	0	21727	893111	47225	0	145613	197661	712056	126313	24210	10541	0	0
	189	PPP	Sedoheptulose-7-phosphate (neg.)	17.1	19	17.65	2	289.033	0	0	0	0	0	0	0	0	2430	14668	6835	2850	0	629747	0	198064	0	0	2983	0	6060	0	0	5742	0	0	0	1775492	8192918	4591419	4155900	5747990	3384828	5606555	2877792	2918420	2765452	2513072	1386777
	16	non-ess. AA	Serine (pos.)	15.1	16.9	15.78	2	106.05	321462	620546	1297446	183648635	167056843	166126405	140652900	169798649	211179550	201472660	197712355	189246421	208140912	292396074	204780107	124811903	41861213	53494138	61577251	126724697	145868068	93016062	77468085	34508966	43700152	39299111	50923257	32245533	43378119	43013477	36334633	99801901	137284752	108273042	120813062	58182259	52522801	37621558	32789627
	115	Polyamines	Spermidine (pos.)	11.5	14	12.83	3	146.165	230110	456959	77363	1204525	1153116	1053455	1021218	965697	886588	1085339	812131	832098	704610	147879	377011	495997	739617	687092	591011	896380	691264	776426	860109	361733	393619	523206	326628	1394474	465858	540406	687855	290524	324413	221452	309320	286814	242577	374998	469924
	117	Polyamines	Spermine (pos.)	11.5	14.1	12.85	3	203.223	0	12794	146325	1528984	1491958	1310385	1498704	1400184	1417204	1433014	1381707	1488797	1257110	738202	1467608	1076075	1379027	1330533	1285833	1121689	1209259	1217399	1132346	1030746	942710	1068533	891051	1053832	517538	661150	805857	472984	507451	422804	473179	605459	843269	903360	951281
	195	TCA Cycle	Succinate (neg.)	13.9	17.7	16.16	3	117.019	30104507	29168122	23543028	44470109	42336716	41534569	37099937	40903483	47417251	45993953	44834056	41962486	46078568	56537237	43036009	55849283	49968130	43257742	52875156	49197876	57078346	40731431	40160137	44864220	43527450	36248977	45575240	22850273	33851735	25085056	22084454	52792428	38466917	25910035	32697687	38301286	29114006	20450454	20661554
	5	Stds.	Sucrose (neg.)	14.8	17.4	15.55	3	341.109	1304083	1058612	851952	1634827	1473039	1567169	1608597	1672482	1677924	1693000	1499982	1338226	1359393	3624553	1304154	3368482	1812149	1751960	1684383	1897802	2068688	1763100	1601076	1588864	1692047	1563298	1655455	3793176	3935285	1082392	965078	4030495	3878738	1194105	921026	2921294	5052594	1255796	1016313
	6	Stds.	Sucrose (pos.)	14.8	17.7	--	6	343.123	0	0	0	0	11000	16661	12060	14714	12847	44173	0	0	0	12475613	0	8232160	0	0	0	0	29401	0	0	0	0	0	0	17295052	19511994	244070	0	17849436	16228029	265186	33361	11252768	26275077	294372	0
	105	"S"-Metabs	Taurine (neg.)	12.6	14.2	13.21	1	124.007	196249	181359	193941	39668166	37430173	36664626	19795292	35167493	50901968	45641757	36715614	26137793	33742377	23079709	19404724	14786677	17514803	20086379	17098484	55561654	72120620	34583562	23734276	6061637	8626313	5992389	9699993	209515163	290561896	260577866	344933863	333237414	453880681	239452515	353688299	406747126	420941182	256194936	405225809
	273	Biopterines	Tetrahydrobiopterin (pos.)	17.8	19.4	--	6	242.125	0	0	0	0	0	0	0	0	0	13868	14934	0	0	19761818	0	1783854	0	0	0	0	0	0	0	11838	0	12867	0	0	1215946	354498	0	27735688	6596906	2651506	28845993	2887060	736739	830034	236371
	267	FH-Metabs	Tetrahydrofolate (neg.)	15.5	17	--	6	444.164	0	0	0	0	0	0	0	0	0	0	0	0	0	0	0	0	0	0	0	0	0	0	0	0	0	0	0	0	0	0	0	0	0	0	0	0	0	0	0
	292	Vitamins	Thiamine (+)	13	14.7	13.86	3	265.112	0	0	0	21329285	24157241	21924756	24574700	28520597	31392796	25504353	30755858	28102828	34083892	39498970	31591175	27250968	27702654	25810410	39788887	30723255	28679619	22081145	23123476	26824143	32092866	26736809	33089366	9619261	26356601	26133072	13455798	138595472	89065133	60483986	77898061	39404134	23295729	19578441	8957424
	293	Vitamins	Thiamine phosphate (+)	14.2	15.4	--	6	345.078	0	0	0	0	0	0	0	0	0	0	0	0	0	0	0	0	0	0	0	0	0	0	0	0	0	0	0	0	0	0	0	20546	0	0	0	0	0	0	0
	24	ess. AA	Threonine (pos.)	14.4	16.1	15.04	2	120.066	20839	16895	2079425	150456524	130996058	128787810	108033035	130199166	163968728	160348763	156708218	154365565	166166968	265173795	160928420	205435772	157356813	152372149	176068512	180995463	204716651	123542374	110646645	131069933	129263748	110410482	133022162	83223764	173271533	154335333	112587094	250561441	319394471	168191415	220256428	260485055	196664703	136217660	119741576
	228	Pyrimidines	Thymine (pos.)	2.7	4.8	3.77	3	127.05	1834647	1693808	1897055	7690633	6495333	6893019	6357547	6317268	7643827	7681066	7446680	8048468	8143194	7526309	8039256	6903110	7702942	7385840	6439665	7749218	9032650	5953405	5794282	5535551	5305899	5237340	4962270	3494668	4477692	3987523	4270778	2698750	3049279	3180916	3934219	4367154	3973060	4106070	4667651
	25	ess. AA	Tryptophan (pos.)	11.3	13.1	11.96	1	205.097	12378	0	27950	159903493	137651288	135261361	115749225	138871915	177967810	175934473	179688673	170088841	203237644	209307998	191703942	183154388	168642688	172943267	210052028	218885449	265220880	138267059	122287212	149450854	150319670	118559322	153625167	38310968	98278596	70077396	55886357	115594943	126086580	73085510	83692756	150637360	95689702	56623278	51998572
	17	non-ess. AA	Tyrosine (pos.)	12.6	14.5	13.35	2	182.081	143060	289087	735086	342517079	318319446	312262950	236591575	325236176	406928004	361616715	324404358	313342201	345185311	278678344	318382697	288218873	337065100	308874590	345296649	401206315	518774306	297307172	237576419	255361678	263377247	224965606	258890267	75153008	139985320	123885374	103212361	150987931	149655193	101250474	115931879	216044865	164523244	110167856	95980704
	209	Pyrimidines	UDP (neg.)	17.2	20.2	17.72	3	402.995	0	0	1496	0	6895	22278	19440	2419	0	33308	12867	9203	0	4326590	5995	2647055	6679	2847	11857	0	0	15237	2655	13667	0	3064	0	2336891	2810284	1941805	2193266	5169907	8094904	6534303	7074608	4039022	2106177	1919318	1766929
	134	Carbohydrates	UDP-Glc (neg.)	17.4	18.9	18.15	1	565.048	0	0	0	153429	170052	26140	3242	0	0	399919	357499	246532	12313	20567921	78152	5554999	0	0	33237	19069	221755	82585	327793	165331	106592	75751	0	5279031	14911409	9788617	11671341	5824687	12407466	12113102	13759113	8949798	9748590	9410489	8540462
	135	Carbohydrates	UDP-GlcNAc (neg.)	17	18.5	17.74	1	606.074	1663	0	7712	189043	192068	56612	63319	0	0	420036	336918	366891	13957	26431292	132748	6811914	10348	0	46150	117828	195214	276528	234027	233593	175756	109703	31653	204908249	389441497	257000790	221255925	427271238	443676472	386648563	436550944	389002228	260647686	234733547	161564927
	136	Carbohydrates	UDP-Glucuronate (neg.)	18.7	20.2	19.36	1	579.027	0	0	0	40386	47549	102903	51868	0	0	141668	113379	97154	0	8386189	21253	8644626	27615	0	56221	5851	15350	90839	35522	100591	6982	7138	0	10457197	7274659	6285270	8939441	28376104	54100238	40148835	42017434	17090901	7052395	5937417	7344870
	208	Pyrimidines	UMP (neg.)	15.6	17.5	16.23	1	323.029	1555	0	78431	183688	175976	126547	60548	3435	0	255494	235682	164567	63919	34524122	109648	6344424	142248	37257	74458	255012	399999	140419	171760	219939	108980	20075	114681	20075495	33102330	37723629	34169434	26359625	52566075	37722205	43851257	38490313	32693996	33992637	27740735
	232	Pyrimidines	Uracil (neg.)	2.7	4.4	3.59	2	111.02	12026448	2508021	8242324	101356373	91536551	95201077	78958318	92500807	115170906	115302766	116468457	114109565	125945180	331820681	124258266	311420766	355428777	319762467	274047789	224454847	200703011	128758135	122636096	285327166	274071800	227264262	228659259	1066278874	1270298110	1364567462	1122613848	1448852037	1264410689	1146104631	1012244146	1777619146	1664766243	1474374969	1246930918
	264	Purines	Uric Acid (neg.)	13.7	15.9	14.4	3	167.021	18718	3957	1607	3002898	2578095	2377036	2396381	2700064	3380401	3185376	3450158	3237489	3596464	3607347	3451442	3988116	4006448	3480103	4411757	4271857	4886336	2323882	2330287	2902276	3042950	2480502	2935618	80247	68542	28634	60494	36634	46283	31832	7989	3791	56339	47670	35063
	229	Pyrimidines	Uridine (neg.)	6.6	9.4	7.82	3	243.062	358298	236928	476557	4169244	3606601	3790022	2927299	3742422	4984924	5163007	4999187	4271351	5851390	11858989	5872619	2503827	3924242	2702971	2078816	2418116	3164810	1646635	1109343	1818925	1860529	1616333	1370058	23371144	48552077	36666123	21743007	45291212	42723446	36871878	29738371	25732324	23136127	27177496	20741218
	70	His-Metab.	Urocanic acid (pos.)	7.2	9	8.09	3	139.05	7810612	8509773	9686295	7745106	6548369	6730775	6453779	6781034	7330512	7097292	7877723	7612851	7276585	15985098	7456883	7239517	4395536	4324571	5396845	5550876	5635654	5874451	5602239	5383096	5178145	5495329	4651511	19771041	34654325	33809566	16335380	74045792	52439899	46291965	30574942	57916651	35716521	28620050	16484123
	210	Pyrimidines	UTP (neg.)	18.9	21.5	--	6	482.961	0	0	0	0	0	0	0	0	0	0	0	0	0	0	0	0	0	0	0	0	0	0	0	0	0	0	0	0	0	0	0	0	0	0	0	0	0	0	0
	26	ess. AA	Valine (pos.)	13	14.3	13.31	3	118.086	46378755	50159792	56941044	406365330	381568130	371688173	334018114	385721097	462295966	436768082	439293726	442784597	494490106	381084873	493674588	343368734	374170760	375974729	453234288	491423062	533732938	343163233	318328781	355172568	370707830	309392654	377422634	114584497	175653510	163056751	150911351	223272101	217600305	153358438	159735199	255819392	229661770	163065632	144909968
	86	Phe Metab.	Vanillylmandelic acid (neg.)	13.7	15.4	14.56	4	197.046	279875	458429	319267	1145124	1057295	1060838	1107880	999113	897492	882079	912647	955525	811823	871211	767133	744769	775370	801263	797421	770707	779245	712135	716759	694364	661813	876103	656453	1756431	1675171	1718340	1699979	1541657	1391499	1411114	1555787	1360394	1401432	1262965	1332341
	260	Purines	Xanthine (neg.)	8.7	10.4	9.41	1	151.026	204517	222278	223888	58028806	54195043	52246308	46853864	55331992	66028334	66528357	63413951	60756376	70848500	141130180	71267234	125003642	90310070	80662434	91712867	97931575	121880520	76155534	64154963	80491571	81910260	63132124	77231391	39616234	45877259	39589477	26401396	156666264	92105386	47341149	47292780	122374668	75285461	43400406	127877
	261	Purines	Xanthosine (neg.)	9.6	11.4	10.3	3	283.068	0	2503	0	666382	640745	637763	532697	642670	674665	720981	722149	647064	672491	878403	767071	577662	763554	814643	472716	454187	318905	767779	631352	699656	755883	694903	731220	46888	100679	23768	25700	114662	88167	93446	38678	117678	92768	40252	38110
	262	Purines	Xanthurenic Acid (neg.)	14.6	16.6	15.29	2	204.03	4991	1880	0	0	0	0	0	0	0	4662	0	4194	0	16459	0	0	0	0	0	0	0	0	0	0	0	0	0	1197722	4289292	2249422	1556309	2244126	2308776	1548767	1941216	1376201	863603	1051744	648825
	263	Purines	XMP (neg.)	17.4	19	17.91	2	363.035	0	0	0	0	0	13028	7897	0	0	0	0	0	0	1628110	0	2829957	8526	0	0	0	0	15782	0	2470	0	0	0	942170	1770098	1444711	1115674	1548275	633206	532228	312395	3258233	2590193	2043267	1396472
	Abs. Peak Area (sorted)											WatSolMets in Cell Pellets												WatSolMets in Blank Media												WatSolMets in Culture Supernatant
												Ctrl.				w/o Met				Low Carb				Ctrl.				w/o Met				Low Carb				Ctrl.				w/o Met				Low Carb
	Compound			Signal				MIM	Blanks			1.1.3	1.2.3	1.3.3	1.4.3	2.2.3	2.2.3	2.3.3	2.4.3	3.3.3	3.2.3	3.3.3	3.4.3	1.1.1	1.2.1	1.3.1	1.4.1	2.1.1	2.2.1	2.3.1	2.4.1	3.1.1	3.2.1	3.3.1	3.4.1	1.1.2	1.2.2	1.3.2	1.4.2	2.1.2	2.2.2	2.3.2	2.4.2	3.1.2	3.2.2	3.3.2	3.4.2
	#	Class	Name	from	to	Peak	Qual.	[Da]	Blank_01	Blank_02	Blank_03	Sample_25	Sample_26	Sample_27	Sample_28	Sample_29	Sample_30	Sample_31	Sample_32	Sample_33	Sample_34	Sample_35	Sample_36	Sample_01	Sample_02	Sample_03	Sample_04	Sample_05	Sample_06	Sample_07	Sample_08	Sample_09	Sample_10	Sample_11	Sample_12	Sample_13	Sample_14	Sample_15	Sample_16	Sample_17	Sample_18	Sample_19	Sample_20	Sample_21	Sample_22	Sample_23	Sample_24
	1	Stds.	Lamivudine (neg.)	3	6.8	5.44	3	228.045	8543	0	0	1707884	1382575	1766906	1794000	1560181	2265176	2417375	2300183	2294707	2654204	2416579	2891238	2895772	3506497	3222671	3751854	3535447	4313141	1231091	1314240	1121071	1276620	1435577	1305945	1127131	1320787	1325570	1477122	1404518	1566897	1687588	1763562	1739102	1880278	1927375	2203691
	2	Stds.	Lamivudine (pos.)	3	6.8	5.41	3	230.059	0	0	0	145293509	129661215	152561355	145100485	139133156	166463927	170276889	164672534	172737835	172729204	167586861	178593114	149255588	165689058	162657401	157908021	156741104	184559599	116225306	110834825	100813909	115566554	123167805	112861383	113632972	124942533	134419904	134730123	137913116	145185044	152790913	153964974	173078765	170411558	180479871	187202238
	3	Stds.	Phenolred (neg.)	2.7	4	2.75	3	353.049	21829	0	0	91589018	80128230	84858858	62829134	85375770	109058310	108217835	107909468	102454107	128625749	104376375	122615795	148609477	140567343	127486841	159572812	172382527	200850558	90942632	77179474	126916265	119289489	84817915	111440295	1678743	4163805	3076491	1992171	2268892	1714936	3491005	875764	5624085	2303121	2560066	1215954
	4	Stds.	Phenolred (pos.)	2.7	4	2.74	3	355.063	0	0	0	44990535	36198828	38547089	27585172	40076426	54204978	50542878	48888987	49639890	57152591	39729145	50357343	42586439	42996764	41980507	47708144	50235015	62448357	31918899	28907963	34480649	36521008	30859833	28125470	583533	1168557	1042693	704294	616968	521903	974404	224333	2197588	738204	1164286	525758
	5	Stds.	Sucrose (neg.)	14.8	17.4	15.55	3	341.109	1304083	1058612	851952	1634827	1473039	1567169	1608597	1672482	1677924	1693000	1499982	1338226	1359393	3624553	1304154	3368482	1812149	1751960	1684383	1897802	2068688	1763100	1601076	1588864	1692047	1563298	1655455	3793176	3935285	1082392	965078	4030495	3878738	1194105	921026	2921294	5052594	1255796	1016313
	6	Stds.	Sucrose (pos.)	14.8	17.7	--	6	343.123	0	0	0	0	11000	16661	12060	14714	12847	44173	0	0	0	12475613	0	8232160	0	0	0	0	29401	0	0	0	0	0	0	17295052	19511994	244070	0	17849436	16228029	265186	33361	11252768	26275077	294372	0
	7	non-ess. AA	Ala	14.1	15.5	14.81	2	88.0404	501865	465387	3624610	20827690	19659627	19831865	17579040	19875494	24939239	24637095	24666115	23179937	26668397	47135162	27971224	71898912	87671152	76793946	63832118	74841607	72559757	43068512	38622866	67783000	68450003	56318835	51078947	40135535	72097644	65760084	64915704	112693685	123774398	73782866	107318953	102115971	88347119	63344472	62574009
	8	non-ess. AA	Arg	18.5	20.5	19.23	2	175.119	4159662	2444385	14379163	3941956500	3616829535	3514853749	2945426194	3888732958	4942073566	4681152965	4593702061	4218928452	4978609754	4896882258	4832204174	4299327195	4347577768	4114021578	5121965463	4865900025	5883598535	3148238252	2823804955	3574668538	3653852142	2697740029	3811173058	475053174	1045537294	666903917	629945505	873150544	749549567	793365019	626406294	1135811891	803655288	545410727	545642386
	9	non-ess. AA	Asn	15.3	16.8	15.93	2	133.061	47834	119112	1819655	638060198	573109668	541282245	483238603	604184393	749186129	699070846	718072272	697310240	764169657	1045679682	764985658	840345440	655432333	568806809	729270966	749925598	868183134	454253492	418349947	518232656	519655185	406578746	528987917	57863388	189713763	152772755	158934135	279120779	511158808	283187789	400918005	303913943	214104759	155593351	142694612
	10	non-ess. AA	Asp	16.3	17.8	16.85	2	132.03	688755	631860	1772333	135013945	133481848	142748509	103320969	128462466	171232089	182414675	157460803	146384231	173013074	231166706	159084989	213367446	209982251	208535910	228615010	227828617	261934717	169444675	138716685	170325848	176678400	147264828	173936616	54443955	115869863	114525821	81980609	244527535	230935519	154327837	176282328	184703977	135092680	98983855	67960424
	11	non-ess. AA	Cys	14	16.15	16.15	3	122.027	0	0	298745	690413	602466	191935	245740	225262	243709	333785	188147	213433	239829	1278835	199370	401564	401144	299736	275207	306826	414980	252536	59510	211761	154720	59832	209118	15606	8907330	5735852	6198180	10634107	14713444	8627380	15914634	8177312	8707589	5306989	9228495
	12	non-ess. AA	Glu	16.1	17.6	16.64	1	146.046	521934	448169	2268877	175245060	165218767	163168250	137470950	164559506	203907201	199311973	195831057	184030152	207053610	292374410	201736278	294750174	308048907	269091033	308279206	283205598	335330362	196024758	182856461	245131795	235557783	192758704	227612749	209317735	278704345	215893619	228748614	332569125	364861969	214656889	309747562	561904977	342694207	221338458	260187114
	13	non-ess. AA	Gln	15.1	16.9	15.69	2	147.076	549100	237951	460097	124863424	116955413	112370278	94346375	120243786	157326536	148272992	145770009	126030002	149479377	175093829	146104406	41569905	16426595	25703768	33854612	46318284	98833195	50694759	44791811	16613112	25837944	21088204	36561534	25035391	37395415	32378856	35169965	43933466	52381743	50850881	48469629	29995948	51640673	40437662	32571417
	14	non-ess. AA	Gly	14.6	16.6	15.2	2	74.0247	531482	663304	4940344	21576663	19534608	19862711	16984032	19177812	24110232	24131752	23012174	22419192	25119938	55369148	25265534	63871013	57592483	48094385	53705033	47557180	53062050	31614644	27764694	45369309	43781782	37476697	40940581	28173602	59819062	51374766	43513823	85360221	98235707	56752048	74942803	92189854	71272523	53455638	48088341
	15	non-ess. AA	Pro	12.8	14.5	13.44	1	116.071	3636050	3073983	17553774	897576890	846704857	851153833	665153667	873981439	1081978524	970362017	911884005	894202635	992291933	691170035	908886699	794485957	1046994758	1089821264	1020336633	1205368747	1333622314	863937585	730947611	907784713	875827980	726191895	809273390	281047052	416399553	447383165	364233602	632260510	743146250	505377276	551254938	725502420	547234938	391445100	323916725
	16	non-ess. AA	Ser	15.1	16.9	15.78	2	106.05	321462	620546	1297446	183648635	167056843	166126405	140652900	169798649	211179550	201472660	197712355	189246421	208140912	292396074	204780107	124811903	41861213	53494138	61577251	126724697	145868068	93016062	77468085	34508966	43700152	39299111	50923257	32245533	43378119	43013477	36334633	99801901	137284752	108273042	120813062	58182259	52522801	37621558	32789627
	17	non-ess. AA	Tyr	12.6	14.5	13.35	2	182.081	143060	289087	735086	342517079	318319446	312262950	236591575	325236176	406928004	361616715	324404358	313342201	345185311	278678344	318382697	288218873	337065100	308874590	345296649	401206315	518774306	297307172	237576419	255361678	263377247	224965606	258890267	75153008	139985320	123885374	103212361	150987931	149655193	101250474	115931879	216044865	164523244	110167856	95980704
	18	ess. AA	His	15.7	17.8	16.78	3	156.077	0	25657	197306	84454209	68321014	67820274	35370593	71232286	105665163	103865637	78291985	64035856	91796348	202725348	82337033	198688949	165991977	138476095	161000456	179880343	174694487	71916912	45854251	106880197	106734116	60901450	94192988	18416483	67075214	45497386	28921299	83511632	76523216	59384624	52301701	86802113	41260688	22738438	11777705
	19	ess. AA	Ile	12.3	13	12.46	1	132.102	4713941	5500780	10220705	2578004256	2470321240	2411476407	2020247481	2395980246	2845374685	2881154941	2824011306	2669272026	3111485134	2918709973	3003525046	2276198248	2207265299	2167562593	2726420389	3147802740	3309769248	2077661197	1761041513	2075834057	2089801323	1658111290	2135766945	347882274	829000485	743133144	588569624	964440902	1132831511	726457660	779941689	1355088060	918545542	713614274	484964674
	20	ess. AA	Leu	11.6	12.3	12.14	1	132.102	3907422	3906813	9502824	1903794277	1693379395	1700440757	1408927981	1727049695	2289592734	2159301695	2160342452	1990241922	2330122360	2265568415	2189343647	1835650439	1801682741	1886406052	2064251589	2234838229	2678630892	1436320522	1284192886	1370197777	1404686706	1142219486	1544200374	324000163	717654199	640165858	512485925	914083965	902860613	664161786	699420173	1122186608	818174296	542762681	395843050
	21	ess. AA	Lys	18.9	20.5	19.59	2	147.113	1488376	745330	4059746	323697255	300551400	314251811	239435038	393461697	511989762	428620880	385498233	349276947	430129104	628961633	413380379	688175465	501876656	562292473	530372868	577168458	645316636	341788696	276816489	409794552	387306444	303979425	461693486	104376667	216794917	140539384	158800164	193600404	165402507	216880885	152629613	177709117	159783519	119383753	131545667
	22	ess. AA	Met	12.1	14.3	12.8	2	150.058	0	0	1502270	326453685	303264366	286927799	337882684	26306934	15695121	10051417	8942100	304329705	355733392	247240746	201977153	266934428	308007649	297014785	436016521	21968272	7984802	4548786	3840632	254253367	289008424	248302127	224743502	51161182	95134263	95063318	88184826	45715465	34057694	18140998	23051270	175816945	140312659	84968613	73832382
	23	ess. AA	Phe	11.3	13.2	11.96	1	166.086	1912519	1693186	6250945	613447669	556953213	541948299	459042787	556777426	702264811	691271149	674077931	636307537	742421074	771620041	729192713	754960320	711938146	706861761	814979032	852331292	1013880190	565799490	488997641	609561001	601413072	489100247	615680984	169418271	365464878	291699911	234907750	443115363	453661350	309765810	335114564	532464544	382044010	252573620	215920887
	24	ess. AA	Thr	14.4	16.1	15.04	2	120.066	20839	16895	2079425	150456524	130996058	128787810	108033035	130199166	163968728	160348763	156708218	154365565	166166968	265173795	160928420	205435772	157356813	152372149	176068512	180995463	204716651	123542374	110646645	131069933	129263748	110410482	133022162	83223764	173271533	154335333	112587094	250561441	319394471	168191415	220256428	260485055	196664703	136217660	119741576
	25	ess. AA	Trp	11.3	13.1	11.96	1	205.097	12378	0	27950	159903493	137651288	135261361	115749225	138871915	177967810	175934473	179688673	170088841	203237644	209307998	191703942	183154388	168642688	172943267	210052028	218885449	265220880	138267059	122287212	149450854	150319670	118559322	153625167	38310968	98278596	70077396	55886357	115594943	126086580	73085510	83692756	150637360	95689702	56623278	51998572
	26	ess. AA	Val	13	14.3	13.31	3	118.086	46378755	50159792	56941044	406365330	381568130	371688173	334018114	385721097	462295966	436768082	439293726	442784597	494490106	381084873	493674588	343368734	374170760	375974729	453234288	491423062	533732938	343163233	318328781	355172568	370707830	309392654	377422634	114584497	175653510	163056751	150911351	223272101	217600305	153358438	159735199	255819392	229661770	163065632	144909968
	27	BCAA Metab.	Methylbutyrylglycine	8.7	10.8	9.21	4	158.082	1758853	1667264	1527116	4773773	4400729	4680049	4969358	5627303	6057848	6151182	6132200	6206338	7505913	7287509	7654160	8854673	8183213	7603285	9084233	9068746	11011837	6417783	7017690	9722005	9177916	8030217	9316552	2227088	2526462	2616660	2383623	3790161	5583976	4511312	2941514	4205315	3240344	3492567	0
	28	BCAA Metab.	Methyl-2-oxobutanoate	3.1	4	3.46	3	115.04	41324836	27610820	18214428	109065971	85121345	108376569	77938333	139401716	157728545	160044771	235637302	170379035	217370477	103191016	241927219	480378368	623965444	660718290	645807919	651531573	732612617	267275655	201198915	409984274	383320267	281774484	409021242	35335213	37293458	50625086	54655306	58590416	44951727	74322785	58929291	74132608	66639388	93982298	110862262
	29	Ac-AA	Ac-Asn	12.8	14.4	13.54	3	173.057	1455775	1656611	1280278	1702617	1816287	1771853	1640130	1777264	1678180	1596218	1423682	1467504	1242833	610994	1111032	897251	1272181	1379449	1163588	1254301	1158799	1832383	1677541	1040759	1186505	1171810	1043404	534218	384247	392619	459514	387054	358928	365681	389118	461018	431266	459845	464711
	30	Ac-AA	Ac-Asp	15.7	17.1	16.18	3	174.041	85889	97933	101792	1221441	1129606	1079853	968094	1079179	1299300	1273401	1186488	1126809	1354571	27655499	1212704	7495409	1618114	1333999	1864718	1783751	2209571	1402374	1107992	1480799	1501489	1286938	1334971	1256595	1430855	1358685	1083140	3437596	3753663	2177966	3150399	2547678	2036219	1900838	883246
	31	Ac-AA	Ac-Cys	9.4	11	10.14	3	162.023	0	0	0	104470	57007	54241	64193	364849	199001	197957	164131	87608	55921	703209	76497	234169	128735	338690	78407	62000	100990	18199	23755	80613	34083	35904	168071	453696	768835	816886	902357	900814	1210937	1011888	1407064	1258048	1357883	1016513	1368784
	32	Ac-AA	Ac-Glu	15.5	16.8	16.18	4	188.056	30297	21014	17092	51773	109729	87472	94004	103620	68314	89101	99078	96488	134354	1590228	64534	293488	69385	80071	89669	74181	121576	87025	89651	114745	85856	50531	78112	155459	244987	214502	148973	534686	455959	194988	348474	573778	241960	175295	145099
	33	Ac-AA	Ac-Gly	13	14.2	13.65	4	116.035	2476038	5736339	5908197	4705290	4339324	4188044	3598149	4133193	4416213	4139064	3986781	3671733	3859423	2490483	3359974	3436824	3922346	3766770	4264942	4477620	4912563	4190833	3868001	3689999	3629750	3281346	3574282	2527060	1957187	2126036	2390168	2177500	2361404	2184922	1870280	2569064	2732108	2643728	2759493
	34	Ac-AA	Ac-Lys	12.6	14.4	13.82	3	189.123	195676	177532	208077	702110	631934	625213	804573	788081	635716	428742	654527	618962	461675	357065	603423	303251	345618	387478	351017	311835	274734	353039	365073	286043	398807	434479	333693	380206	561642	562826	758875	480318	567426	414587	598731	336907	481475	303099	525527
	35	Ac-AA	Ac-Met	9.5	11	--	6	192.069	0	0	0	0	0	0	0	0	0	0	0	0	0	0	0	0	0	0	0	0	0	0	0	0	0	0	0	0	255124	0	0	116770	83304	105663	92692	0	0	0	0
	36	Ac-AA	Ac-Orn	14.4	16	15.14	3	175.108	465945	397264	275071	9778141	9104539	8750115	7435206	9194469	11369288	10916205	10329237	9926904	11189534	11471891	10722454	13136663	12704080	12235229	13685046	13365885	15609339	8854124	7944459	10757787	10586813	8183690	10368711	1732203	4644784	4266284	2929168	4177523	4318801	2266891	3650712	9200441	4633682	3193854	2478409
	37	Ac-AA	Ac-Phe	8.2	10	8.94	3	206.082	0	0	3113	111083	94952	79210	86290	108366	48493	65611	66268	84534	60299	47881	64091	69516	82330	116193	76336	71500	97856	166174	166637	210609	161599	181220	165213	103478	411678	141419	63667	136539	132864	232300	71700	361058	178214	105096	236720
	38	Ac-AA	Ac-Ser	16.1	17.6	16.65	2	148.06	575003	478698	9313298	727518860	681808925	666532809	535852199	676966485	876144341	859372435	841654496	771762328	900733661	1239433962	873327135	1317138351	1323764441	1134348379	1306947536	1238901060	1393356175	786170614	677854329	1021976731	986209228	805263485	922836238	770974949	1185977834	935756022	964712341	1440739221	1378703213	954886674	1205237958	2358874011	1522248501	995257853	1110740652
	39	Glu-AA	GluAla	16.4	18.5	17.02	3	219.098	0	0	0	887724	484657	169847	591179	844916	656962	276477	960918	937043	671846	660183	801442	689710	405792	328862	324621	332067	563600	191516	151272	195571	128055	85763	246918	2915824	7828747	5510354	4968363	9345269	10942384	8049356	8074840	7991117	7072882	4574772	4565798
	40	Glu-AA	GluArg	18.6	20.4	19.23	3	304.162	0	0	0	39981	317422	733004	81464	22338	598377	933929	18160	42119	543592	1171761	122044	2348982	2032533	1807020	2533587	2550188	3371143	1504359	1234023	1900274	1618187	1100869	1887614	3083439	7564369	6873010	4398974	6333104	4253311	4386597	3386140	9586387	7214165	5231777	4235060
	41	Glu-AA	GluAsn	17.2	19.1	17.96	2	262.103	0	0	21743	70930	252784	382236	74844	134643	403548	628081	215866	130217	360374	1957440	155291	1799716	763191	793215	882361	835197	1203639	535142	553275	685288	643830	460218	650603	4312009	13941823	11444543	7985711	16892392	22689546	18212646	14803466	17222255	12981584	11328434	9048737
	42	Glu-AA	GluAsp	18	19.6	18.64	2	263.087	0	0	0	12692	12248	29618	18817	51025	34284	84437	86161	79128	77252	1741839	65969	1585454	49519	71078	105370	89173	203948	12757	0	36550	68384	50470	103295	1315366	4336841	3614582	2189335	7475939	9213273	7097697	5322115	6992361	4806391	3368458	2811467
	43	Glu-AA	GluCys	15.9	17.4	16.45	2	251.07	0	0	24609	26419	0	0	0	0	0	52087	79488	0	0	671348	13940	18181	0	0	0	0	13173	11296	0	0	0	0	0	2065967	15363412	7742019	5984655	24603069	26662265	13552532	13227648	14532930	11791831	5794989	8178942
	44	Glu-AA	GluGln	16.8	18.7	17.73	3	276.119	0	0	0	12125323	5922499	2144169	7530135	10600627	7802124	3279701	12052804	12603411	8655265	3853796	12932796	771921	144816	140768	206052	250846	268392	101270	124642	102050	113994	22801	268158	613870	1603461	1189711	1033297	1939158	1784204	1356733	1311170	1038288	1668436	750545	1240281
	45	Glu-AA	GluGlu	17.8	19.4	18.55	2	277.103	0	0	436522	1694301	1485909	1282858	870500	1623626	1814674	1648263	1600475	1577816	1926065	4318358	1982229	1584903	485344	352508	623197	716777	938165	383720	401978	449763	364510	300576	467086	19046177	38392223	18851410	32220352	52236412	56192576	30118146	46334767	73631516	48437199	17468735	57391613
	46	Glu-AA	GluGly	16.7	19.1	17.44	3	205.082	0	0	48192	1668745	1536425	1484861	1078108	1545187	1932614	1851420	1798341	1615996	1758355	6830310	1854843	4671547	2138921	1717798	1970905	2091726	2538958	1170478	1114505	1529593	1307320	1041917	1442574	15951584	41880822	33464946	23855724	44885297	45787344	29875615	30993857	56766868	43850106	32471011	32107698
	47	Glu-AA	GluHis	17.8	20.1	18.55	3	285.119	0	0	0	93077	119220	126398	59414	168484	284425	143240	129686	192816	269084	531791	228719	410493	165623	141140	275264	191447	371520	128189	32593	73621	148672	53586	203398	1130575	4069465	3756118	1616059	3380976	2921953	2326195	1857360	4624469	3394706	2378966	1557002
	48	Glu-AA	GluIle	15.3	16	15.38	3	261.144	0	0	0	1408666	1386216	1153978	991538	1242342	1721414	1536696	1383078	1542144	1485738	1705181	1635963	1802297	1429073	1360630	1767831	1730647	2174418	1232804	1000295	1410360	1435310	993091	1247741	1286938	3275435	3242647	1523015	3563180	3601395	2476373	2208245	4019312	2891797	2743438	1444349
	49	Glu-AA	GluLeu	14.8	15.3	15.14	3	261.144	0	0	0	1187220	1024535	1132496	809858	1121676	1387374	1417120	1397660	1264696	1559260	1508820	1308768	1371876	1273527	1154648	1443056	1736797	2138596	931805	1009832	1129381	1142397	741040	1161425	1731690	4253013	4681533	2350733	6070696	5794217	3381370	4108997	7272592	5295124	3881669	2491741
	50	Glu-AA	GluLys	18.3	20.6	19.39	3	276.155	0	0	0	210830	317899	295770	187090	215658	539892	465480	503050	414913	363701	3855675	441662	2424163	689754	557759	748505	849199	1206505	298913	310337	470846	451907	228586	580059	1995964	5882812	4868771	3235071	6028697	4655801	4190652	3489416	4837841	4679091	3930827	2854984
	51	Glu-AA	GluMet	15	16.9	15.67	3	279.101	0	0	0	0	144286	113731	0	0	0	0	0	0	165070	200271	0	48959	121208	51380	151821	0	0	0	0	47811	27894	50476	53875	316223	1255472	876236	647874	290793	102993	98018	67688	1760119	1232575	519606	690853
	52	Glu-AA	GluPhe	14.6	16	15.32	5	283.129	0	0	0	120713	95233	140435	52427	85682	39363	152739	152060	176146	72674	212509	217646	156896	143950	99045	108882	192857	324901	128006	93579	161075	147584	51987	104127	38212	550455	585199	30699	163890	237956	97162	123861	548086	286238	141840	230861
	53	Glu-AA	GluPro	12.1	14	13.14	3	245.113	10659	0	0	501252	390553	403665	464106	417796	519038	560129	548041	480148	558572	778007	548280	693018	458358	478073	558657	527293	438023	363517	389293	521442	586085	508775	542917	1315013	1426087	1332818	1043298	1311044	1451604	1214183	1238955	1121738	905027	989747	783607
	54	Glu-AA	GluSer	16.3	19	17.68	3	235.092	0	0	0	566782	594003	805549	390389	726006	1143203	1131445	680822	637642	902904	4070456	772190	3018888	518330	595013	768256	962597	1433041	748734	606950	518333	447244	367821	800896	2421793	5138472	5378421	4038666	10777277	11508137	11368106	7707697	6983067	6513054	3987576	3964128
	55	Glu-AA	GluThr	16.6	18.4	17.28	3	249.108	0	0	0	274130	237393	313515	140206	224010	290340	447751	397442	241131	378059	1472143	396359	1106782	629532	420959	559562	536552	633639	290181	251436	391653	365382	264463	338395	1937566	6462352	5575977	2481286	5474434	5892841	4250083	3482421	7108176	5432918	4772897	2641401
	56	Glu-AA	GluTrp	14.3	16.3	14.93	5	334.14	0	0	0	0	0	0	0	0	0	0	11768	0	15556	22379	15336	0	0	16180	0	35177	0	0	0	0	0	0	0	40581	308447	100944	111365	268709	400626	201890	315130	378660	350195	49414	225544
	57	Glu-AA	GluTyr	15.4	17.2	15.91	3	311.124	0	0	0	0	16760	0	0	0	14487	24644	27269	13120	35391	38198	15011	133076	22249	34058	43597	86658	214635	92230	28954	155519	74418	35870	73122	227649	1053243	915358	618324	719844	513583	332489	252038	1757740	1233939	647807	472967
	58	Glu-AA	GluVal	14.9	17.5	16.04	3	247.129	0	0	0	4187194	3550672	3392363	3204955	3856584	4765714	4594261	4549011	4404532	4887841	5580050	4902223	5129839	4850572	4688261	5455232	5395060	6950408	3750215	2927746	4030185	3953078	3323074	4033646	1449183	4989530	4422009	1869731	7141001	5362849	4182412	2695074	5741277	4332659	3577946	1528199
	59	Glu-Metab.	5-Oxoproline	13.1	14.3	13.65	1	128.035	10934613	14917452	15763294	1887738356	1903868324	2003510864	1810412526	1920899358	1945317921	1972269007	1939368509	2004120316	1833987252	1768092704	1933893260	1618654722	1668542619	1830654728	1611437740	1712829118	1232519431	2081212080	1966817672	2103578948	2077646399	1930789690	2104933538	122111460	102462303	111497398	145969429	97274507	69740089	94668348	65833796	112958390	115737085	151504520	78833941
	60	Pro-Metab.	4-Hydroxyproline	14.1	15.6	14.66	3	130.051	577251	611946	979729	71923383	67318759	68707531	56990530	68744628	87731435	84938630	83317601	77972416	91553744	88218312	87073411	102342424	108134813	97387650	112848335	114959612	132322709	75996608	65184094	87188162	85967921	70226947	84219355	27513748	69860020	58181984	42206041	89137232	138970435	71159594	95764075	109023100	69766600	52244647	39640616
	61	Pro-Metab.	GlyPro	15.1	17.2	15.76	3	173.092	0	16877	24056	256373	171252	238345	243797	191426	333042	351669	312388	390357	411385	1455902	406028	1200847	472038	471749	662219	773669	940317	355249	373607	554277	404156	527505	496288	1565457	2295940	1780288	1602194	3653774	2985562	1710406	1876932	1846763	3087571	1413516	1616477
	62	Arg-Metab.	Dimethylarginine	17.6	18.9	18.32	3	203.15	2253649	2721197	3843551	12898223	12089029	12564563	9903531	11309103	13456792	14269047	12612243	11664154	13368492	19793352	12662453	31174384	22096169	18937784	20879242	19896261	21190421	14281969	11987607	19909175	17841890	12293548	16718282	14471313	29657292	17915832	14228567	17858815	13017776	13132551	13243073	15683412	21278933	12794014	13765594
	63	Arg-Metab.	Guanidinoacetate	14.2	15.8	--	6	118.061	0	0	0	309218	282515	320040	241148	356479	427374	383781	449655	313005	571905	793906	366704	547033	448809	556660	552049	569919	622148	374466	291368	374645	413958	313388	333611	0	0	18733	0	30686	18308	0	18508	41587	0	33063	0
	64	Arg-Metab.	Guanidinosuccinate	13.4	16.3	13.97	3	176.067	12236	0	0	22519272	21741915	20472150	18346528	22222025	26791995	27169041	25271509	25826745	28669465	26135939	28284191	22284224	22192933	21156234	25105180	29293805	35048111	19642917	17571702	20185450	20079069	16162868	20578993	2641981	6560389	5900607	5235526	7124655	7568527	6417204	5824721	9961919	7866312	5784243	4164151
	65	Arg-Metab.	Creatine	14.2	15.7	14.82	1	132.077	302153	287722	359016	85853360	82840053	82038953	68562434	83429703	100327867	97254233	98028333	90890097	101724210	115599039	99385913	108632726	106375650	99225054	110693870	120674513	138889495	80049097	72489589	82863682	84049930	70710508	88398914	525028294	1051366094	956422855	953168921	1596337580	1769821719	789178302	1409685053	1513245602	1358738203	805743573	1020498698
	66	Arg-Metab.	Creatinine	7.6	9.6	8.63	1	114.066	4641293	3805004	33963099	1447530668	1307767249	1298264932	1165957881	1419280357	1678799342	1705442879	1727371835	1664300510	1871461561	1725319605	1790578893	1990184168	2078805967	1840952407	2222363457	2195672876	2654315194	1353207160	1191179010	1547238785	1609047115	1290500788	1594621006	168371073	289229918	261401226	221084993	545635007	1229194305	928581012	659169104	451982172	351573782	301275157	294445626
	67	Arg-Metab.	Creatine-P	17.6	19.4	18.23	2	212.043	0	0	0	0	0	0	0	0	0	0	0	0	0	0	0	0	0	0	0	26181	167882	0	12094	0	15504	10417	0	2517273	7895674	6693584	4405704	52365281	118567360	59686560	72627323	15192398	10586312	5221941	4470603
	68	His-Metab.	Methylhistidine	15.9	17.9	16.84	3	170.092	0	0	0	10283906	8833556	8959952	5045063	9671244	12915792	14393247	10245941	8687820	13014559	16795308	12157350	23429624	26462688	21192211	24732172	27564531	24072968	13798829	9475912	23082559	22154977	11730766	19174265	907522	4017681	2513574	1535961	4648382	3820552	2346836	2829586	5624210	2494315	1245204	438900
	69	His-Metab.	Carnosine	17.2	19	17.96	3	227.114	0	0	0	11890284	10672235	10755189	8538074	11157236	14596083	13929696	13242175	12468531	14548066	14620675	14467605	15963028	16302839	15176963	17115990	16670331	19943526	10862791	9370588	12733684	12942661	10240653	12575321	933165	2741125	2333925	1440155	3388949	2885562	2727016	2265902	3371892	1971039	1629264	1327283
	70	His-Metab.	Urocanic acid	7.2	9	8.09	3	139.05	7810612	8509773	9686295	7745106	6548369	6730775	6453779	6781034	7330512	7097292	7877723	7612851	7276585	15985098	7456883	7239517	4395536	4324571	5396845	5550876	5635654	5874451	5602239	5383096	5178145	5495329	4651511	19771041	34654325	33809566	16335380	74045792	52439899	46291965	30574942	57916651	35716521	28620050	16484123
	71	Ser Metab.	Hydroxypyruvate	15.5	17.8	16.64	3	103.004	6306169	5116650	5294336	12126912	9843568	11388995	10619131	10255189	12398003	11055293	10738374	11352863	10270107	10995075	10508459	12333421	10162989	10036259	10815079	9577015	10818930	10194949	9045304	9178696	9406908	9292974	9956106	10662708	11678946	10606264	9985927	11026738	10892886	11433881	10685107	12036147	10692047	11034754	10450450
	72	Ser Metab.	Phosphoserine	18	19.3	--	6	186.016	0	0	0	0	0	0	0	0	0	358861	273719	0	0	278154	30646	193972	0	0	0	0	0	0	0	0	0	0	0	12959	12131	331890	0	67907	0	18681	13347	74440	13158	99600	67636
	73	Ser Metab.	Choline	10.8	12.7	11.43	1	104.107	23901143	25848017	59325581	264367173	276952993	342478449	298195974	270614816	173364260	280442702	225188383	267496806	186169437	316900734	245006827	127350286	208920226	360815927	92244308	94915587	39873577	336676516	347241911	235990024	239626867	337665452	250977797	1764745611	3024771586	2356564400	1594660006	3831640350	3240650603	3014102149	2399129113	3291968163	2559289368	2049342705	1427405037
	74	Ser Metab.	Acetylcholine	15.2	16.8	15.83	2	146.118	2396614	1754680	1618783	10058550	9089071	8840473	6852928	9504370	11964248	11631303	11394734	10170463	12329051	23689963	12096422	14533235	10749431	9344925	9991418	11633680	13517825	8322475	7222691	8150731	8539670	7430046	8561909	29250687	101585291	80471347	55027011	193765431	276327726	91995417	191492287	192778632	110452842	58378091	45578971
	75	Ser Metab.	Dimethylglycine	15	16.1	15.36	3	104.071	1056884	887775	1944936	3462751	3254090	3414625	3110882	3470913	3942726	4224040	4379762	4043892	4292351	9538416	4555633	6940606	6770986	6398867	6241675	6538878	7311712	5401519	4600105	5828948	5879945	5294618	5319431	8254110	15485716	11456922	9193924	16860451	17959951	9607579	13152291	23229612	16344633	12090527	8970617
	76	Lys-Metab.	Trimethyllysine	18.4	20.6	--	6	189.16	0	0	0	45382	32921	295332	113264	160597	40812	187982	0	0	27080	1396670	20257	3225492	455784	17435	71900	273281	246369	37889	25431	123798	21958	0	80552	75339	553464	12515	0	12141	15994	96777	0	0	12747	0	0
	77	Lys-Metab.	5-Hydroxylysine	19.6	21.4	20.32	3	163.108	0	0	0	504727	408379	599908	371390	916620	1093599	801109	714888	577542	950665	1951945	874134	2234647	1930303	2414458	1512938	1467999	1765957	703450	409063	1172473	920511	736775	1627282	132261	409543	183797	285148	81440	87556	483519	82954	335526	219887	104509	134728
	78	Lys Metab.	Pipecolic Acid	13.2	14.3	13.63	3	128.072	137327	79851	105875	7474142	7589302	7977702	7151012	7591335	7661281	7597550	7710958	8029747	7114845	7008495	7450964	6274164	6385432	7063357	6129975	6592039	4625345	7769963	7374316	7887612	7633313	7173674	7772930	496143	488850	556367	652629	532612	442980	449256	363029	651102	538476	683601	368500
	79	Lys-Metab.	Aminoadipic Acid	16.5	17.6	16.91	4	162.076	0	0	0	5356711	5632756	6551096	6120231	7337363	9216387	9884803	10150284	9697943	10571579	11246381	9918214	12122793	10805286	10819619	12806908	12785878	14787289	11164499	10041083	11078916	10683581	9037280	9539133	258611	867845	722421	615270	1216359	1222332	913256	796523	2124509	1725029	915669	708628
	80	Lys Metab.	Oxoadipic Acid	9.6	10.9	9.96	4	159.03	237763	203838	133706	1047580	909397	995731	989472	1082108	1341241	1247034	1233314	1133646	1382239	1295976	1298326	1330144	1191218	1178661	1343632	1321822	1727813	1081476	1039844	1257094	1285680	1017872	1137195	611622	587768	572795	516215	583697	664367	657097	395070	734817	653873	638307	446615
	81	Phe Metab.	Phenylpyruvate	7.8	10.9	9.19	4	163.04	925343	624776	454785	982796	873629	907813	859389	1048039	1185532	1190323	1152714	1106423	1253577	1340413	1329430	1533137	1533243	1415518	1705356	1697784	2032826	1054106	1136916	1733503	1637702	1298895	1463906	461989	562105	539176	536970	667461	631964	870452	365765	738069	659183	720369	1907155
	82	Phe Metab.	Phenyllactate	3.5	6.2	5.03	3	165.056	777908	488344	332261	2018211	1852777	2019170	1740762	1956346	2360562	2248711	2301254	2209023	2501472	3807079	2567533	16447776	22848858	24532700	15376049	8441761	5996562	4029264	3403454	20447813	16084107	12020622	8716047	10868242	16806227	21444565	10880580	9826325	7596855	7377148	7463561	23653223	16205842	13438586	7735712
	83	Phe Metab.	Hydroxyphenylpyruvate	13.7	16.2	14.58	3	179.035	13207667	16627497	11105000	31318768	30583650	30660372	30427499	29916063	29996587	29190839	29093592	28635962	28633770	26768534	28099437	27553455	28178176	26616886	26922998	26040962	26225204	25482800	25350155	25459635	25198200	25024620	24440662	34488819	38607516	35055772	34554981	32832371	31821478	38048648	30621593	31583202	31125252	31036832	30036949
	84	Phe Metab.	Homogentisate	2.7	3.4	3.03	3	167.035	429756	308246	212713	710157	480399	1016724	1475474	681255	789442	646544	720770	1354594	923812	541915	766387	966415	850198	632691	1050318	1003080	954321	607750	928889	688000	727370	602927	1057713	759132	746814	543571	619553	550593	807519	722878	547983	460966	459046	473091	554136
	85	Phe Metab.	3,4-Dihydroxymandelate	14.4	16.2	15	3	183.03	102734	49136	8692	109885	74706	114899	133454	76111	67104	49784	32380	99376	31118	27098	50997	37141	46868	19170	12399	21581	18382	31612	62922	27274	29226	26560	21666	410971	396352	327406	257457	182017	216307	255990	212170	222349	205453	246914	192375
	86	Phe Metab.	Vanillylmandelate	13.7	15.4	14.56	4	197.046	279875	458429	319267	1145124	1057295	1060838	1107880	999113	897492	882079	912647	955525	811823	871211	767133	744769	775370	801263	797421	770707	779245	712135	716759	694364	661813	876103	656453	1756431	1675171	1718340	1699979	1541657	1391499	1411114	1555787	1360394	1401432	1262965	1332341
	87	Phe Metab.	Homovanillate	8.5	11.1	9.37	3	181.051	386163	280286	60152	2349654	2332952	2305661	2080180	2339377	2765023	2844298	2637265	2443193	3021591	3464022	2993155	5641746	6169914	6222538	5132121	4625427	4514411	2977118	2761439	4900176	4618041	3883105	3716408	3495951	5175753	7063804	4555501	5521681	3996818	2360371	4023987	7274771	5935702	4140136	3677714
	88	Trp Metab.	N-Formylkynurenine	12.2	14.3	--	6	237.087	0	0	0	965635	894416	1076472	720820	1014577	1119368	1340481	1065951	942255	1245391	943114	924532	937155	822394	737015	771137	840014	1050401	490174	415282	391462	531811	205101	485811	0	59798	29459	0	132066	32274	0	36140	261325	124177	50778	45600
	89	Trp Metab.	Kynurenine	11.4	13.2	12.14	3	209.092	0	0	0	3275041	3339415	3609597	2599397	3762292	4926098	6314476	4434277	4841189	6229208	5879363	5771429	5917325	6704905	6867796	7697839	6888270	8328961	4094835	3231752	4209641	4398101	3553769	5143314	404162	1523791	1138407	692066	2126313	1956398	762719	1219874	3269252	1246652	669925	508352
	90	Trp Metab.	Kynurenate	8.3	10.9	9.41	3	188.035	161601	34980	11678	1797320	1860694	1707638	1329024	1759586	1861902	1894570	1646606	1479445	1652895	2019403	1727301	2277929	2092024	2230400	1897153	2042672	2167755	2157395	1546104	1978585	2023743	1731516	1817275	272527	167251	341354	271653	243520	171377	87288	143190	358493	283776	318239	21540
	91	Trp-Metab.	3-Hydroxykynurenine	8.5	10.8	8.99	4	223.072	0	1231	0	211784	97980	70397	55826	90409	89608	71537	64618	55755	89680	85395	61828	85764	81514	52267	113554	79405	128249	20130	24727	69709	110180	16855	70378	36861	63913	61572	28232	118802	64770	244388	10956	109090	78972	114511	2592993
	92	Trp-Metab.	5-Hydroxytryptophane	12.2	13.9	12.67	3	221.092	0	0	0	603870	493922	530079	345980	472576	592610	615428	538221	614672	495428	2811180	570368	2108085	754006	496800	714419	676700	892711	462091	251212	457764	427795	237407	397996	610821	412086	725545	223017	1887680	1021188	631041	181380	2615917	1339686	834889	199271
	93	Trp-Metab.	5-Hydroxyindoleacetate	9	10.8	9.7	3	190.051	15701	3353	1458	263693	219262	226456	201975	244638	302226	278578	284912	258170	291262	519734	343852	581709	469941	457735	506086	449061	449581	278380	195446	436904	430409	307634	363885	4506765	3145648	5670510	6568999	7595758	8052474	2998777	6696450	4340614	5872293	3651460	1366642
	94	Trp Metab.	Quinolinic Acid	8.9	9.7	9.17	3	166.015	331861	178522	208446	2095299	2006933	2118258	2309831	2026581	2143235	2246450	2090714	2176001	2149747	1931311	2397810	2199479	2396049	2384996	2426354	2302972	2421355	1871809	1883909	1788238	1833561	1905159	1876979	4028544	785235	3198451	2812707	5233998	6682944	749070	3529686	7612450	6973486	3394437	542606
	95	"S"-Metabs	CysGly	16.1	17.7	16.69	3	179.048	0	0	0	0	0	0	0	0	0	0	0	0	0	702315	0	0	0	0	0	0	0	0	0	0	0	0	0	32907	430181	242198	556717	1637777	2890481	958480	2968285	791108	596835	261199	666731
	96	"S"-Metabs	Cystine	18.5	20.3	19.21	3	241.031	587263	157614	662390	269449102	245454384	257834123	208796174	268576990	360086490	346810059	341546614	317436640	380227899	300546635	362201685	385620177	381898510	368715929	444404009	452332160	533948366	270855550	225101149	315353321	327186140	244440556	299282059	6405229	15722377	24165633	8705759	12705089	9867424	17152404	8777923	40648872	24970130	26152049	12023650
	97	"S"-Metabs	Homocysteine	12.7	14.7	13.45	3	136.043	0	0	0	371544	249618	256962	321097	350538	371356	367944	339704	285364	376485	243118	431752	568393	384920	322165	350247	357506	530283	236321	231715	323974	390139	221354	239949	0	16683	47005	0	16396	19409	0	29176	64287	68011	14815	0
	98	"S"-Metabs	Homocystine	17.6	19.6	18.34	3	269.062	0	0	0	29978	68576	108514	73721	99118	103961	90075	56130	0	51828	106472	14438	4934597	5663505	5261443	5355793	5297377	6466789	2984585	2164134	3794851	3371738	2995914	3481376	0	0	0	0	0	0	0	0	18026	0	0	0
	99	"S"-Metabs	Cysteine-S-sulfate	9.2	10.8	8.62	3	199.969	24806	0	1474	4552225	4391394	4429776	4197255	4509581	5153985	5188468	5134572	5119154	5571077	5407940	5611229	6050843	6381529	5935988	6402924	6472800	6966999	5218153	4981007	5540850	5506234	5028503	5500762	2319715	4005728	2734736	2496065	2141726	2323023	4197716	2414674	2700032	2567741	2890394	15197661
	100	"S"-Metabs	Methionine sulfoxide	15.1	17.4	15.74	3	166.053	40179	12867	595605	23499798	21179834	28330522	25250616	6693481	5375727	4429134	4165393	31087435	24556312	39895955	18115880	29799709	17708520	16809574	21424874	3764352	3187197	1996168	1702191	13217303	14095195	13708978	16272773	21334406	9883672	23540611	11793337	12081140	5057637	6970862	2018621	61920436	29825032	34988947	14561571
	101	"S"-Metabs	Cystathionine	18.2	20.2	19.3	3	223.075	0	0	0	1319873	1209449	1395906	1019093	1244746	1557716	1506813	1560924	1521551	1732202	15739904	2112522	23603824	2826957	2019530	2365796	2511365	3105725	1519601	1017284	1798389	1862145	1488315	1676388	44728	23497	67463	66425	0	27574	24674	13145	108068	46954	322619	11728
	102	"S"-Metabs	GSH	16.1	17.7	16.72	1	306.077	7505	0	375243	596367	663323	187091	131001	103837	55272	833978	842018	468495	116698	20994607	625329	590910	168080	74359	152379	69122	34896	21912	66047	82162	498095	437935	52245	3765164	13002960	5003617	14166409	38856862	73584318	20856948	83770224	18773313	14255298	6481718	18845606
	103	"S"-Metabs	GSSG	19.4	21	20.12	2	611.145	2013	0	1494	466164	454691	131452	116653	15297	0	941568	797177	522454	57514	46182898	452084	28623154	354546	73256	243943	169594	86188	362929	184283	540176	319507	378855	27114	100709	45073	138266	39009	174869	352173	134017	402075	239153	313931	419463	162552
	104	"S"-Metabs	Hypotaurine	13.9	15.5	14.51	1	110.027	0	0	0	154727	41788	86061	65217	0	100325	205439	218006	74659	132500	508734	279978	0	0	39910	34837	40471	188173	33139	87161	0	0	0	0	29482606	43681166	40650821	60952823	69371232	126397132	35865513	105502163	59807442	60469989	31466559	69049987
	105	"S"-Metabs	Taurine	12.6	14.2	13.21	1	124.007	196249	181359	193941	39668166	37430173	36664626	19795292	35167493	50901968	45641757	36715614	26137793	33742377	23079709	19404724	14786677	17514803	20086379	17098484	55561654	72120620	34583562	23734276	6061637	8626313	5992389	9699993	209515163	290561896	260577866	344933863	333237414	453880681	239452515	353688299	406747126	420941182	256194936	405225809
	106	"S"-Metabs	SAH	15.5	17.1	16.22	3	385.129	0	0	0	0	16191	0	0	0	0	0	11923	0	0	3262362	0	852945	0	0	0	0	0	13938	0	16941	0	0	0	391768	908398	966863	510081	2702582	2204760	2072837	1911853	1594660	1005965	874776	474904
	107	"S"-Metabs	SAM	19.6	22.1	--	6	399.145	0	0	0	0	0	0	0	0	0	13349	0	11624	0	2603220	0	2674360	39465	11517	0	0	0	0	0	97747	0	0	0	21727	893111	47225	0	145613	197661	712056	126313	24210	10541	0	0
	108	Yang Cycle	Decarboxy-SAM	9.6	10.5	--	6	355.155	0	0	0	0	0	0	0	0	0	0	0	0	0	0	0	0	0	0	0	0	0	0	0	0	0	0	0	0	0	0	0	0	28343	0	0	0	0	0	0
	109	Yang Cycle	Methylthioadenosine	2.7	5.2	4.28	3	298.097	444459	21828	21714	4187634	6761151	8231700	7194064	1330866	460937	6775800	4596836	2899340	327812	422386559	4326148	623046898	502137259	426609724	394326668	145398135	166829735	191563752	152163053	579554823	533599589	451528806	415116048	248573990	569157921	464968463	351780849	1694720710	1556875266	1125299002	1138925520	618292457	481207011	349802709	241191623
	110	Yang Cycle	Methylthioribose-P	14.6	16.1	--	6	259.005	0	0	0	0	0	0	0	0	7607	0	0	0	0	6218	0	0	0	0	0	0	0	0	0	0	0	0	0	0	0	0	0	0	0	0	0	0	0	0	0
	111	Yang Cycle	2-Keto-4-methyl-thiobutyrate	2.7	3.7	2.93	3	147.012	0	6826	1725	35106	40558	38778	52551	21722	32479	13775	4956	34518	46894	158914	31522	12225381	42056649	33368844	22435470	931623	119301	4141	11200	36043628	24069357	22157620	8010130	53301	233175	158333	267895	7593	6568	17379	1671	117457	40624	79521	23421
	112	Yang Cycle	a-Keto-glutaramate	9.8	11	10.36	3	144.03	403997	313329	192252	1501454	1420362	1370110	1095145	1127404	1613097	1579787	1435706	1161999	1752105	1801463	2037087	2450307	2427468	2037186	2391390	2241529	2823907	1874630	1612489	1799414	1884606	1549154	1833308	638793	903779	623116	513103	560549	604849	1244478	527309	675533	591826	586746	545686
	113	Polyamines	Putrescine	21.1	23.5	--	6	89.1073	0	10328	85519	12898	12623	2024342	16558	0	0	0	0	0	0	0	35008	29880	48248	0	28892	28718	47893	27723	38050	91345	42472	43059	49956	14180	0	0	0	0	26248	158519	0	13851	114090	0	0
	114	Polyamines	N-Acetylputrescine	12.7	14.2	13.29	3	131.118	419807	293718	265796	684938	529429	938954	917573	563674	606202	699473	585350	461639	535055	3368508	362072	4454319	5272714	2664591	6450574	5002733	4985297	1870743	2209113	3174658	2620755	1270555	3028738	461893	575919	639820	1049402	4512308	4795681	2603817	3801121	498000	753745	634233	788474
	115	Polyamines	Spermidine	11.5	14	12.83	3	146.165	230110	456959	77363	1204525	1153116	1053455	1021218	965697	886588	1085339	812131	832098	704610	147879	377011	495997	739617	687092	591011	896380	691264	776426	860109	361733	393619	523206	326628	1394474	465858	540406	687855	290524	324413	221452	309320	286814	242577	374998	469924
	116	Polyamines	N-Acetylspermidine	19.7	22.2	20.48	3	188.176	0	0	0	317090	568703	3022348	790318	125866	210239	88180	86746	1510456	535352	1224893	647347	1902842	1076796	379299	622055	397734	866315	451131	98279	885463	139773	159514	636047	750887	2168889	501213	169997	1070539	874708	6114710	603533	525897	206500	172423	33286
	117	Polyamines	Spermine	11.5	14.1	12.85	3	203.223	0	12794	146325	1528984	1491958	1310385	1498704	1400184	1417204	1433014	1381707	1488797	1257110	738202	1467608	1076075	1379027	1330533	1285833	1121689	1209259	1217399	1132346	1030746	942710	1068533	891051	1053832	517538	661150	805857	472984	507451	422804	473179	605459	843269	903360	951281
	118	Carbohydrates	Erythritol	7	8.4	--	6	121.051	0	1790	0	323411	336532	320952	255339	351277	353511	362980	375228	315300	389304	402397	388069	419120	384551	401657	500711	511686	497188	596531	489882	679558	657545	491810	620397	19282	25682	35581	32190	52733	24376	26725	39772	29111	12366	22602	8362
	119	Carbohydrates	Erythronic acid	6.9	9.3	8.1	3	135.03	2400173	1488602	2889650	79672636	73537496	78186751	63140001	77243159	100326159	102650789	98157461	90632798	115093152	336618892	114657297	121459402	4283332	2794213	2986927	46365056	58964588	33498200	24655684	6449744	3333219	2961818	4687044	435488014	801123402	783244330	350789790	2431955140	1407641413	1214298011	737953970	1692048078	896005182	624622436	321271631
	120	Carbohydrates	PRPP	21.7	23.1	--	6	388.945	0	0	0	0	0	0	0	0	0	0	0	0	0	0	0	0	0	0	0	0	0	0	0	0	0	0	0	0	0	0	0	0	0	0	0	0	0	0	0
	121	Carbohydrates	dRibose-P	5	8	5.95	3	213.017	236527	220151	116559	84438675	72920648	76891294	33374957	75900361	101538098	103259561	58759140	43392129	48592998	49738423	25020582	87540747	79460064	72640747	51436592	98486906	131712669	72650186	42213939	17110340	18059247	15803852	15575892	4590976	5606627	5254414	3397254	4996043	4910436	5802149	4505256	5803997	4681876	7394384	7716624
	122	Carbohydrates	Ribitol	3.7	5.3	4.31	3	151.061	341840	1403216	1489109	10608649	9237946	9370580	8494632	9176221	11281971	11006895	14051529	11166462	11443551	11410653	11485274	8560877	9076347	9742383	10022211	12471703	12252631	8362619	8382573	8036361	7492931	7588492	7001707	8859632	10730081	9740685	5450180	18078198	11564231	9652621	5305446	19469531	13516654	9058069	6091082
	123	Carbohydrates	Aldohexose	10.1	12.6	10.71	3	179.056	129102	100152	692082	117323434	116083063	114752316	105667469	118908418	135112610	133335849	133536913	129520174	141009022	134932631	141324883	173302501	202375780	208459111	183774989	204744800	179353788	129979316	122736530	159469185	156340759	138418766	145514138	7356021	8234301	13941912	14464441	14224971	14311803	16229279	21305807	14106990	9181276	9390513	6008886
	124	Carbohydrates	Fructose	8.8	9.6	9.39	3	179.056	15756	22508	202725	478000	362124	424196	1289918	470480	343806	588234	440207	432414	668841	445313	407547	350137	421660	608703	373740	471936	779668	409015	727907	450094	348164	359013	361654	117191	43363	436218	189322	185444	265365	212282	228375	501360	294186	556842	42895
	125	Carbohydrates	Fucose	3.7	5.6	4.64	3	163.061	3396	1689	4525	1264660	2677511	2824003	2083489	2695001	3555894	3545584	3389113	1378173	3852234	3638776	3971760	3832995	3709709	3661090	3861824	4266060	4671917	2860987	2498006	3300179	3140495	2716147	3130804	143754	344376	378116	270996	461925	431725	354895	436780	679308	320890	330027	166051
	126	Carbohydrates	Gluconolactone	4.9	7.4	5.97	3	177.04	101205	219400	181772	8667084	8128905	8083537	4318924	8520344	8566927	7569415	5738018	4443926	4369243	6107219	2868706	5653932	4477017	4797482	3569459	5943081	6669534	8474652	5680837	3150302	3169900	3027368	3155080	7037469	9559777	10090757	6322004	9164837	8652235	10563407	8396156	6615261	6190606	11073485	10751028
	127	Carbohydrates	Gluconate	15.4	16.4	16.16	3	195.051	16560	3379	69270	827717	771554	725037	486499	770322	1042506	1075566	899182	787804	995029	3679604	913981	3252021	2288917	2015593	2042103	2306258	2385996	1303234	1134117	1537616	1387683	1127553	1485035	6398738	17175634	20656972	10617532	71659561	61815254	22032032	49535003	33441489	19539469	9957446	6174340
	128	Carbohydrates	Glucosamine	12.8	14.4	--	6	180.087	0	0	0	12732253	9117224	8833976	2610648	9193166	11982403	10546702	4987848	3086805	3459833	2511456	1298225	8123497	8507685	6614947	4175392	11256573	16533863	8570120	4193331	1095124	1381308	961415	860175	14288	0	0	0	0	0	0	0	0	0	0	0
	129	Carbohydrates	Glucosamine-P	16.1	18.1	17.25	3	258.038	0	0	1424	76293	72310	38855	32917	43661	57550	183262	177137	92131	72314	178882	118206	264388	120663	81939	117742	119654	170017	67836	35721	51345	71859	45888	65906	106203	225899	252403	176233	554819	596280	432820	496057	515223	315075	228972	163003
	130	Carbohydrates	GlcNAc	10.9	13.9	11.91	3	220.083	1539	0	2218	61684	118933	188820	290700	226748	386294	448223	507085	579832	557112	456420	469994	503675	569947	534077	630707	572098	682341	791262	795372	782192	609192	533090	437436	726542	487859	635998	462188	846633	945619	675707	479853	1500361	915877	1222904	2380961
	131	Carbohydrates	GlcNAc-sulfate	8.5	10.1	9.21	4	300.039	0	1540	0	482153	473019	438678	403282	455225	460364	471221	473062	467881	522376	493294	512608	606544	635305	519693	777020	751664	855274	465577	435842	431244	463622	456550	428594	47585	24764	52858	58043	75930	70424	24109	59114	76084	48632	32717	4323535
	132	Carbohydrates	Neuraminic acid	7.7	9.9	8.72	2	268.103	690505	696845	3468705	3765495	1472844	663694	443353	241114	252112	328836	143661	568495	64957	52731235	666746	15671960	1085566	715898	1389226	1468280	902768	673607	197492	847082	1003644	407452	1100615	6886256	17566522	21942273	16755493	47622893	51954248	67269455	62687223	49613640	26715656	33303099	60215
	133	Carbohydrates	NANA	15	17.4	15.88	3	308.099	0	0	13639	977130	895834	816811	722950	913719	1126355	1189669	1118336	957746	1205502	2624516	1067702	2457568	1486816	1334072	1565103	1732534	2055708	1127112	845579	1186193	1124204	833233	1192785	12162678	13366083	13774545	10543849	48191038	40035870	25724646	26279331	22288931	13265782	10411080	12640032
	134	Carbohydrates	UDP-Glc	17.4	18.9	18.15	1	565.048	0	0	0	153429	170052	26140	3242	0	0	399919	357499	246532	12313	20567921	78152	5554999	0	0	33237	19069	221755	82585	327793	165331	106592	75751	0	5279031	14911409	9788617	11671341	5824687	12407466	12113102	13759113	8949798	9748590	9410489	8540462
	135	Carbohydrates	UDP-GlcNAc	17	18.5	17.74	1	606.074	1663	0	7712	189043	192068	56612	63319	0	0	420036	336918	366891	13957	26431292	132748	6811914	10348	0	46150	117828	195214	276528	234027	233593	175756	109703	31653	204908249	389441497	257000790	221255925	427271238	443676472	386648563	436550944	389002228	260647686	234733547	161564927
	136	Carbohydrates	UDP-Glucuronate	18.7	20.2	19.36	1	579.027	0	0	0	40386	47549	102903	51868	0	0	141668	113379	97154	0	8386189	21253	8644626	27615	0	56221	5851	15350	90839	35522	100591	6982	7138	0	10457197	7274659	6285270	8939441	28376104	54100238	40148835	42017434	17090901	7052395	5937417	7344870
	137	Glycolysis	Hexose-P	16	20	17.59	3	259.022	11236	1831	39734	282861	357708	328841	119558	87171	258097	703862	446570	181850	162489	5897306	174117	5900602	750844	559978	489146	759152	1048634	456684	222909	163204	152229	108452	173630	6821965	10762703	10264531	6335059	16381111	11595641	12322059	7235090	20307993	14237183	8435727	4749626
	138	Glycolysis	Fructose-1,6-P2	18.3	22.5	20.1	3	338.989	0	0	2162	48466	20369	7167	5318	6486	4215	52316	58195	25457	19517	427446	44484	200907	26097	16121	29041	31889	35578	5373	4845	4474	14393	17852	5435	146107	124927	345266	216014	323732	194238	179409	157536	464810	540613	507589	164216
	139	Glycolysis	Glyceral/-on-P	15.7	18.6	16.18	3	168.991	34002	7997	0	3808	0	0	2295	0	2461	0	0	0	0	840665	7197	210695	0	0	0	0	0	0	4962	0	3083	1156	5784	526423	1164264	2074677	785205	2473588	1886856	2513913	1529113	1942643	820039	1758511	429023
	140	Glycolysis	Diphosphoglycerate	19.7	21.3	--	6	264.952	0	0	0	0	0	0	0	0	0	0	0	0	0	0	0	0	0	0	0	0	0	0	0	0	0	0	0	0	0	0	0	0	0	0	0	0	0	0	0
	141	Glycolysis	3-Phosphoglycerate	15.6	19.1	18.2	3	184.986	18622	8616	0	11107	7501	3825	3340	3320	10249	14084	17543	11140	16392	420407	22505	329160	7932	11461	29616	25404	72928	2904	7494	10035	7477	28081	9340	147819	562255	849292	614734	556312	429736	949738	571676	756210	658761	905020	369000
	142	Glycolysis	Phosphoenolpyruvate	17	19.1	17.59	3	166.975	0	0	0	22906	0	4801	2490	0	6491	5875	5465	10682	3742	123690	16201	244679	30682	5203	18283	14936	26817	0	15853	13590	10641	17844	12637	603171	1081273	1562940	1600600	1265950	1170986	1803599	1170508	2038066	1815962	1982186	967532
	143	Glycolysis	Pyruvate	4	7.5	5.49	3	87.0088	189138188	138483872	77358382	109873127	106350251	121615837	97894783	119871245	139098077	123892186	114770983	105040101	105327221	199076467	92812532	2467823978	2569761784	2066633102	2189670967	2146287648	2085327070	1817501378	1599455109	2332139451	2518423774	2329462333	2178219517	210604050	208756776	244608375	321926177	294001615	226620768	181673742	298415424	261255864	193305471	212612627	180484744
	144	Glycolysis	Lactate	10.1	13.1	10.75	3	89.0244	311804339	414490777	339679082	2667766282	2644976066	2648225983	2303962768	2772896740	3212107551	3185220043	3114670719	3021349647	3357086170	3355193656	3345034516	8270556843	10645678202	11937582512	9422402777	10964374887	5822968690	3646466034	3586017340	8215938481	7850156581	6522645164	6170624635	1347808797	1465457796	1851881890	1935974097	1961536143	1950680278	2346659469	2326258275	2029804024	1495302220	1480635493	1157673460
	145	Glycerol Metabs	Glycerate	9	13	11.42	4	105.019	47723991	57194968	42658007	40777686	43274940	42667654	42375223	42758001	42408241	42776204	42089315	42029030	41833441	41738592	40476702	39725750	41307164	41855597	42500822	41949093	44611165	41993571	39766036	39605337	39223596	37487988	38107926	64599942	58179282	61741870	58734729	55426645	56030451	48441710	53502567	49817248	47621042	45430712	43475435
	146	Glycerol Metabs	Glycerol-3-P	15.5	17.5	16.18	3	171.006	5594	0	1636	45115	92627	96737	42110	24183	54556	146877	37079	40267	122098	1500707	117592	791433	390665	332581	272831	373070	602877	164119	56885	217489	237792	193878	182212	1786349	4667606	4808195	2417522	15609386	8102048	5827185	3655866	6244563	4871782	2624933	2556627
	147	Glycerol Metabs	GPC	15.3	16.8	15.98	2	258.11	76625	75373	1071195	13361504	12001015	8906410	7993242	9347438	11900631	15238544	14656516	12655185	12905460	27845165	13668159	24433741	26298106	20685284	22767805	27586344	34861269	17494399	13897435	20373860	20435205	14924372	18275702	600586805	2256987783	2271155028	1125267278	3422471948	4249861722	2688355078	2569162624	3687100073	1930217470	1421975770	872009142
	148	Glycerol Metabs	GPEA	15.6	17.2	16.3	1	216.063	0	0	142534	3893596	3565630	2904707	2761872	3170053	3796032	4174018	4398605	3720213	3745480	27975788	4157518	9936480	5870636	4370914	6134076	5901874	7474618	3520282	3959890	5791532	4893037	3780854	5005060	233693350	251082681	211662081	350969559	384864933	609919509	410045970	567951293	398896496	272233262	174645485	311237276
	149	Glycerol Metabs	GPI	17.1	18.7	17.89	2	335.074	0	0	0	2584866	3040593	228260	140184	148750	224909	8244009	7016697	3529830	740705	2928975	1736465	3030687	536624	405503	422113	389557	534881	225426	322472	335648	435105	339492	208402	2209428	5764617	6034119	2438354	10462973	7950144	7146748	5274448	7703211	6214426	5535556	3535607
	150	Glycerol Metabs	GPS	16.5	18.4	17.22	3	260.053	0	0	0	636011	612638	333366	345570	363289	523152	1511025	1344966	617772	592652	1047668	761915	1480380	693112	579569	790387	748521	963766	381044	345422	480189	534971	360808	487187	597595	1161924	1161623	1034135	3287627	3346300	3046664	2649964	2187756	1522146	1295302	881137
	151	Phospholipid Prec.	Phosphoethanolamine	17.5	19.5	18.09	3	142.026	0	0	1300111	3143893	2202649	1486802	1406425	801656	632709	609550	782240	824236	1350226	41814592	2762280	11919362	2198088	3461526	2241659	2102959	1020917	342228	118785	2611359	1776835	2535308	343989	7015811	38292947	34143596	7326568	148713189	100007367	74871663	117852061	45258209	38742417	22684976	9045260
	152	Phospholipid Prec.	Phosphocholine	15.3	17	15.96	4	184.073	0	0	151815	262358	310899	187970	121927	107130	58380	50473	122636	87765	53454	176602	2894258	1453375	1035569	368126	432987	197960	209486	192260	11811	85639	40457	163295	164909	1162776	5356286	4955957	2313091	7597715	13543957	9803865	6982886	14263370	6714872	4438929	2576669
	153	Phospholipid Prec.	CDP-Choline	17.5	18.9	18.09	1	489.115	0	0	0	92542	175873	293621	231336	0	0	706238	663335	219220	15602	38882550	62062	9752300	139938	0	32147	0	49242	873363	32914	1196175	168038	97561	0	3842875	19454911	11699780	6425433	30878161	47256590	22696668	36363342	16472973	14095826	6173262	5183732
	154	Phospholipid Prec.	CDP-Ethanolamine	17.5	19	18.14	1	447.068	0	0	0	243504	368422	241696	243940	0	0	582998	424176	90881	0	47417628	244649	20480354	246658	0	61596	27914	48285	664677	78299	1023180	125326	114843	0	5042466	16711969	13580303	11438966	11333705	26221866	14955015	22594821	9255494	15803975	14166199	13165357
	155	CoA Metabs.	CoA	16.8	18.5	--	6	768.122	0	0	0	0	0	0	0	0	0	0	0	0	0	0	0	0	0	0	0	0	0	0	0	0	0	0	0	0	0	0	0	119680	53359	0	31181	12734	0	0	0
	156	CoA Metabs.	Dephospho-CoA	14.7	15.8	15.23	4	688.156	0	0	0	0	0	0	0	0	0	0	0	0	0	0	0	0	0	0	0	0	14901	0	0	0	0	0	0	0	18089	0	28757	141259	130220	13820	94335	15992	48178	13580	0
	157	CoA Metabs.	Ac-CoA	16.6	18.1	--	6	810.133	0	0	0	0	0	0	0	0	0	0	0	0	0	32100	0	179686	0	0	0	0	0	0	0	0	0	0	0	0	0	0	0	0	0	0	18946	0	0	0	0
	158	CoA Metabs.	Prop-CoA	14.1	15.4	--	6	824.149	0	0	0	0	0	0	0	0	0	0	0	0	0	0	0	0	0	0	0	0	0	0	0	0	0	0	0	0	0	0	0	0	0	0	0	0	0	0	0
	159	CoA Metabs.	Malonyl-CoA	19.4	20.7	--	6	854.123	0	0	0	0	0	0	0	0	0	0	0	0	0	18225	0	0	0	0	0	0	0	0	0	0	0	0	0	0	0	0	0	0	0	0	0	0	0	0	0
	160	Acylcarnitines	Carnitine	14.4	16	15.08	1	162.112	104440	92511	166521	5513273	4183466	4171439	2485133	5104429	6605984	8363121	5444420	4539589	7802237	20158946	6797800	19055756	16442364	13991426	15955434	17381660	16743288	9214965	6233387	14457529	14355273	8702155	12591644	67960087	169705354	143566007	110619624	402514838	415667706	132410050	233051256	467245426	218759003	82357987	74928990
	161	Acylcarnitines	AC-(02:0)	13	14.2	13.57	1	204.123	201531	212737	58042	109955066	101937795	102138153	89545930	106545433	124264001	119349577	120194431	118626183	135958299	92032654	132255476	73192328	92096538	87470782	96925669	107448297	98830673	75412374	71760331	79550503	81205892	69499210	78325358	166017360	170483026	124440516	193289917	163972814	322940709	144739461	195645513	196301482	268841006	163134422	207741929
	162	Acylcarnitines	AC-(03:0)	12.2	13.3	12.76	1	218.139	13930	44162	0	8435507	8850230	8499287	9127461	7393327	7235808	7473631	7593582	8901937	8515231	5429135	7838201	5011877	7086445	7403409	6092080	6034316	6152561	5432435	5280721	7135300	8285062	7559889	6524447	1158575	2547074	2949930	7879670	1959261	5200270	1198613	11861853	4632234	3056059	2458806	14232174
	163	Acylcarnitines	AC-(04:0)	11.4	12.6	11.99	1	232.154	0	0	0	36395386	34715608	32832790	27201095	34330977	44052686	43645220	38199411	34168635	44470322	42848756	38861350	30057295	25648224	27814567	31056495	34720903	45027256	23627952	21766728	24250338	23746113	19325348	24182944	7785824	19112979	10278802	25689989	10559154	46510000	14470985	25834312	30766213	20762097	9380926	12686594
	164	Acylcarnitines	AC-(04:1)	11.4	12.6	12.14	5	230.139	0	0	11956	12254	0	28384	24226	24226	17076	0	0	34530	0	0	31854	225009	224046	202611	192905	350495	588611	233289	146096	162976	337699	109971	105993	0	14818	34158	43241	76435	17308	16478	11485	149157	17844	17865	0
	165	Acylcarnitines	AC-(05:0)	10.8	12.3	11.54	3	246.17	0	13021	0	6255087	6195288	5530730	4925731	6043671	7247568	6990142	7122119	6219139	7805400	6978641	7086728	18659781	9009418	5742243	17613540	7989859	10782213	7554572	5944428	8149030	8075918	6547422	12926484	10793968	19438566	5218383	12853330	3681872	16694238	19667707	10383392	20783779	12260523	8683398	8319942
	166	Acylcarnitines	AC-(05:1)	11.3	12.6	11.9	3	244.154	173849	77083	169350	738900	601583	638732	616818	755000	973933	881156	698590	752878	727161	806299	635355	777495	702544	775882	919913	935706	1032758	725515	531621	828434	587734	574977	553625	623697	455377	729290	511712	886363	1177395	621778	532743	1416022	857470	537877	450480
	167	Acylcarnitines	AC-(06:0)	10.3	11.6	10.86	1	260.186	16800	0	0	204063	220120	251544	342106	259395	384767	379240	383094	160583	426919	335359	183212	72578	55194	110153	137138	210189	338615	310295	146256	35464	147082	70935	0	7957749	11381001	15902398	10665275	23002505	27508700	11020959	13959765	26064222	18384843	13244930	4184027
	168	Acylcarnitines	AC-(06:1)	10.9	11.8	--	6	258.17	0	0	0	27474	0	0	17977	0	0	16286	32640	13063	0	0	15177	50126	0	17499	0	34083	0	0	0	0	0	28222	0	0	0	95405	0	134222	189489	0	98428	182822	84226	0	0
	169	Acylcarnitines	AC-(08:0)	9.7	10.9	10.28	3	288.217	0	0	0	29899	25644	0	0	0	20910	0	0	17479	0	20913	0	18263	0	0	0	40124	59016	0	22352	0	21229	0	16774	323176	1263032	1046876	234124	698906	357289	768854	169385	1621333	628441	755239	36366
	170	Acylcarnitines	AC-(08:1)	10	10.8	10.4	5	286.201	0	0	0	0	0	0	0	0	0	0	0	0	0	0	0	0	0	0	0	0	0	0	0	0	0	0	0	0	0	26630	29661	0	0	28048	99103	23008	0	0	0
	171	Carboxylic Acids	Acetoacetate	12.8	14.1	13.45	3	101.024	152850	14922	73720	76974618	73298209	76254592	29799005	75763435	96067822	101178249	49312883	33671348	36286504	36725616	13815375	91301397	77444183	67579507	43311274	101538438	159610411	97308638	46751512	11852532	12314329	10822383	9245469	961726	1966719	1270546	1018362	1447840	2198667	2739896	1994215	1493447	950139	1073618	848222
	172	Carboxylic Acids	Glutaric acid	2.8	3.3	2.96	3	131.035	1386468	1396716	1265092	4465461	3566383	4509804	3805344	4542640	4409983	4705064	5157899	4650305	5095392	4197681	7655151	4675696	4117309	4890885	4375193	5215420	4742266	3006503	3341742	3242464	3279782	3234714	3692080	3038671	3806772	3586117	3739258	3864493	3471210	4121519	3432449	3358809	3614034	3665688	3890519
	173	Carboxylic Acids	Octenedioic acid	3.7	4.6	3.92	5	171.066	1345308	822432	717277	1028980	966309	1207527	1726158	990734	1127132	1040421	1084903	1201134	1172178	1147190	1212166	1311603	1231281	1220377	1359890	1391457	1364726	1161178	1269578	1239386	1229864	1132707	1258647	1029337	959846	1112802	938123	1268227	1041641	1088964	893186	1390559	1244098	1130670	992589
	174	Carboxylic Acids	Hydroxybutyrate	9.1	9.8	9.3	4	103.04	2120314	1492632	767290	3283640	3826188	3692444	2885925	3791523	4129197	4047429	4044862	3852410	4277053	4055498	4162750	4557343	5125316	5444181	5159990	4771569	5400741	4185255	3869249	4925295	4773226	4448373	4542364	3489082	1000116	3239287	2889830	5634091	3292473	1158632	4544198	4407522	3414729	2787970	171482
	175	Carboxylic Acids	Hydroxyvalerate	5.3	6.8	5.72	4	117.056	11547957	5852026	3078585	48516538	45409319	45533900	36637849	49294381	48769024	41461388	49885813	43886049	46944974	46061621	45781696	86395836	73209524	68011700	76290386	71444275	78598566	84435063	73894509	99601142	92556205	76893524	96981176	20763398	20462539	22406910	22562722	26490673	19406474	19787753	21179147	38365205	24873945	21419111	20760498
	176	Carboxylic Acids	Hydroxyhexanoate	3.5	4.7	4.04	4	131.071	8381369	3972236	2415060	24653278	19100581	22818079	17474732	22244102	28583596	26271553	27541207	27639430	29949190	27190329	31919732	82588946	84730160	75477771	81294596	84802147	71990649	37202621	36313814	58132867	51339632	43286262	49821757	19104130	17012120	35905569	21916371	47817538	23882677	25764007	20700035	48584092	30206700	25862995	19768129
	177	Carboxylic Acids	Hydroxyglutarate	15.7	17.4	16.16	4	147.03	531141	348584	371547	7070944	6214934	6854139	7467385	6541156	8672185	8058699	7787144	7263852	8054111	41592733	7989043	20370658	10496795	8414900	11856793	9629264	13445195	6921445	6063521	7792025	7941268	5718171	8948103	68740460	35749353	28607926	55631824	33428235	26278932	17730732	18016802	76530666	45772688	25244663	33898300
	178	Carboxylic Acids	Hydroxymethylglutarate	15.8	16.5	16.16	4	161.046	367078	322268	293100	5660470	6244474	6969085	4983670	7456619	9252866	9744607	7871073	6830401	7247760	12002614	5960916	11812449	9647934	9295715	8990135	11348086	14335400	10358864	8186643	7429909	6682368	5478467	5825028	3077058	4272437	2501894	1503525	6795747	6447145	2893212	3135573	6118144	5579364	2104384	1658531
	179	Isoprenopids	Mevalonate	13.2	14.4	13.54	5	147.066	229000	210816	217318	103762	120735	67925	156935	96488	126612	89167	125136	191517	166831	80297	199402	162833	102734	160862	196474	117473	123004	98564	171301	214070	192658	175116	183390	213329	118194	135503	159611	244055	165927	115077	152054	181412	212741	173110	214068
	180	Isoprenopids	Mevalonate-5-P	15.2	16.7	15.99	3	227.033	0	0	0	61016	39975	52972	46416	64453	60007	54900	70655	60864	52752	120212	64412	75779	34754	37169	62442	28958	44754	21668	20240	10189	43750	3794	36180	3401	42275	47236	55482	91225	144130	33262	135713	107473	71270	52996	44372
	181	Isoprenopids	Mevalonate-5-PP	17.2	18.5	--	6	306.999	0	0	0	0	0	0	0	0	0	0	0	0	0	0	0	0	0	1600	0	0	0	0	0	0	0	0	0	0	0	0	0	0	0	0	0	0	0	0	0
	182	Isoprenopids	Isopentenyl-PP	15.8	17.5	16.25	5	244.999	1717	0	0	423129	336710	342280	176275	375865	549217	536332	516386	463491	576978	739749	571196	697898	538679	530046	622571	643685	764306	337153	266850	423715	397361	404613	405640	3368	0	7972	9185	12767	0	5166	0	4519	0	6984	0
	183	Isoprenopids	Geranyl-PP	15.3	16.4	--	6	313.061	0	0	0	50702	38238	47882	31201	43314	72611	77425	92585	58010	106467	154018	109405	47293	0	0	0	44050	55543	12770	13425	0	6581	0	4012	0	0	0	0	0	3449	21540	5955	0	0	0	0
	184	Isoprenopids	Farnesyl-PP	4.9	6.3	5.78	5	381.124	14995	6626	1404	0	0	0	3855	0	0	0	0	0	0	0	0	0	0	0	0	0	0	0	0	0	0	0	0	16645	1804	1704	2217	4919	1893	0	3338	1895	0	0	0
	185	Isoprenopids	Geranylgeranyl-PP	16	18.5	--	6	449.186	0	0	0	0	0	0	0	0	0	0	0	0	0	0	0	0	0	0	0	0	0	0	0	0	0	0	0	0	0	0	0	0	0	0	0	0	0	0	0
	186	PPP	Phosphogluconolactone	18.3	20	--	6	257.007	0	0	0	0	0	0	2377	0	0	0	0	0	0	0	0	0	0	0	0	0	0	0	0	0	0	0	0	0	2382	0	0	2373	0	0	0	6278	5925	0	0
	187	PPP	Phosphogluconate	18.3	20.7	20.33	5	275.017	1939	0	0	0	0	0	0	0	0	0	2213	0	0	9733	0	11113	0	0	0	3069	0	0	0	0	0	0	0	0	2096	16967	2388	4885	3922	0	2307	7854	9015	45458	1717
	188	PPP	Pentose-5-P	15.7	18.1	16.72	2	229.012	0	0	0	42629	21000	31163	25428	20583	47659	81040	99392	57695	47099	1578357	60407	791916	135789	87275	98273	152908	301366	81891	43198	124555	70076	71820	106519	2137810	6885796	8819413	4896127	16377991	10462625	13389145	8718671	7484605	4747040	5839088	3397809
	189	PPP	Sedoheptulose-7-P	17.1	19	17.65	2	289.033	0	0	0	0	0	0	0	0	2430	14668	6835	2850	0	629747	0	198064	0	0	2983	0	6060	0	0	5742	0	0	0	1775492	8192918	4591419	4155900	5747990	3384828	5606555	2877792	2918420	2765452	2513072	1386777
	190	PPP	Erythrose-4-P	8	11	9.81	3	199.001	142517	186244	28548	258144	272621	257666	173081	239832	249416	272968	169710	150527	153614	171472	106140	217750	197322	156914	181962	246903	354956	252066	202324	103062	109361	102326	79825	247145	237934	210708	225645	150488	180360	105600	190042	142967	129436	203884	33141209
	191	TCA Cycle	Citrate/Isocitr.	15.8	17.8	16.55	3	191.02	107787	57000	57292	2884729	2756421	2851802	2328850	3026277	4274197	4719628	4590734	4078414	4732367	11000548	5603227	10987715	7898871	8385547	9518343	9386370	11276222	6163475	3775039	5275436	5476871	6266842	5773762	3988830	9220770	6686498	5279042	8088578	7353631	10198267	6727050	7945508	5904039	5599851	4626258
	192	TCA Cycle	Itaconic acid	15.6	17.8	16.16	3	129.019	5582814	3560320	3070677	6316059	6889034	7675183	4964834	5479526	6338704	6842895	6530844	7614535	6343861	11775415	6114195	15840087	13198902	10905157	10914250	11132917	14978502	9050749	7763991	13309271	9848784	8251706	9535089	11140328	8208394	7389777	11835237	7193386	7007909	6068872	6516584	12847766	10843667	6513820	7359500
	193	TCA Cycle	Aconitate	15.5	17.8	16.36	3	173.009	83361	24013	22800	3281938	2915995	2837656	2158226	2941682	3906129	3801251	3510026	3446936	3996581	5315098	3506914	20318778	19494056	13140089	14482448	14798028	21673850	11173148	7090060	18736570	14247406	10789257	12279042	2071196	3483606	2074700	2102305	2252490	2230529	2067615	2449413	2373527	1657444	1886233	1909734
	194	TCA Cycle	a-Ketoglutarate	14.7	18	16.18	3	145.014	603764	346871	195457	809602	724049	835658	592605	647371	956092	981867	779388	834905	788369	2207318	826518	7731399	6714453	4564078	6434627	4671388	6315232	3109069	2972077	5078347	4453998	3669307	4704131	3938779	3354412	3680018	4410908	2299387	1787943	1602497	2117387	5748266	2860121	3457993	3540913
	195	TCA Cycle	Succinate	13.9	17.7	16.16	3	117.019	30104507	29168122	23543028	44470109	42336716	41534569	37099937	40903483	47417251	45993953	44834056	41962486	46078568	56537237	43036009	55849283	49968130	43257742	52875156	49197876	57078346	40731431	40160137	44864220	43527450	36248977	45575240	22850273	33851735	25085056	22084454	52792428	38466917	25910035	32697687	38301286	29114006	20450454	20661554
	196	TCA Cycle	Fumarate	15.3	17.8	15.86	3	115.004	3808085	2387400	2082938	3984094	3887521	4457692	2811187	3513881	3853299	4053796	3934822	4518115	4023001	4447868	3921817	5263654	5129689	5298891	5042784	5127798	5528189	4234344	4010194	5364478	4320657	3790112	4328222	3750797	6000299	7614651	5610647	7003291	5691166	7027211	5659346	9250574	6799701	6899494	3544356
	197	TCA Cycle	Malate	15.7	17.8	16.18	3	133.014	929940	638698	1456877	22170891	26324493	20758055	16223191	21331295	23728020	21644646	21674752	19502291	27949976	39896699	24881279	36688253	24121582	21848241	27871301	27395584	26837463	15968273	16307802	18251985	17764579	16473429	17293605	12579220	25766773	24357816	25131478	38456554	45306338	31111740	36835420	36510572	46587509	29670335	30266975
	198	TCA Cycle	Oxaloacetate	15.9	18	16.66	3	130.999	7294	4565	9785	86813	31045	42755	29729	60255	73385	63264	49315	54020	82588	103925	74222	131085	67993	112601	122316	81638	161679	62066	31794	42784	67589	25160	27151	102903	227508	130400	53791	102061	95757	175428	89957	135922	49933	112278	78196
	199	Urea Cycle	Carbamoylphosphate	15.6	17.2	16.27	3	139.975	4061	1977	0	469568	579451	439526	377228	413048	556129	551928	502144	440838	571657	574906	496330	697518	517872	582094	627823	691762	718286	492955	345219	498673	473724	490981	499655	343780	394692	467837	380820	389310	432422	316586	415215	563513	420570	382458	448813
	200	Urea Cycle	Citrulline	15.6	17.2	16.22	3	176.103	0	0	20460	37877462	33533975	33099262	27677045	33249930	44862815	44632738	42036166	40463623	46745346	68281200	45825791	52996531	42039065	40285286	51188259	51551115	61554703	31453794	27204305	35024829	34394696	30035598	34871143	2595679	4540083	4786308	6051305	5589379	5878839	3668338	3293978	11172901	5407359	2962398	4058233
	201	Urea Cycle	ArgSucc	18.3	19.8	18.96	1	291.13	0	0	0	49276	1076195	1415361	268139	102093	1299622	1970390	487065	50425	999589	3603069	578180	1600679	1088698	1034657	1142643	1196855	1420226	636807	577236	794894	856859	643934	860016	2297413	5878658	5290098	3358746	5898784	4228282	5579317	5053030	9430708	4359548	3524609	2158525
	202	Urea Cycle	Ornithine	18.9	20.7	19.64	2	133.097	27825	20033	37251	14901764	31622319	66339630	16628803	19967876	45791096	84642779	23113579	18815064	44029989	95456994	27013672	534062639	483516192	463586659	397769316	561825624	508817313	278935405	198026123	391770065	368746113	280523964	273453527	3338534	8056462	6845860	5222106	8917376	14047079	12474546	11167991	10283551	6689896	4884649	4188958
	203	Urea Cycle	Homo-arginine	18	20.5	19.05	3	189.135	21378	121021	177502	9427020	8839182	9243768	7378317	9095351	11569870	11405323	10710413	9530598	11398924	14351793	11478826	19777230	15964551	14894531	16468977	16594246	18857546	10446546	8704131	13035339	12440741	9296856	11755020	2241706	3843187	2612628	2106945	2527541	2268176	2435959	1952148	3647014	3128119	1939253	1997203
	204	Pyrimidines	Carbamoylaspartate	15.9	17.5	16.74	4	175.036	8419	1871	0	57736	67803	69579	42772	60723	108550	108471	103314	71106	96839	251525	94612	657601	640745	298957	431454	130851	176232	92666	61189	250066	305656	205221	215889	352824	393359	31932	46812	0	5938	0	3102	257974	229202	47809	5523
	205	Pyrimidines	Orotate	10.4	12.9	11.31	3	155.01	264563	362897	473265	5811621	5354193	5510900	4894050	5179033	6041142	5964438	5887777	5797262	6033384	6149711	5826809	6896361	7283566	6845048	7103824	5665737	6773102	5992712	5544905	6899847	6764152	6573313	7141092	1286496	3924336	1383807	784931	560583	497230	536645	415118	11190664	4550618	1117739	565228
	206	Pyrimidines	Dihydroorotate	12.8	14.1	13.56	3	157.025	314424	446724	341956	70525	16012	39036	44452	49717	38761	15347	19934	23097	55223	6131	24574	249981	472822	121399	269905	34628	18167	17892	19348	61501	134793	91704	44224	42361	0	7587	37644	0	1088	0	0	0	10556	6557	8232
	207	Pyrimidines	Orotidine-P	17.6	19.1	--	6	367.018	0	0	0	0	0	0	0	0	0	0	0	0	0	0	0	0	0	0	0	0	0	0	0	0	0	0	0	0	0	0	0	0	0	0	0	0	0	0	0
	208	Pyrimidines	UMP	15.6	17.5	16.23	1	323.029	1555	0	78431	183688	175976	126547	60548	3435	0	255494	235682	164567	63919	34524122	109648	6344424	142248	37257	74458	255012	399999	140419	171760	219939	108980	20075	114681	20075495	33102330	37723629	34169434	26359625	52566075	37722205	43851257	38490313	32693996	33992637	27740735
	209	Pyrimidines	UDP	17.2	20.2	17.72	3	402.995	0	0	1496	0	6895	22278	19440	2419	0	33308	12867	9203	0	4326590	5995	2647055	6679	2847	11857	0	0	15237	2655	13667	0	3064	0	2336891	2810284	1941805	2193266	5169907	8094904	6534303	7074608	4039022	2106177	1919318	1766929
	210	Pyrimidines	UTP	18.9	21.5	--	6	482.961	0	0	0	0	0	0	0	0	0	0	0	0	0	0	0	0	0	0	0	0	0	0	0	0	0	0	0	0	0	0	0	0	0	0	0	0	0	0	0
	211	Pyrimidines	CMP	16.6	18.6	17.14	2	322.045	0	0	6340	67918	87823	46758	16661	0	0	110685	118021	96320	18512	5691776	35405	2045224	41418	2796	56953	44160	109076	41647	49660	69990	36502	12949	19702	4378508	9590641	8672070	7499039	11373964	13068787	17609767	14794940	8893038	6908469	8143945	8223706
	212	Pyrimidines	CDP	18.1	21	--	6	402.011	0	0	0	0	0	0	0	0	2652	0	0	0	0	41053	0	0	0	0	0	0	0	0	0	0	0	0	2075	0	0	0	0	0	0	0	5736	2054	0	0	2102
	213	Pyrimidines	CTP	19.6	23	--	6	481.977	0	0	0	0	0	0	0	0	0	0	0	0	0	0	0	0	0	0	0	0	0	0	0	0	0	0	0	0	0	0	0	0	0	0	0	0	0	0	0
	214	Pyrimidines	dTMP	14.6	17.3	15.13	5	321.049	3321	1537	0	0	3468	0	0	0	0	0	0	0	0	717172	4022	39703	0	0	0	0	0	0	0	0	0	0	0	20048	11880	46682	14315	10828	15422	2998	23844	59359	8868	40998	3781
	215	Pyrimidines	dTDP	17	20	17.61	5	401.016	0	0	0	0	0	0	2425	0	0	0	0	0	0	119201	0	0	0	0	3303	0	0	0	0	0	0	0	0	0	0	0	2198	0	0	0	0	0	0	0	0
	216	Pyrimidines	dTTP	18.3	20.6	--	6	480.982	0	0	0	0	0	0	0	0	0	0	0	0	0	0	0	0	0	0	0	0	0	0	0	0	0	0	0	0	0	0	0	0	0	0	0	0	0	0	0
	217	Pyrimidines	dUMP	15.1	18	15.53	5	307.034	0	0	0	0	0	0	0	0	0	0	0	0	0	37672	0	0	0	0	0	0	0	0	0	3329	0	0	0	7943	0	0	2683	0	0	0	0	0	0	0	0
	218	Pyrimidines	dUDP	17.3	19.1	17.88	4	387	0	0	0	0	0	0	0	0	0	0	0	0	0	51632	0	0	0	0	0	0	0	0	0	0	0	0	0	22196	102543	70997	50021	57284	3039	62882	5703	3570	18272	33641	6368
	219	Pyrimidines	dUTP	17	24.5	--	6	466.966	0	0	0	0	0	0	0	0	0	0	0	0	0	0	0	0	0	0	0	0	2319	0	0	0	0	2017	0	0	0	0	0	0	0	0	0	0	0	0	0
	220	Pyrimidines	dCMP	15.7	17.7	16.61	4	306.05	0	0	0	0	0	0	0	0	0	0	0	0	0	6635	0	0	0	0	0	0	0	0	0	0	0	0	0	24878	57874	58280	54202	19500	19486	29439	42933	57437	30932	50668	29438
	221	Pyrimidines	dCDP	19.7	21.7	--	6	386.016	0	0	0	0	2016	0	0	0	0	0	0	0	0	0	0	0	0	0	0	0	0	0	0	0	0	0	0	0	0	0	0	0	0	0	0	0	0	0	0
	222	Pyrimidines	dCTP	19.4	21.6	--	6	465.982	0	0	0	0	0	0	0	0	0	0	0	0	0	0	0	0	0	0	0	0	0	0	0	0	0	0	0	0	0	0	0	2097	0	0	0	0	0	0	0
	223	Pyrimidines	Cytidine	10.5	12.3	11.27	3	244.093	0	0	0	16422849	15553789	15957782	13085628	15171410	19779846	20040530	19244661	19375317	21546300	93525391	21631595	21920914	8822249	7308756	5000471	8598467	9890481	5228955	3047436	6402850	4941608	4416284	4147789	10838754	22272312	32601127	19232179	13205971	16980578	30844321	21080544	18516078	19760975	33132875	18768091
	224	Pyrimidines	5-Methylcytidine	15.4	16.8	15.98	2	258.108	70201	75373	1059886	13361504	12001015	8906410	7993242	9347438	11900631	15238544	14656516	12655185	12905460	27845165	13668159	24433741	26298106	20685284	22767805	27586344	34861269	17494399	13897435	20373860	20435205	14924372	18275702	600586805	2256987783	2271142774	1125267278	3422471948	4249861722	2688355078	2569162624	3687100073	1930217470	1421975770	872009142
	225	Pyrimidines	Cytosine	9.1	10.8	9.66	3	112.051	432240	0	245218	4763603	5829300	4630133	5287596	4319410	4204168	4634061	4694855	4655959	4301857	6079890	5001274	4069639	3855393	4408501	3978357	5092578	5450497	4862924	5910473	3291301	4103018	4511819	3850827	944993	1493290	3226980	1323576	2209099	1643131	1606360	1809610	4715669	2317756	3790605	2535747
	226	Pyrimidines	dCytidine	9.2	11	10.04	5	228.098	0	0	0	2827630	2837483	2977381	3182126	2703468	2464115	2429705	2338620	2538101	2388591	2366189	2607028	1498244	1519526	2170526	1584424	2567640	2590198	2718828	3852329	1544443	1716798	2172236	2172385	7483	521257	738151	178405	103713	149507	410480	139672	374750	254414	608531	250024
	227	Pyrimidines	dThymidine	2.8	5	4.2	3	241.083	160781	5147	10573	3648888	3220443	3390794	2568178	3358116	4194259	4117735	4074283	4225694	4665627	4273003	4573933	3579400	4852130	3852628	2727698	5749098	6427608	4399271	3792924	3638774	3451744	2952389	2331144	2153991	3741013	2615862	3127469	2172767	2231222	2305507	3363444	2487897	2394381	2295988	3093658
	228	Pyrimidines	Thymine	2.7	4.8	3.77	3	127.05	1834647	1693808	1897055	7690633	6495333	6893019	6357547	6317268	7643827	7681066	7446680	8048468	8143194	7526309	8039256	6903110	7702942	7385840	6439665	7749218	9032650	5953405	5794282	5535551	5305899	5237340	4962270	3494668	4477692	3987523	4270778	2698750	3049279	3180916	3934219	4367154	3973060	4106070	4667651
	229	Pyrimidines	Uridine	6.6	9.4	7.82	3	243.062	358298	236928	476557	4169244	3606601	3790022	2927299	3742422	4984924	5163007	4999187	4271351	5851390	11858989	5872619	2503827	3924242	2702971	2078816	2418116	3164810	1646635	1109343	1818925	1860529	1616333	1370058	23371144	48552077	36666123	21743007	45291212	42723446	36871878	29738371	25732324	23136127	27177496	20741218
	230	Pyrimidines	dUridine	3.4	5.9	4.75	3	227.067	110984	42373	13109	4292588	3494569	3760520	2979127	3739533	4800807	4713634	4518528	5071754	5310772	5030669	5171531	14097994	15310152	12670433	13070736	10093416	11204509	6193247	5768630	10771744	9649596	8739878	8989993	4578565	7899876	6710744	4455271	9652258	5086807	5319365	6052006	9604190	6866645	6007890	3223956
	231	Pyrimidines	Dihydrouridine	7	9	--	6	245.078	15671	8262	5049	48292	41213	42887	34725	44659	65896	64029	66304	74283	80274	72546	78175	119946	102060	101992	128829	101835	134130	76766	63287	95867	84849	67578	82017	0	0	5371	0	0	2758	0	7561	0	3333	0	0
	232	Pyrimidines	Uracil	2.7	4.4	3.59	2	111.02	12026448	2508021	8242324	101356373	91536551	95201077	78958318	92500807	115170906	115302766	116468457	114109565	125945180	331820681	124258266	311420766	355428777	319762467	274047789	224454847	200703011	128758135	122636096	285327166	274071800	227264262	228659259	1066278874	1270298110	1364567462	1122613848	1448852037	1264410689	1146104631	1012244146	1777619146	1664766243	1474374969	1246930918
	233	Pyrimidines	Dihydrouracil	3	3.9	3.31	5	113.036	440400	384057	438977	454490	492669	486706	495363	514867	495017	481140	544624	546793	509213	537040	533837	538559	477388	492743	458947	525181	466508	524430	513426	530089	518862	507635	507184	416299	414353	431070	472241	415428	500534	492408	493619	484690	452963	441722	496480
	234	Purines	AICAR	15.5	17	16.29	3	337.055	0	0	0	9725	0	0	0	0	0	0	0	0	5724	74171	0	0	0	0	0	0	0	0	0	0	4873	5000	0	16172	52052	23246	29508	97533	223304	55638	97993	118228	63673	10538	55181
	235	Purines	FAICAR	15.6	17.6	16.51	3	365.05	0	0	0	3702	0	0	0	3152	3925	0	5496	0	0	67099	3871	51412	19470	19505	30964	26381	25477	8534	0	11061	10828	2931	11970	290355	461233	304567	450774	809116	1241580	841147	956782	811890	494854	278567	388750
	236	Purines	IMP	15.8	17.8	16.53	1	347.04	0	0	203364	218093	135079	152133	94686	12288	16488	83430	65009	63597	7567	9707777	31904	8569206	163944	9798	16024	0	12703	50095	5981	74789	0	0	3991	28073203	39529979	29015617	43446395	18354419	85581985	43443974	67122974	42930274	45515398	30408299	47544669
	237	Purines	AMP	15.5	17.4	16.1	2	346.056	12385	0	52014	371788	476464	674594	600200	24356	15343	612182	750214	515907	202347	47511554	475467	22271414	857329	57628	408889	383361	633188	584368	294339	832183	171615	126929	182507	3953105	21647377	22307660	6681291	46985339	38419826	42189657	45641741	29927058	16393980	17269045	4809181
	238	Purines	ADP	17.4	19.8	18.79	5	426.022	0	0	2108	6261	2251	6027	0	0	0	2500	5284	3593	0	5559387	67928	999050	51961	5275	8846	3084	0	10031	2646	1433	2390	0	2392	0	2517	2199	1712	8363	15713	16127	303655	85348	39631	20149	11556
	239	Purines	ATP	18.5	21.4	--	6	505.988	0	0	0	0	0	0	0	0	2252	0	0	0	2224	3080	0	0	0	3085	0	0	0	0	0	2569	0	0	0	0	0	0	0	0	0	0	0	0	0	0	0
	240	Purines	Adenylosuccinate	18.3	19.7	18.77	4	462.067	0	0	0	0	0	0	0	0	0	0	0	0	0	167256	2307	42672	0	0	0	0	0	0	0	0	0	0	0	0	68299	97528	6718	108741	78171	170778	139264	97828	37486	61478	2556
	241	Purines	GMP	16.7	18.5	17.25	1	362.051	0	0	58736	216948	240467	312947	324314	11894	4660	193296	214427	159773	51474	27983647	167418	17448609	389609	49764	111553	95694	179709	459470	66877	410967	40748	46295	60372	9907173	21427111	16095439	13575346	29402191	24303490	24200071	23705072	30391358	20753441	16064032	14914528
	242	Purines	GDP	18.2	22	--	6	442.017	0	0	0	0	0	0	0	0	0	0	0	0	0	1089130	0	412224	0	0	0	0	0	0	0	2321	0	0	0	0	0	0	0	0	2098	0	123080	9663	0	0	0
	243	Purines	GTP	19.8	22.2	--	6	521.983	0	0	0	0	0	0	0	0	0	0	0	0	0	0	0	0	0	0	0	0	0	0	0	0	0	0	0	0	0	0	0	0	0	0	0	0	0	0	0
	244	Purines	dAMP	15.5	17.4	--	6	330.061	0	0	0	0	0	0	0	0	0	0	0	0	0	3336	3542	0	0	0	0	0	0	0	0	0	0	0	0	0	3213	3310	0	0	6020	0	0	3721	3910	3040	0
	245	Purines	dADP	17.6	20	--	6	410.027	0	0	0	0	0	0	0	0	0	0	0	0	0	0	0	0	0	0	0	0	0	0	0	0	0	0	0	0	0	0	0	0	1821	0	0	0	0	0	0
	246	Purines	dATP	18.8	20.3	--	6	489.994	0	0	0	0	0	0	0	0	0	0	0	0	0	0	0	0	0	0	0	0	0	0	0	0	0	0	0	0	0	0	0	0	0	0	0	0	0	0	0
	247	Purines	cAMP	15.4	16.6	--	6	328.045	0	0	0	0	0	0	0	0	6729	0	0	10331	4048	16992	0	8973	0	0	0	0	0	0	0	0	0	2904	0	0	0	0	0	0	0	0	0	3089	2387	0	0
	248	Purines	Adenine	7.2	9.3	8.09	3	136.062	55029998	32039707	31325343	39251784	35289498	44447977	44167076	19740422	18056168	47945673	57583577	38993702	31930358	100291352	39456586	85972311	60553210	26299535	40349412	48231904	52616882	31645288	26169207	36827770	37038533	40181384	25195732	52245895	60467431	54976846	39013914	77697771	86948834	70201838	71698359	94019891	62644342	74647468	65669174
	249	Purines	Adenosine	7.7	9.7	8.72	2	268.104	690505	696845	3221937	3076121	1136369	419323	362992	111858	188302	269395	131355	476837	35098	52589472	360362	15358578	703680	501882	1226655	1388212	878061	617875	169632	773498	962765	349127	1100615	6886256	17547733	21802578	16727486	47377115	51476755	66146010	62189464	48828426	26146117	32475860	15647948
	250	Purines	Methyladenosine	4.7	7.5	--	6	282.12	0	0	0	0	0	0	0	0	0	0	0	45151	0	450299	0	554943	253856	389746	874746	42448	168950	241098	338751	148597	522062	386860	775642	0	0	13470	0	32865	40457	35779	27427	12646	0	0	0
	251	Purines	dAdenosine	3.2	8	5.13	3	252.109	2586940	2459099	3320552	2141468	1956590	1923164	1930889	1733731	1707060	1408020	1820233	1954056	1595254	2082720	1831018	13990124	14970425	12114443	13024119	4116997	5808832	4307188	4007645	11207702	11556462	10265465	10073738	3783081	6053265	5863561	4744462	6807938	5261649	5013820	4941973	8253525	6761856	5826892	4731329
	252	Purines	Guanine	9.1	11.9	10.85	2	150.042	450686	129503	172710	208291	166577	258368	381409	94556	118530	178514	344464	255512	138335	2067153	211383	786665	139281	90265	77978	181515	494232	339120	300825	174114	105094	85313	141985	837417	3246263	3780488	3457670	2246937	4731905	5971471	7692385	3147426	1052962	2092903	3161885
	253	Purines	Guanosine	11.4	14	12.09	3	282.084	0	0	0	621689	608575	648820	603687	621454	669842	617871	563941	490448	474159	294543	325071	456297	548658	518100	518484	576073	624139	728188	535324	213861	245367	235828	202984	181948	422877	429535	274791	1245911	880258	747591	926441	763586	392929	240566	241743
	254	Purines	Dimethylguanosine	9	10.6	9.62	5	312.13	0	0	0	0	0	0	0	23697	0	0	0	0	0	0	0	419617	410114	221649	349422	26352	92757	47217	50028	366823	576519	267798	342250	32720	22847	78584	23998	209273	0	0	0	182168	0	58092	3267503
	255	Purines	dGuanosine	9.9	10.9	--	6	266.089	0	0	1716	0	0	0	0	858	0	0	0	0	0	0	0	0	0	0	0	2557	0	0	0	0	0	0	0	0	1945	1023	0	4867	2243	5329	0	2306	0	6619	3743
	256	Purines	Inosine	9.7	11.5	10.36	2	267.073	1191145	1225047	532325	897707	751163	810678	602087	901487	803964	777352	628019	718090	597561	6371987	465807	2951475	620707	651914	403012	875538	672772	1080821	762695	484223	412167	413439	416823	15243045	38878390	45592481	19937697	177675415	86878652	76686393	68491222	61843348	30929414	25863171	15999040
	257	Purines	Methylinosine	5.1	8.1	6.6	3	283.104	0	0	60231	8574207	9035224	8472763	6958826	8672408	10960820	10324059	10416332	9171120	10712578	11566998	10562414	23473519	21096321	18646626	23191432	27681506	34194283	21783308	17666340	20822119	20068565	14437211	17699566	3684481	4124296	3154621	3099001	7386274	4713722	4663920	6105668	3896691	3827980	1962512	2693257
	258	Purines	dInosine	3.7	8.1	6.29	4	251.079	9765	57548	31196	55135	65234	72492	75305	65865	81633	79195	69749	67681	105903	130570	82188	1133932	1228108	889585	986182	1014416	1192954	363513	298230	586626	613851	463542	523610	70825	83914	51735	56225	67649	67868	55579	52847	86443	47141	57043	59238
	259	Purines	Hypoxanthine	6.9	9.4	8.1	2	135.031	2420904	1555653	2985601	79909481	73682304	78331315	63273540	77384828	100492266	102808736	98287086	90736235	115217369	336881463	114804897	121624974	4367380	2871324	3048132	46453236	59035203	33571948	24733156	6524505	3407353	3010549	4765838	435967389	801603677	783716035	351249829	2435035245	1409217610	1215213437	738953180	1693268044	897085715	625175717	321697724
	260	Purines	Xanthine	8.7	10.4	9.41	1	151.026	204517	222278	223888	58028806	54195043	52246308	46853864	55331992	66028334	66528357	63413951	60756376	70848500	141130180	71267234	125003642	90310070	80662434	91712867	97931575	121880520	76155534	64154963	80491571	81910260	63132124	77231391	39616234	45877259	39589477	26401396	156666264	92105386	47341149	47292780	122374668	75285461	43400406	127877
	261	Purines	Xanthosine	9.6	11.4	10.3	3	283.068	0	2503	0	666382	640745	637763	532697	642670	674665	720981	722149	647064	672491	878403	767071	577662	763554	814643	472716	454187	318905	767779	631352	699656	755883	694903	731220	46888	100679	23768	25700	114662	88167	93446	38678	117678	92768	40252	38110
	262	Purines	Xanthurenic Acid	14.6	16.6	15.29	2	204.03	4991	1880	0	0	0	0	0	0	0	4662	0	4194	0	16459	0	0	0	0	0	0	0	0	0	0	0	0	0	1197722	4289292	2249422	1556309	2244126	2308776	1548767	1941216	1376201	863603	1051744	648825
	263	Purines	XMP	17.4	19	17.91	2	363.035	0	0	0	0	0	13028	7897	0	0	0	0	0	0	1628110	0	2829957	8526	0	0	0	0	15782	0	2470	0	0	0	942170	1770098	1444711	1115674	1548275	633206	532228	312395	3258233	2590193	2043267	1396472
	264	Purines	Uric Acid	13.7	15.9	14.4	3	167.021	18718	3957	1607	3002898	2578095	2377036	2396381	2700064	3380401	3185376	3450158	3237489	3596464	3607347	3451442	3988116	4006448	3480103	4411757	4271857	4886336	2323882	2330287	2902276	3042950	2480502	2935618	80247	68542	28634	60494	36634	46283	31832	7989	3791	56339	47670	35063
	265	FH-Metabs	Folate	16.1	17.6	--	6	440.132	0	0	0	421154	355542	365941	261956	419300	595583	572955	581827	521879	615973	647151	613335	593036	701665	657936	768736	801588	934668	431018	325900	479696	547397	396323	498785	0	0	0	0	0	0	0	0	0	0	0	0
	266	FH-Metabs	Dihydrofolate	16.8	19	--	6	442.148	0	0	0	0	0	0	0	0	0	0	0	0	0	0	0	0	0	0	0	0	0	0	0	0	0	0	0	0	0	2989	0	0	0	0	0	0	0	0	0
	267	FH-Metabs	Tetrahydrofolate	15.5	17	--	6	444.164	0	0	0	0	0	0	0	0	0	0	0	0	0	0	0	0	0	0	0	0	0	0	0	0	0	0	0	0	0	0	0	0	0	0	0	0	0	0	0
	268	FH-Metabs	N5,N10-Methylene-FH4	18.2	18.9	--	6	456.164	0	0	0	0	0	0	0	0	0	0	0	0	0	0	0	0	0	0	0	0	0	0	0	0	0	0	0	0	0	0	0	0	0	0	0	0	0	0	0
	269	FH-Metabs	N10-Formyl-FH4	17	19	--	6	472.159	0	0	0	0	0	0	0	0	0	0	0	0	0	0	0	0	0	0	0	0	3066	0	0	0	0	0	0	0	0	0	0	0	0	0	0	0	1860	0	0
	270	FH-Metabs	N5-Methyl-FH4	17	17.8	--	6	458.179	0	0	0	0	0	0	0	0	0	0	0	0	0	0	0	0	0	0	0	0	0	0	0	0	0	0	0	0	0	0	0	0	0	0	0	0	0	0	0
	271	Biopterines	Biopterin	16.5	18.3	17.28	3	238.093	0	0	0	137271	100495	26842	46292	33136	111647	165925	138924	93373	94185	621601	117975	728019	235605	170276	259794	244769	288317	75775	92475	171217	129401	66538	64969	140716	426972	410081	289709	375916	405251	299555	304293	760279	483937	472167	346707
	272	Biopterines	Dihydrobiopterin	17	17.8	--	6	240.109	0	0	0	0	0	0	0	0	0	0	0	0	0	100343	0	0	0	0	0	0	0	0	0	0	0	0	0	0	0	0	0	0	0	0	0	0	0	0	0
	273	Biopterines	Tetrahydrobiopterin	17.8	19.4	--	6	242.125	0	0	0	0	0	0	0	0	0	13868	14934	0	0	19761818	0	1783854	0	0	0	0	0	0	0	11838	0	12867	0	0	1215946	354498	0	27735688	6596906	2651506	28845993	2887060	736739	830034	236371
	274	Nicotinamides	Nicotinate	7.3	8.6	7.58	4	122.025	1990083	1399455	1285099	485795	469502	473473	499146	516694	520628	575924	556675	552530	625031	602876	600376	542126	600433	558176	648826	626487	592958	683433	633857	655722	676916	661381	663933	721836	756966	747238	610157	744453	850548	714310	675382	715712	625930	647020	608065
	275	Nicotinamides	Nicotinamide	2.7	3.5	2.74	3	123.055	12224259	2833802	5882874	96441980	95580550	95815295	73903842	94698492	102772503	96467123	98808985	94256221	107521694	191799372	104909057	157933301	76112050	75136236	84863033	102828553	94812237	96376112	91297331	113411279	105366214	85196689	93305851	329090570	391122549	381860070	291280226	533441922	419065474	473950952	344068820	438745374	433693503	325968836	181584518
	276	Nicotinamides	mNAM	11.7	13.6	12.41	3	137.071	466888	255125	198485	311426	317086	260947	298174	376985	853748	814935	352705	260400	219801	223384	323762	5307922	7587343	5943254	6979689	3204897	1352502	2394986	1026429	6347871	5083260	2951174	2717081	36072736	116271788	77224608	32537100	24089917	21469966	22370467	18073759	101264569	76513978	51878611	24402246
	277	Nicotinamides	NAD (+)	17.2	19.1	17.81	1	664.116	0	0	0	1306351	1930451	808109	1339373	0	0	3023952	3047686	2485406	167275	78228793	797941	56912771	759974	0	539889	335112	113311	3015331	165982	2204863	1438975	1011955	0	16795617	30132951	25124955	24006879	47239277	47959568	31040561	39585390	34410262	26669157	18521507	22478348
	278	Nicotinamides	NADH	16.2	17.7	16.88	3	664.117	0	0	0	0	0	0	0	0	0	0	0	0	0	86182	0	103309	0	0	0	0	0	0	0	0	0	0	0	5268	69632	35417	13092	94275	99180	29102	48853	28572	36216	4738	2800
	279	Nicotinamides	NADP (+)	18.8	22	19.82	3	744.083	0	0	0	25863	12824	0	0	0	0	13634	0	0	0	13769412	14076	12078825	0	0	0	0	0	13793	0	20535	0	0	0	2341946	3930487	5292610	4295534	10810211	9099827	7720546	8137431	8058437	5919391	3781665	3889396
	280	Nicotinamides	NADPH	18	21	--	6	744.084	0	0	0	0	0	0	2608	0	0	0	0	0	0	0	0	0	0	0	0	0	0	0	0	0	0	0	0	0	5357	2444	0	0	2846	0	11172	8035	0	0	2130
	281	Flavines	Riboflavin	9.9	11.2	--	6	377.146	0	0	0	38969	53219	0	0	0	90007	56885	87543	76784	122976	154922	148051	0	0	0	21364	0	0	0	0	30905	0	0	0	45674	0	38342	0	273956	27259	0	39109	68785	0	0	0
	282	Flavines	FAD	16.1	17.5	16.72	2	784.15	0	0	0	0	0	0	0	0	0	0	0	0	0	43214	0	107437	0	0	0	0	0	0	0	0	0	0	0	183666	344347	543300	371441	725733	576330	550864	480515	841344	461934	393424	290516
	283	Flavines	FADH2	16	18	--	6	786.166	0	0	0	0	0	0	0	0	0	0	0	0	0	0	0	0	0	0	0	0	0	0	0	0	0	0	0	0	0	0	0	0	0	0	0	0	0	0	0
	284	Flavines	FMN	15.1	16.4	15.73	5	455.097	5711	12907	7661	0	0	0	3335	4167	4493	0	0	0	0	0	3425	0	0	0	0	0	0	0	0	3243	3724	3177	0	7450	0	6599	2978	8964	7949	7439	3276	12174	5191	14649	5600
	285	Flavines	FMNH2	15.7	16.8	--	6	457.113	0	0	0	0	0	0	0	0	0	0	0	0	0	0	0	0	0	0	0	0	0	0	0	0	0	0	0	0	0	0	0	0	0	0	0	0	0	0	0
	286	Vitamins	Ascorbate	11.1	12.7	11.71	4	174.017	16392	8163	1593	75281	64074	68055	55504	63602	79653	77216	78502	76161	84628	87793	70964	67489	65235	58240	84938	93703	136218	69816	60468	61129	41903	48472	78793	0	2397	2353	1918	5734	6931	0	2454	4000	5007	2217	0
	287	Vitamins	Biotin	10.5	12	11.3	2	245.095	0	0	12229	8754603	7919361	7671877	6531968	8063371	10618898	10286449	10228429	10397695	11874886	16758414	11379028	13598377	12361738	11217064	14066408	14661458	16742624	9063613	7596958	10953558	10688738	7869341	10805997	1213082	2292168	3290259	1938470	1425877	1801985	3061766	2238305	1984983	1860461	3241078	1986158
	288	Vitamins	Pantothenate	11.5	13.3	12.43	2	218.103	10069	12513	18451	21319677	19747445	18307422	14092784	19467459	23721553	20896211	21966285	19668885	23583273	24055280	21323928	20083020	18511917	17819340	21577556	22911822	26609287	19120482	16454731	23725227	21933600	15735954	23088428	3758240	13216071	9961970	6939051	21430292	24743754	16983337	14832000	20259661	11785846	7954752	7053906
	289	Vitamins	Pyridoxal	2.7	4.3	3.23	3	168.066	884503	203736	122637	10697845	9421580	9924639	7667825	9907488	13339420	13161560	11174383	10731704	12413771	11657942	12354601	63302260	135222152	117847541	71807658	104107053	112129433	64438290	62039866	55921926	60678953	62347049	39142744	40951841	48671714	101229883	21845668	178247770	46120682	54398725	19998916	155000817	79040027	91081301	11784394
	290	Vitamins	Pyridoxal-P	12.2	14.3	12.93	3	246.017	1657	0	0	373539	242487	662052	114788	32591	13448	24705	16355	685110	544069	2753896	486311	1801941	2989330	1630188	1478165	86221	15370	0	0	831421	205643	75392	81237	398215	1086241	706477	597582	422134	240468	120314	90976	768970	54095	427544	121115
	291	Vitamins	Pyridoxine	3.1	5.9	4.42	3	170.081	360373	63099	121681	1012253160	898396078	847016410	591725693	996588525	1299282750	1349240456	1210836226	1116917920	1402463946	1289453725	1404662801	1602873216	1531909382	1479485692	1870213833	1871222550	1915070788	1003023451	793737759	1313664868	1371341594	965357625	1319301599	10605624	48743937	19288838	27798972	19190358	14798838	45811463	7711876	53123037	37381564	25874158	4409675
	292	Vitamins	Thiamine	13	14.7	13.86	3	265.112	0	0	0	21329285	24157241	21924756	24574700	28520597	31392796	25504353	30755858	28102828	34083892	39498970	31591175	27250968	27702654	25810410	39788887	30723255	28679619	22081145	23123476	26824143	32092866	26736809	33089366	9619261	26356601	26133072	13455798	138595472	89065133	60483986	77898061	39404134	23295729	19578441	8957424
	293	Vitamins	Thiamine-P	14.2	15.4	--	6	345.078	0	0	0	0	0	0	0	0	0	0	0	0	0	0	0	0	0	0	0	0	0	0	0	0	0	0	0	0	0	0	0	20546	0	0	0	0	0	0	0
										tot. Metabs (*10E-6)		23362.7	21914.4	21894.3	18410.5	22437.3	27162.1	26656.5	25898.4	24851.3	28103.4	30549.5	27297.9	36326.3	38026.8	38056.6	38412.7	40491.8	38270.4	24297.4	21621.6	31760.7	31624.4	26054.7	29443.3	13150	24001.4	22065.9	17136.3	35996.8	36268.1	27071	26772.7	35845.3	24724.9	18583.5	15095.6
	Norm. Peak Area (vs. Lamivudine)											WatSolMets in Cell Pellets												WatSolMets in Blank Media												WatSolMets in Culture Supernatant
												Ctrl.				w/o Met				Low Carb				Ctrl.				w/o Met				Low Carb				Ctrl.				w/o Met				Low Carb
	Compound			Signal				MIM				1.1.3	1.2.3	1.3.3	1.4.3	2.2.3	2.2.3	2.3.3	2.4.3	3.3.3	3.2.3	3.3.3	3.4.3	1.1.1	1.2.1	1.3.1	1.4.1	2.1.1	2.2.1	2.3.1	2.4.1	3.1.1	3.2.1	3.3.1	3.4.1	1.1.2	1.2.2	1.3.2	1.4.2	2.1.2	2.2.2	2.3.2	2.4.2	3.1.2	3.2.2	3.3.2	3.4.2
	#	Class	Name	from	to	Peak	Qual.	[Da]				Sample_25	Sample_26	Sample_27	Sample_28	Sample_29	Sample_30	Sample_31	Sample_32	Sample_33	Sample_34	Sample_35	Sample_36	Sample_01	Sample_02	Sample_03	Sample_04	Sample_05	Sample_06	Sample_07	Sample_08	Sample_09	Sample_10	Sample_11	Sample_12	Sample_13	Sample_14	Sample_15	Sample_16	Sample_17	Sample_18	Sample_19	Sample_20	Sample_21	Sample_22	Sample_23	Sample_24
	1	Stds.	Lamivudine (neg.)	3	6.8	5.44	3	228.045				11.7547	10.663	11.5816	12.3638	11.2136	13.6076	14.1967	13.9682	13.2843	15.3663	14.4199	16.189	19.4014	21.1631	19.8126	23.7597	22.556	23.3699	10.5923	11.8576	11.1202	11.0466	11.6555	11.5712	9.91905	10.5712	9.86141	10.9636	10.1841	10.7924	11.0451	11.4543	10.048	11.0337	10.6792	11.7717
	2	Stds.	Lamivudine (pos.)	3	6.8	5.41	3	230.059				1000	1000	1000	1000	1000	1000	1000	1000	1000	1000	1000	1000	1000	1000	1000	1000	1000	1000	1000	1000	1000	1000	1000	1000	1000	1000	1000	1000	1000	1000	1000	1000	1000	1000	1000	1000
	3	Stds.	Phenolred (neg.)	2.7	4	2.75	3	353.049				630.372	617.981	556.228	433.004	613.626	655.147	635.54	655.297	593.119	744.667	622.82	686.565	995.671	848.38	783.775	1010.54	1099.79	1088.27	782.468	696.347	1258.92	1032.21	688.637	987.409	14.7734	33.3258	22.8872	14.7864	16.4516	11.8121	22.8483	5.68807	32.4944	13.5151	14.1848	6.4954
	4	Stds.	Phenolred (pos.)	2.7	4	2.74	3	355.063				309.653	279.18	252.666	190.111	288.044	325.626	296.828	296.886	287.371	330.88	237.066	281.967	285.326	259.503	258.092	302.126	320.497	338.364	274.63	260.82	342.023	316.017	250.551	249.204	5.13524	9.35276	7.75698	5.22744	4.4736	3.59474	6.37737	1.45704	12.697	4.33189	6.45106	2.8085
	5	Stds.	Sucrose (neg.)	14.8	17.4	15.55	3	341.109				11.2519	11.3607	10.2724	11.0861	12.0207	10.0798	9.94263	9.10888	7.74715	7.87008	21.6279	7.30238	22.5685	10.937	10.7709	10.6669	12.1079	11.2088	15.1697	14.4456	15.7604	14.6413	12.6924	14.668	33.3809	31.4968	8.05232	7.16305	29.2249	26.7158	7.81529	5.98205	16.8784	29.6494	6.95809	5.42896
	6	Stds.	Sucrose (pos.)	14.8	17.7	--	6	343.123				0	0.0848365	0.109209	0.0831148	0.105755	0.0771759	0.259419	0	0	0	74.4427	0	55.1548	0	0	0	0	0.159304	0	0	0	0	0	0	152.201	156.168	1.81573	0	129.425	111.775	1.73561	0.216679	65.0153	154.186	1.63105	0
	7	non-ess. AA	Ala	14.1	15.5	14.81	2	88.0404				143.349	151.623	129.993	121.151	142.852	149.818	144.688	149.789	134.191	154.394	281.258	156.62	481.717	529.131	472.121	404.236	477.486	393.151	370.561	348.472	672.358	592.299	457.253	452.581	353.203	577.046	489.214	481.82	817.135	852.529	482.901	697.035	589.997	518.434	350.978	334.259
	8	non-ess. AA	Arg	18.5	20.5	19.23	2	175.119				27131	27894.5	23039	20299.2	27949.7	29688.6	27491.4	27896	24423.9	28823.2	29220	27057.1	28805.1	26239.4	25292.6	32436.4	31044.2	31879.1	27087.4	25477.6	35458.1	31616.9	21903	33768.6	4180.59	8368.15	4961.35	4675.61	6331.16	5162.72	5192.49	4068.5	6562.4	4715.97	3022	2914.72
	9	non-ess. AA	Asn	15.3	16.8	15.93	2	133.061				4391.53	4420.05	3547.96	3330.37	4342.49	4500.59	4105.49	4360.61	4036.81	4424.09	6239.63	4283.4	5630.24	3955.8	3496.96	4618.33	4784.49	4704.08	3908.39	3774.54	5140.49	4496.59	3301.01	4687.06	509.213	1518.41	1136.53	1179.65	2023.89	3520.74	1853.43	2603.96	1755.93	1256.4	862.109	762.248
	10	non-ess. AA	Asp	16.3	17.8	16.85	2	132.03				929.25	1029.47	935.679	712.065	923.306	1028.64	1071.28	956.206	847.436	1001.64	1379.38	890.768	1429.54	1267.33	1282.06	1447.77	1453.53	1419.24	1457.9	1251.56	1689.51	1528.8	1195.64	1541.15	479.121	927.385	852	608.48	1773.05	1590.63	1010.06	1144.95	1067.17	792.744	548.448	363.032
	11	non-ess. AA	Cys	14	16.15	16.15	3	122.027				4.75185	4.64646	1.25808	1.69358	1.61904	1.46403	1.96025	1.14255	1.23559	1.38847	7.63088	1.11634	2.69045	2.42107	1.84274	1.74283	1.95753	2.24849	2.17281	0.536925	2.10051	1.3388	0.485776	1.85287	0.137337	71.2914	42.6712	46.0044	77.1073	101.343	56.4653	103.365	47.2462	51.0974	29.4049	49.2969
	12	non-ess. AA	Glu	16.1	17.6	16.64	1	146.046				1206.15	1274.23	1069.53	947.419	1182.75	1224.93	1170.52	1189.22	1065.37	1198.72	1744.61	1129.59	1974.8	1859.2	1654.34	1952.27	1806.84	1816.92	1686.59	1649.81	2431.53	2038.29	1565.01	2016.75	1842.05	2230.66	1606.11	1697.83	2411.44	2513.08	1404.91	2011.81	3246.53	2010.98	1226.39	1389.87
	13	non-ess. AA	Gln	15.1	16.9	15.69	2	147.076				859.387	902.008	736.558	650.214	864.235	945.109	870.776	885.211	729.603	865.397	1044.79	818.085	278.515	99.1411	158.024	214.395	295.508	535.508	436.177	404.131	164.79	223.576	171.215	323.951	220.318	299.301	240.878	261.04	318.559	360.793	332.814	314.809	173.308	303.035	224.056	173.991
	14	non-ess. AA	Gly	14.6	16.6	15.2	2	74.0247				148.504	150.659	130.195	117.05	137.838	144.838	141.721	139.745	129.787	145.43	330.391	141.47	427.93	347.594	295.679	340.103	303.412	287.506	272.012	250.505	450.03	378.845	304.273	362.751	247.935	478.773	382.196	322.97	618.942	676.624	371.436	486.752	532.647	418.238	296.186	256.879
	15	non-ess. AA	Pro	12.8	14.5	13.44	1	116.071				6177.68	6530.13	5579.09	4584.09	6281.62	6499.78	5698.73	5537.56	5176.65	5744.78	4124.25	5089.15	5322.99	6319.03	6700.1	6461.59	7690.19	7225.97	7433.3	6594.93	9004.56	7578.56	5895.96	7170.51	2473.29	3332.73	3328.25	2703.43	4584.48	5118.61	3307.64	3580.39	4191.75	3211.25	2168.91	1730.3
	16	non-ess. AA	Ser	15.1	16.9	15.78	2	106.05				1263.98	1288.41	1088.92	969.348	1220.4	1268.62	1183.21	1200.64	1095.57	1205.01	1744.74	1146.63	836.229	252.649	328.876	389.956	808.497	790.358	800.308	698.951	342.304	378.138	319.07	451.202	283.769	347.185	319.993	269.685	723.658	945.585	708.635	784.679	336.161	308.211	208.453	175.156
	17	non-ess. AA	Tyr	12.6	14.5	13.35	2	182.081				2357.41	2455.01	2046.8	1630.54	2337.59	2444.54	2123.7	1970	1813.98	1998.42	1662.89	1782.73	1931.04	2034.32	1898.93	2186.69	2559.68	2810.88	2558.02	2143.52	2533	2279.01	1826.5	2293.88	661.366	1120.4	921.63	766.067	1094.8	1030.79	662.673	752.976	1248.25	965.447	610.416	512.711
	18	ess. AA	His	15.7	17.8	16.78	3	156.077				581.266	526.919	444.544	243.766	511.972	634.763	609.981	475.44	370.711	531.447	1209.67	461.031	1331.2	1001.83	851.336	1019.58	1147.63	946.548	618.772	413.717	1060.17	923.573	494.459	834.59	162.07	536.849	338.472	214.661	605.538	527.074	388.666	339.699	501.518	242.124	125.989	62.9143
	19	ess. AA	Ile	12.3	13	12.46	1	132.102				17743.4	19052.1	15806.6	13923.1	17220.8	17093	16920.4	17149.3	15452.7	18013.7	17416.1	16817.7	15250.3	13321.7	13325.9	17265.9	20082.8	17933.3	17876.2	15888.9	20590.8	18083.1	13462.2	18923.8	3061.46	6635.05	5528.45	4368.51	6993.11	7802.67	4754.59	5065.71	7829.31	5390.16	3953.98	2590.59
	20	ess. AA	Leu	11.6	12.3	12.14	1	132.102				13103.1	13060	11145.9	9710.02	12412.9	13754.3	12681.1	13119	11521.7	13490	13518.8	12258.8	12298.7	10873.9	11597.4	13072.5	14258.2	14513.6	12358.1	11586.5	13591.4	12154.8	9273.69	13682.3	2851.29	5743.87	4762.43	3803.8	6627.97	6218.69	4346.87	4542.72	6483.68	4801.17	3007.33	2114.52
	21	ess. AA	Lys	18.9	20.5	19.59	2	147.113				2227.89	2317.97	2059.84	1650.13	2827.95	3075.68	2517.2	2341	2022.01	2490.19	3753.05	2314.65	4610.72	3029.03	3456.91	3358.75	3682.3	3496.52	2940.74	2497.56	4064.86	3351.37	2468.01	4090.8	918.542	1735.16	1045.53	1178.65	1403.79	1139.25	1419.46	991.327	1026.75	937.633	661.48	702.693
	22	ess. AA	Met	12.1	14.3	12.8	2	150.058				2246.86	2338.9	1880.74	2328.61	189.077	94.2854	59.0298	54.3023	1761.8	2059.49	1475.3	1130.93	1788.44	1858.95	1826.01	2761.21	140.156	43.2641	39.1377	34.6519	2522.01	2500.8	2015.97	1991.32	450.232	761.424	707.212	654.529	331.48	234.581	118.731	149.718	1015.82	823.375	470.793	394.399
	23	ess. AA	Phe	11.3	13.2	11.96	1	166.086				4222.13	4295.45	3552.33	3163.62	4001.76	4218.72	4059.69	4093.44	3683.66	4298.18	4604.3	4082.98	5058.17	4296.83	4345.71	5161.1	5437.83	5493.51	4868.13	4411.95	6046.4	5204.04	3971.01	5455.2	1490.93	2925.06	2170.06	1743.54	3213	3124.71	2027.38	2176.56	3076.43	2241.89	1399.46	1153.41
	24	ess. AA	Thr	14.4	16.1	15.04	2	120.066				1035.54	1010.29	844.171	744.539	935.788	985.011	941.694	951.635	893.641	962.009	1582.31	901.09	1376.4	949.712	936.767	1115.01	1154.74	1109.22	1062.96	998.302	1300.12	1118.52	896.423	1178.63	732.391	1386.81	1148.16	835.649	1816.81	2199.91	1100.79	1430.56	1505.01	1154.06	754.753	639.638
	25	ess. AA	Trp	11.3	13.1	11.96	1	205.097				1100.55	1061.62	886.603	797.718	998.122	1069.11	1033.23	1091.19	984.665	1176.63	1248.95	1073.41	1227.12	1017.83	1063.24	1330.22	1396.48	1437.05	1189.65	1103.33	1482.44	1300.72	962.584	1361.18	337.147	786.59	521.332	414.802	838.172	868.454	478.337	543.583	870.34	561.521	313.737	277.767
	26	ess. AA	Val	13	14.3	13.31	3	118.086				2796.86	2942.81	2436.32	2301.98	2772.32	2777.15	2565.05	2667.68	2563.33	2862.81	2273.95	2764.24	2300.54	2258.27	2311.45	2870.24	3135.25	2891.93	2952.57	2872.1	3523.05	3207.74	2511.96	3344.13	1008.37	1405.87	1213.04	1120.1	1618.93	1498.78	1003.71	1037.48	1478.05	1347.69	903.511	774.082
	27	BCAA Metab.	Methylbutyrylglycine	8.7	10.8	9.21	4	158.082				32.8561	33.9402	30.6765	34.2477	40.4454	36.3914	36.1246	37.2388	35.9292	43.4548	43.485	42.8581	59.3256	49.389	46.7442	57.5286	57.8581	59.6655	55.2185	63.3167	96.4352	79.4167	65.1974	82.5486	19.599	20.221	19.4663	17.6918	27.4822	38.4611	29.526	19.1051	24.2971	19.0148	19.3516	0
	28	BCAA Metab.	Methyl-2-oxobutanoate	3.1	4	3.46	3	115.04				750.66	656.49	710.38	537.134	1001.93	947.524	939.909	1430.94	986.345	1258.45	615.746	1354.63	3218.5	3765.88	4062.02	4089.77	4156.74	3969.52	2299.63	1815.3	4066.74	3316.88	2287.73	3624.1	310.959	298.485	376.619	405.665	424.836	309.617	486.435	382.745	428.317	391.05	520.736	592.206
	29	Ac-AA	Ac-Asn	12.8	14.4	13.54	3	173.057				11.7185	14.0079	11.614	11.3034	12.7738	10.0813	9.37425	8.64553	8.49556	7.19527	3.64583	6.22102	6.01151	7.67812	8.4807	7.36877	8.00237	6.27873	15.7658	15.1355	10.3236	10.2669	9.51393	9.245	4.70126	3.07539	2.92084	3.41063	2.80651	2.47221	2.39334	2.52732	2.66363	2.53073	2.5479	2.4824
	30	Ac-AA	Ac-Asp	15.7	17.1	16.18	3	174.041				8.40671	8.71198	7.07816	6.67189	7.75645	7.80529	7.47841	7.20514	6.52323	7.84217	165.022	6.79032	50.2186	9.76597	8.20128	11.8089	11.3802	11.9721	12.066	9.99679	14.6884	12.9924	10.4487	11.8284	11.0584	11.4521	10.1078	8.03933	24.9258	25.8543	14.2546	20.4618	14.7198	11.9488	10.5321	4.71814
	31	Ac-AA	Ac-Cys	9.4	11	10.14	3	162.023				0.719027	0.439661	0.355536	0.442404	2.6223	1.19546	1.16256	0.996711	0.507173	0.32375	4.19609	0.428331	1.56891	0.776967	2.08223	0.496536	0.395557	0.547195	0.156584	0.214328	0.799622	0.294921	0.291505	1.48918	3.99264	6.15351	6.07712	6.69751	6.53175	8.34065	6.6227	9.13886	7.26864	7.96826	5.63228	7.31179
	32	Ac-AA	Ac-Glu	15.5	16.8	16.18	4	188.056				0.356334	0.846275	0.573356	0.647854	0.744754	0.410383	0.523271	0.601667	0.558581	0.77783	9.48898	0.361347	1.96635	0.418766	0.492268	0.567856	0.473271	0.658736	0.748761	0.80887	1.13819	0.742914	0.410261	0.692106	1.36808	1.9608	1.59576	1.10571	3.87698	3.14054	1.27618	2.26333	3.31513	1.41986	0.971272	0.775092
	33	Ac-AA	Ac-Gly	13	14.2	13.65	4	116.035				32.3847	33.4666	27.4515	24.7976	29.7067	26.5295	24.3078	24.2104	21.2561	22.3438	14.8608	18.8136	23.0264	23.6729	23.1577	27.009	28.567	26.6178	36.0578	34.8988	36.6021	31.4083	26.6413	31.6697	22.2388	15.6647	15.8164	17.7404	15.7889	16.2648	14.3001	12.1474	14.8433	16.0324	14.6483	14.7407
	34	Ac-AA	Ac-Lys	12.6	14.4	13.82	3	189.123				4.83236	4.87373	4.09811	5.54494	5.66422	3.81894	2.51791	3.97472	3.58325	2.67283	2.13063	3.37876	2.03176	2.08594	2.38217	2.22292	1.98949	1.48859	3.03754	3.29385	2.83734	3.45089	3.52754	2.95666	3.34591	4.4952	4.18707	5.63256	3.48276	3.9083	2.71343	3.88875	1.94655	2.82537	1.67941	2.80727
	35	Ac-AA	Ac-Met	9.5	11	--	6	192.069				0	0	0	0	0	0	0	0	0	0	0	0	0	0	0	0	0	0	0	0	0	0	0	0	0	2.04193	0	0	0.846692	0.573778	0.691553	0.602033	0	0	0	0
	36	Ac-AA	Ac-Orn	14.4	16	15.14	3	175.108				67.2992	70.2179	57.3547	51.2418	66.084	68.2988	64.1086	62.7259	57.468	64.7808	68.4534	60.0385	88.0145	76.6742	75.2209	86.6647	85.2736	84.5761	76.1807	71.6784	106.709	91.6079	66.4434	91.8712	15.2438	37.1754	31.7385	21.741	30.291	29.7469	14.8366	23.7113	53.1575	27.1911	17.6965	13.2392
	37	Ac-AA	Ac-Phe	8.2	10	8.94	3	206.082				0.764542	0.732308	0.519201	0.594691	0.778865	0.291312	0.385319	0.402423	0.489377	0.349096	0.285709	0.358866	0.465751	0.496895	0.714342	0.483421	0.456166	0.530214	1.42976	1.50347	2.08909	1.39832	1.47133	1.46386	0.910634	3.29494	1.05207	0.472552	0.990036	0.915136	1.52038	0.46569	2.08609	1.04579	0.582314	1.26451
	38	Ac-AA	Ac-Ser	16.1	17.6	16.65	2	148.06				5007.24	5258.39	4368.95	3692.97	4865.6	5263.27	5046.91	5111.08	4467.82	5214.72	7395.77	4890.04	8824.72	7989.45	6973.85	8276.64	7904.12	7549.63	6764.19	6115.9	10137.3	8533.69	6537.94	8176.72	6784.78	9492.19	6961.44	7160.33	10446.7	9496.18	6249.63	7828	13628.9	8932.78	5514.51	5933.37
	39	Glu-AA	GluAla	16.4	18.5	17.02	3	219.098				6.10987	3.73787	1.1133	4.07427	6.07271	3.94657	1.62369	5.83533	5.42465	3.88959	3.93935	4.48753	4.621	2.44912	2.02181	2.05576	2.11857	3.05376	1.6478	1.36484	1.93992	1.10806	0.69631	2.1878	25.66	62.6588	40.9936	36.8764	67.762	75.3685	52.6822	52.446	46.1704	41.5047	25.3478	24.3897
	40	Glu-AA	GluArg	18.6	20.4	19.23	3	304.162				0.275174	2.44809	4.80465	0.561432	0.160551	3.59463	5.48477	0.110279	0.243832	3.14708	6.99196	0.683363	15.738	12.2672	11.1094	16.0447	16.2701	18.2659	12.9435	11.1339	18.8493	14.0022	8.93796	16.7251	27.1351	60.5428	51.1309	32.6503	45.921	29.2958	28.7098	21.9929	55.3874	42.3338	28.9881	22.6229
	41	Glu-AA	GluAsn	17.2	19.1	17.96	2	262.103				0.488184	1.94957	2.50546	0.515808	0.967728	2.42424	3.68859	1.31088	0.753842	2.08635	11.6802	0.869524	12.0579	4.60616	4.8766	5.58782	5.32851	6.52168	4.60435	4.99189	6.79755	5.57108	3.73651	5.76462	37.9468	111.586	85.1402	59.2719	122.486	156.28	119.2	96.1483	99.5053	76.1778	62.7684	48.3367
	42	Glu-AA	GluAsp	18	19.6	18.64	2	263.087				0.0873542	0.0944616	0.194138	0.129683	0.366735	0.205955	0.495881	0.523226	0.458081	0.447243	10.3936	0.369382	10.6224	0.298867	0.43698	0.667287	0.568919	1.10505	0.109761	0	0.362549	0.591728	0.409766	0.915238	11.5756	34.7107	26.8902	16.2498	54.2076	63.4588	46.4537	34.5671	40.3999	28.2046	18.6639	15.0183
	43	Glu-AA	GluCys	15.9	17.4	16.45	2	251.07				0.181832	0	0	0	0	0	0.305896	0.482703	0	0	4.00597	0.0780545	0.121811	0	0	0	0	0.0713753	0.0971905	0	0	0	0	0	18.1811	122.964	57.5958	44.4196	178.395	183.643	88.6999	85.9134	83.9671	69.1962	32.1088	43.6904
	44	Glu-AA	GluGln	16.8	18.7	17.73	3	276.119				83.454	45.6767	14.0545	51.896	76.1905	46.8698	19.261	73.1926	72.9627	50.1089	22.9958	72.4149	5.17181	0.874023	0.865426	1.30489	1.60038	1.45423	0.871325	1.12457	1.01226	0.986393	0.185121	2.37599	5.40222	12.8336	8.85071	7.66938	14.0607	12.2892	8.87967	8.51603	5.99893	9.79063	4.15861	6.62535
	45	Glu-AA	GluGlu	17.8	19.4	18.55	2	277.103				11.6612	11.4599	8.4088	5.99929	11.6696	10.9013	9.6799	9.71914	9.13417	11.1508	25.7679	11.0991	10.6187	2.92925	2.16718	3.94658	4.573	5.08326	3.30152	3.62682	4.46132	3.15411	2.44038	4.13858	167.611	307.279	140.243	239.147	378.763	387.041	197.12	300.944	425.422	284.237	96.7905	306.575
	46	Glu-AA	GluGly	16.7	19.1	17.44	3	205.082				11.4853	11.8495	9.73288	7.43008	11.1058	11.6098	10.873	10.9207	9.35519	10.1798	40.7568	10.3859	31.299	12.9092	10.5608	12.4813	13.3451	13.7568	10.0708	10.0555	15.1724	11.3123	8.45933	12.7818	140.378	335.201	248.958	177.063	325.461	315.372	195.533	201.305	327.983	257.319	179.915	171.513
	47	Glu-AA	GluHis	17.8	20.1	18.55	3	285.119				0.640614	0.919473	0.828506	0.409468	1.21096	1.70863	0.841218	0.787539	1.11623	1.55784	3.17323	1.28067	2.75027	0.999601	0.867713	1.74319	1.22142	2.01301	1.10294	0.294068	0.730266	1.28646	0.435065	1.80219	9.94936	32.5707	27.9432	11.9948	24.5153	20.1257	15.2247	12.0635	26.7189	19.9206	13.1813	8.31722
	48	Glu-AA	GluIle	15.3	16	15.38	3	261.144				9.69531	10.6911	7.56403	6.83346	8.92916	10.3411	9.02469	8.39896	8.92766	8.60154	10.1749	9.16028	12.0752	8.62503	8.36501	11.1953	11.0414	11.7817	10.607	9.0251	13.9897	12.4198	8.06291	11.0555	11.3254	26.2155	24.1233	11.3042	25.8364	24.8056	16.2076	14.3425	23.2224	16.9695	15.2008	7.71545
	49	Glu-AA	GluLeu	14.8	15.3	15.14	3	261.144				8.17118	7.90163	7.42322	5.58136	8.06189	8.33438	8.32244	8.48751	7.32148	9.02719	9.00321	7.32821	9.19145	7.68625	7.09865	9.13859	11.0807	11.5876	8.01723	9.11114	11.2026	9.88519	6.01651	10.2907	15.2393	34.0398	34.8277	17.4477	44.0183	39.9092	22.1307	26.6879	42.019	31.0726	21.5075	13.3104
	50	Glu-AA	GluLys	18.3	20.6	19.39	3	276.155				1.45106	2.45177	1.9387	1.28938	1.55001	3.2433	2.73367	3.05485	2.40198	2.10561	23.007	2.47301	16.2417	4.16294	3.42904	4.74013	5.41784	6.53721	2.57184	2.8	4.67045	3.91036	1.85589	5.13957	17.565	47.0841	36.2206	24.0115	43.7137	32.068	27.4274	22.6637	27.9517	27.4576	21.7799	15.2508
	51	Glu-AA	GluMet	15	16.9	15.67	3	279.101				0	1.11279	0.745477	0	0	0	0	0	0	0.955658	1.19503	0	0.328021	0.731539	0.315879	0.961452	0	0	0	0	0.47425	0.241367	0.409815	0.477355	2.78285	10.0484	6.51865	4.80868	2.10852	0.709391	0.641517	0.439632	10.1695	7.23293	2.87902	3.69041
	52	Glu-AA	GluPhe	14.6	16	15.32	5	283.129				0.830822	0.734476	0.920515	0.361315	0.615827	0.236466	0.897004	0.923408	1.01973	0.42074	1.26805	1.21867	1.05119	0.868796	0.608918	0.689528	1.23042	1.76041	1.10136	0.84431	1.59775	1.27705	0.422083	0.92261	0.336276	4.40567	4.35351	0.227856	1.18836	1.63898	0.635915	0.804475	3.16669	1.67969	0.785905	1.23322
	53	Glu-AA	GluPro	12.1	14	13.14	3	245.113				3.44993	3.0121	2.64592	3.19851	3.00285	3.11802	3.28952	3.32807	2.77963	3.2338	4.64241	3.07	4.64316	2.76637	2.93914	3.53786	3.3641	2.37334	3.12769	3.51237	5.17232	5.07141	4.13075	4.81048	11.5725	11.4139	9.91533	7.74361	9.5063	9.9983	7.9467	8.04699	6.48108	5.31083	5.48397	4.18588
	54	Glu-AA	GluSer	16.3	19	17.68	3	235.092				3.90095	4.58119	5.28016	2.69047	5.21807	6.86757	6.64474	4.1344	3.69139	5.22728	24.2886	4.32374	20.2263	3.12833	3.65808	4.86521	6.14132	7.76465	6.44209	5.47617	5.14148	3.87001	2.98634	7.09628	21.3124	41.1267	40.0121	29.976	78.1454	79.2653	74.403	50.0614	40.3462	38.2196	22.0943	21.1756
	55	Glu-AA	GluThr	16.6	18.4	17.28	3	249.108				1.88673	1.83087	2.05501	0.966268	1.61004	1.74416	2.62955	2.41353	1.39594	2.18874	8.78436	2.21934	7.41535	3.79948	2.58801	3.54359	3.42317	3.43325	2.49671	2.26856	3.88491	3.16166	2.14718	2.99832	17.0511	51.7226	41.4818	18.4167	39.6948	40.5885	27.8163	22.6183	41.069	31.8812	26.4456	14.1099
	56	Glu-AA	GluTrp	14.3	16.3	14.93	5	334.14				0	0	0	0	0	0	0	0.071463	0	0.09006	0.133537	0.0858712	0	0	0.0994729	0	0.224427	0	0	0	0	0	0	0	0.357123	2.46871	0.75096	0.826578	1.94839	2.75942	1.32135	2.04676	2.18779	2.055	0.273792	1.20481
	57	Glu-AA	GluTyr	15.4	17.2	15.91	3	311.124				0	0.12926	0	0	0	0.0870279	0.144729	0.165595	0.0759533	0.204893	0.22793	0.0840514	0.891598	0.134282	0.209385	0.276091	0.552873	1.16296	0.793545	0.261236	1.54263	0.643941	0.291229	0.647892	2.00337	8.42982	6.80969	4.58935	5.21955	3.53744	2.1761	1.63698	10.1557	7.24093	3.58936	2.5265
	58	Glu-AA	GluVal	14.9	17.5	16.04	3	247.129				28.8189	27.3842	22.2361	22.0878	27.7187	28.6291	26.9811	27.6246	25.4984	28.2977	33.2965	27.4491	34.3695	29.2751	28.8229	34.5469	34.4202	37.6594	32.2668	26.4154	39.9765	34.2061	26.9801	35.7398	12.7532	39.9346	32.897	13.8776	51.779	36.938	27.3734	17.5045	33.1715	25.4247	19.8246	8.16336
	59	Glu-Metab.	5-Oxoproline	13.1	14.3	13.65	1	128.035				12992.6	14683.4	13132.5	12477	13806.2	11686.1	11582.7	11777.1	11602.1	10617.7	10550.3	10828.5	10844.9	10070.3	11254.7	10204.9	10927.8	6678.16	17906.7	17745.5	20866	17977.9	15676.1	18650.6	1074.61	820.075	829.471	1083.42	705.332	480.353	619.594	427.589	652.642	679.162	839.454	421.116
	60	Pro-Metab.	4-Hydroxyproline	14.1	15.6	14.66	3	130.051				495.021	519.19	450.36	392.766	494.092	527.03	498.827	505.959	451.392	530.042	526.404	487.552	685.686	652.637	598.729	714.646	733.436	716.965	653.873	588.119	864.843	743.882	570.173	746.219	242.128	559.137	432.838	313.264	646.329	957.195	465.732	621.986	629.905	409.401	289.476	211.753
	61	Pro-Metab.	GlyPro	15.1	17.2	15.76	3	173.092				1.76452	1.32077	1.56229	1.68019	1.37585	2.00069	2.06528	1.89703	2.25982	2.38168	8.68745	2.27348	8.04557	2.84894	2.90026	4.1937	4.93597	5.09492	3.05655	3.37084	5.49802	3.49717	4.28282	4.39732	13.7764	18.376	13.2442	11.8919	26.4933	20.5638	11.1944	12.1906	10.6701	18.1183	7.83199	8.63492
	62	Arg-Metab.	Dimethylarginine	17.6	18.9	18.32	3	203.15				88.7736	93.2355	82.3574	68.2529	81.2826	80.8391	83.7991	76.5898	67.5252	77.3957	118.108	70.9011	208.866	133.359	116.427	132.224	126.937	114.816	122.882	108.157	197.484	154.386	99.8114	148.131	127.351	237.367	133.283	105.608	129.493	89.6633	85.9511	86.0135	90.6143	124.868	70.8889	73.5333
	63	Arg-Metab.	Guanidinoacetate	14.2	15.8	--	6	118.061				2.12823	2.17887	2.09778	1.66194	2.56214	2.56737	2.25386	2.7306	1.81202	3.31099	4.73728	2.05329	3.66508	2.70874	3.42229	3.49602	3.63605	3.37099	3.2219	2.62885	3.7162	3.58199	2.5444	2.95594	0	0	0.139362	0	0.222502	0.126101	0	0.120209	0.240278	0	0.183195	0
	64	Arg-Metab.	Guanidinosuccinate	13.4	16.3	13.97	3	176.067				154.992	167.682	134.19	126.44	159.718	160.948	159.558	153.465	149.514	165.979	155.955	158.372	149.302	133.943	130.066	158.986	186.893	189.901	169.007	158.54	200.225	173.745	131.226	182.339	23.2501	52.5073	43.8968	38.8594	51.6605	52.1302	41.9999	37.8315	57.5571	46.1607	32.0492	22.2441
	65	Arg-Metab.	Creatine	14.2	15.7	14.82	1	132.077				590.896	638.896	537.744	472.517	599.639	602.7	571.153	595.293	526.174	588.923	689.786	556.494	727.83	642.02	610.025	701.002	769.897	752.545	688.741	654.033	821.947	727.286	574.099	783.252	4620.39	8414.8	7115.19	7074.65	11575	12190.1	5165.09	9155.88	8743.1	7973.27	4464.45	5451.32
	66	Arg-Metab.	Creatinine	7.6	9.6	8.63	1	114.066				9962.8	10086	8509.79	8035.52	10200.9	10085.1	10015.7	10489.7	9634.83	10834.7	10295.1	10026	13334.1	12546.4	11318	14073.8	14008.3	14381.9	11643	10747.3	15347.5	13923.1	10477.6	14129	1481.71	2314.9	1944.66	1640.95	3956.37	8466.4	6077.46	4281.29	2611.42	2063.09	1669.3	1572.87
	67	Arg-Metab.	Creatine-P	17.6	19.4	18.23	2	212.043				0	0	0	0	0	0	0	0	0	0	0	0	0	0	0	0	0.167033	0.909636	0	0.109117	0	0.134156	0.0845757	0	22.1527	63.1944	49.7961	32.7002	379.698	816.664	390.642	471.713	87.7774	62.122	28.9336	23.8811
	68	His-Metab.	Methylhistidine	15.9	17.9	16.84	3	170.092				70.7802	68.128	58.7302	34.7694	69.5107	77.5891	84.5285	62.2201	50.2948	75.3466	100.219	68.0729	156.977	159.713	130.287	156.624	175.86	130.435	118.725	85.4958	228.962	191.708	95.2421	169.892	7.98643	32.1562	18.6994	11.4003	33.7051	26.3151	15.3598	18.3781	32.4951	14.637	6.89941	2.34452
	69	His-Metab.	Carnosine	17.2	19	17.96	3	227.114				81.8363	82.3086	70.4975	58.8425	80.1911	87.6832	81.8061	80.4152	72.1818	84.2247	87.2424	81.0088	106.951	98.3942	93.3063	108.392	106.356	108.06	93.4632	84.5455	126.309	111.993	83.1439	111.423	8.2121	21.9391	17.3629	10.6892	24.5731	19.8751	17.848	14.717	19.4818	11.5663	9.0274	7.0901
	70	His-Metab.	Urocanic acid	7.2	9	8.09	3	139.05				53.3066	50.5037	44.1185	44.478	48.7377	44.0366	41.6809	47.8387	44.0717	42.1271	95.384	41.7535	48.5042	26.5288	26.587	34.1771	35.4143	30.5357	50.5436	50.5458	53.3964	44.8066	44.6166	41.2144	173.99	277.362	251.522	121.245	536.902	361.194	302.976	198.584	334.626	209.59	158.578	88.0552
	71	Ser Metab.	Hydroxypyruvate	15.5	17.8	16.64	3	103.004				83.4649	75.9176	74.6519	73.1847	73.7077	74.4786	64.9254	65.2105	65.7231	59.4578	65.6082	58.8402	82.6329	61.3377	61.7018	68.4897	61.1009	58.6203	87.7171	81.6107	91.0459	81.3982	75.4497	88.2153	93.8346	93.4745	78.904	74.118	79.9542	75.0276	74.8335	69.3996	69.5414	62.7425	61.1412	55.8244
	72	Ser Metab.	Phosphoserine	18	19.3	--	6	186.016				0	0	0	0	0	0	2.10751	1.6622	0	0	1.65976	0.171597	1.2996	0	0	0	0	0	0	0	0	0	0	0	0.114043	0.0970926	2.46905	0	0.49239	0	0.122265	0.0866885	0.430093	0.0772131	0.551862	0.361299
	73	Ser Metab.	Choline	10.8	12.7	11.43	1	104.107				1819.54	2135.97	2244.86	2055.1	1945.01	1041.45	1646.98	1367.49	1548.57	1077.81	1890.96	1371.87	853.236	1260.92	2218.26	584.165	605.556	216.047	2896.76	3132.97	2340.85	2073.5	2741.51	2223.77	15530.2	24209.3	17531.4	11836	27783	22320.8	19727	15582.3	19020.1	15018.3	11355	7624.94
	74	Ser Metab.	Acetylcholine	15.2	16.8	15.83	2	146.118				69.2292	70.0986	57.947	47.2288	68.3113	71.8729	68.3082	69.1963	58.878	71.3779	141.359	67.7317	97.3715	64.8771	57.4516	63.2737	74.2223	73.2437	71.6064	65.1663	80.8493	73.894	60.3246	75.8622	257.414	813.056	598.656	408.424	1404.98	1903.28	602.1	1243.74	1113.82	648.153	323.46	243.474
	75	Ser Metab.	Dimethylglycine	15	16.1	15.36	3	104.071				23.8328	25.0969	22.382	21.4395	24.9467	23.6852	24.8069	26.5968	23.4106	24.8502	56.9163	25.5084	46.5015	40.8656	39.3395	39.5273	41.7177	39.6171	46.4746	41.5041	57.8189	50.8793	42.987	47.1324	72.6383	123.943	85.2323	68.2396	122.254	123.704	62.8806	85.4239	134.214	95.9127	66.991	47.9194
	76	Lys-Metab.	Trimethyllysine	18.4	20.6	--	6	189.16				0.312347	0.2539	1.93582	0.78059	1.15427	0.24517	1.10398	0	0	0.156777	8.33401	0.113425	21.6105	2.75084	0.107188	0.455328	1.74352	1.3349	0.325996	0.22945	1.22799	0.190003	0	0.713725	0.663003	4.42975	0.0931038	0	0.0880337	0.110163	0.633395	0	0	0.0748013	0	0
	77	Lys-Metab.	5-Hydroxylysine	19.6	21.4	20.32	3	163.108				3.47384	3.14958	3.93224	2.55954	6.58808	6.56959	4.70474	4.34127	3.34346	5.50379	11.6474	4.89456	14.9719	11.6502	14.8438	9.58113	9.36576	9.56849	6.05247	3.69074	11.6301	7.9652	5.98188	14.4184	1.16393	3.27785	1.36733	2.11644	0.590517	0.603065	3.16458	0.538785	1.93857	1.29033	0.579062	0.719692
	78	Lys Metab.	Pipecolic Acid	13.2	14.3	13.63	3	128.072				51.4417	58.5318	52.2918	49.2832	54.5617	46.0237	44.6188	46.826	46.4852	41.1907	41.8201	41.7203	42.0364	38.5386	43.4248	38.8199	42.0569	25.0615	66.8526	66.5343	78.2393	66.0512	58.2431	68.8715	4.36619	3.9126	4.13902	4.84397	3.86194	3.05114	2.94033	2.35787	3.76188	3.15986	3.78769	1.96846
	79	Lys-Metab.	Aminoadipic Acid	16.5	17.6	16.91	4	162.076				36.8682	43.4421	42.9407	42.1793	52.7363	55.3657	58.0513	61.6392	56.1426	61.2032	67.1078	55.5353	81.2217	65.2142	66.5178	81.1036	81.5732	80.122	96.0591	90.595	109.895	92.4453	73.3737	84.5208	2.27584	6.94595	5.37436	4.56668	8.81975	8.41913	5.97716	5.1734	12.2748	10.1227	5.07352	3.78536
	80	Lys Metab.	Oxoadipic Acid	9.6	10.9	9.96	4	159.03				7.21009	7.01364	6.52676	6.81922	7.7775	8.05725	7.32357	7.48949	6.56281	8.00235	7.73316	7.26974	8.91185	7.18948	7.24628	8.50895	8.43315	9.36182	9.305	9.38192	12.4695	11.125	8.26411	10.076	5.38243	4.70431	4.26124	3.83147	4.23235	4.576	4.30063	2.56597	4.24556	3.83702	3.53672	2.38574
	81	Phe Metab.	Phenylpyruvate	7.8	10.9	9.19	4	163.04				6.76421	6.73778	5.95048	5.92272	7.53263	7.12186	6.99051	7.00004	6.40522	7.25747	7.99832	7.4439	10.2719	9.25374	8.70245	10.7997	10.8318	11.0145	9.06951	10.2578	17.1951	14.1711	10.5457	12.9708	4.06562	4.49891	4.01113	3.98552	4.83972	4.35282	5.69701	2.37564	4.26435	3.86818	3.99141	10.1877
	82	Phe Metab.	Phenyllactate	3.5	6.2	5.03	3	165.056				13.8906	14.2894	13.2351	11.9969	14.061	14.1806	13.2062	13.9747	12.7883	14.482	22.717	14.3764	110.199	137.902	150.824	97.3735	53.858	32.4912	34.6677	30.7074	202.827	139.176	97.5955	77.2279	95.6434	134.512	159.534	80.7583	71.2501	52.3253	48.2826	48.4757	136.662	95.0983	74.4603	41.3228
	83	Phe Metab.	Hydroxyphenylpyruvate	13.7	16.2	14.58	3	179.035				215.555	235.874	200.971	209.699	215.017	180.199	171.432	176.675	165.777	165.773	159.729	157.338	184.606	170.067	163.638	170.498	166.14	142.096	219.253	228.72	252.541	218.041	203.175	216.555	303.511	309.002	260.793	256.476	238.066	219.179	249.024	198.887	182.479	182.648	171.968	160.452
	84	Phe Metab.	Homogentisate	2.7	3.4	3.03	3	167.035				4.88774	3.70503	6.66436	10.1686	4.89642	4.74242	3.79702	4.37699	7.84191	5.34833	3.23364	4.29125	6.4749	5.13129	3.88972	6.65145	6.3996	5.1708	5.22907	8.38084	6.82446	6.29395	4.89517	9.37179	6.68056	5.97726	4.04383	4.59847	3.99232	5.562	4.73116	3.55914	2.66333	2.69375	2.6213	2.96009
	85	Phe Metab.	3,4-Dihydroxymandelate	14.4	16.2	15	3	183.03				0.756297	0.576163	0.753133	0.919735	0.547037	0.403114	0.292371	0.196633	0.5753	0.180155	0.161695	0.285549	0.248842	0.282867	0.117855	0.0785204	0.137686	0.0995993	0.271989	0.56771	0.270538	0.252893	0.215641	0.19197	3.61665	3.17227	2.4357	1.91091	1.31979	1.48987	1.67543	1.37804	1.28467	1.20563	1.3681	1.02763
	86	Phe Metab.	Vanillylmandelate	13.7	15.4	14.56	4	197.046				7.88145	8.15429	6.95352	7.63526	7.18098	5.39151	5.18026	5.54219	5.53165	4.69998	5.19856	4.29542	4.98989	4.67967	4.92608	5.04991	4.91707	4.22219	6.12719	6.46691	6.88758	5.72668	7.11308	5.81645	15.4571	13.4075	12.7834	12.6177	11.1785	9.58431	9.23559	10.1048	7.85997	8.22381	6.99782	7.11712
	87	Phe Metab.	Homovanillate	8.5	11.1	9.37	3	181.051				16.1718	17.9927	15.113	14.3361	16.8139	16.6103	16.704	16.0152	14.1439	17.4932	20.67	16.7596	37.7992	37.2379	38.2555	32.5007	29.51	24.4605	25.6151	24.9149	48.6062	39.96	31.5269	32.929	30.7653	41.4251	52.5503	33.812	40.0374	27.5291	15.4484	26.1357	42.0316	34.8316	22.9396	19.6457
	88	Trp Metab.	N-Formylkynurenine	12.2	14.3	--	6	237.087				6.6461	6.8981	7.05599	4.96773	7.29213	6.72439	7.87236	6.47316	5.45483	7.21008	5.62761	5.17675	6.27886	4.96348	4.53109	4.88346	5.35925	5.69139	4.21745	3.74685	3.88302	4.60177	1.66522	4.30449	0	0.478604	0.219157	0	0.957603	0.222296	0	0.234729	1.50986	0.728689	0.28135	0.243587
	89	Trp Metab.	Kynurenine	11.4	13.2	12.14	3	209.092				22.5409	25.7549	23.66	17.9145	27.0409	29.5926	37.0836	26.9278	28.0262	36.0634	35.0825	32.3161	39.6456	40.4668	42.2225	48.7489	43.9468	45.1288	35.2319	29.1583	41.7565	38.0569	28.8531	45.572	3.55673	12.1959	8.46904	5.13668	15.4178	13.4752	4.99191	7.92306	18.8888	7.31554	3.71191	2.71552
	90	Trp Metab.	Kynurenate	8.3	10.9	9.41	3	188.035				12.3703	14.3504	11.1931	9.15934	12.6468	11.185	11.1264	9.99928	8.56468	9.56929	12.0499	9.67171	15.2619	12.6262	13.7123	12.0143	13.0321	11.7456	18.5622	13.9496	19.6261	17.5115	14.0582	16.1018	2.39831	1.33862	2.53946	2.01628	1.76575	1.1804	0.571291	0.930017	2.07127	1.66524	1.76329	0.115063
	91	Trp-Metab.	3-Hydroxykynurenine	8.5	10.8	8.99	4	223.072				1.45763	0.755662	0.461434	0.38474	0.649802	0.538303	0.420122	0.392403	0.322772	0.519194	0.509557	0.346195	0.574612	0.49197	0.321332	0.719115	0.5066	0.694892	0.173198	0.223098	0.691462	0.95339	0.136846	0.623579	0.324386	0.511539	0.458057	0.209545	0.861426	0.44612	1.59949	0.071159	0.630291	0.463419	0.634481	13.8513
	92	Trp-Metab.	5-Hydroxytryptophane	12.2	13.9	12.67	3	221.092				4.15621	3.80933	3.47453	2.38442	3.39657	3.55999	3.61428	3.26843	3.55841	2.86824	16.7745	3.19367	14.124	4.55073	3.05427	4.52427	4.31731	4.83698	3.97582	2.26654	4.54068	3.70172	1.92751	3.52641	5.37539	3.2982	5.3976	1.65529	13.6875	7.0337	4.1301	1.17806	15.114	7.86147	4.62594	1.06447
	93	Trp-Metab.	5-Hydroxyindoleacetate	9	10.8	9.7	3	190.051				1.8149	1.69104	1.48436	1.39197	1.7583	1.81556	1.63603	1.73017	1.49458	1.68623	3.10128	1.92534	3.8974	2.83628	2.8141	3.20494	2.86499	2.43597	2.39518	1.7634	4.33377	3.72434	2.49768	3.22418	39.6607	25.1768	42.185	48.7567	55.0764	55.4635	19.6267	43.4933	25.0788	34.4595	20.232	7.30035
	94	Trp Metab.	Quinolinic Acid	8.9	9.7	9.17	3	166.015				14.4211	15.4783	13.8846	15.9188	14.5658	12.8751	13.1929	12.6962	12.5971	12.4458	11.5242	13.4261	14.7363	14.4611	14.6627	15.3656	14.6928	13.1196	16.105	16.9974	17.738	15.8658	15.468	16.6308	35.4522	6.28477	23.7945	20.8766	37.9514	46.0305	4.90258	22.9253	43.9826	40.9214	18.8078	2.8985
	95	"S"-Metabs	CysGly	16.1	17.7	16.69	3	179.048				0	0	0	0	0	0	0	0	0	0	4.19075	0	0	0	0	0	0	0	0	0	0	0	0	0	0.28959	3.44303	1.8018	4.13209	11.8754	19.9089	6.27315	19.279	4.5708	3.50232	1.44725	3.56155
	96	"S"-Metabs	Cystine	18.5	20.3	19.21	3	241.031				1854.52	1893.04	1690.04	1438.98	1930.36	2163.15	2036.74	2074.1	1837.68	2201.29	1793.38	2028.08	2583.62	2304.91	2266.83	2814.32	2885.86	2893.09	2330.44	2030.96	3128.07	2831.15	1984.61	2651.77	56.3677	125.837	179.777	64.6163	92.1239	67.9645	112.261	57.0125	234.858	146.528	144.903	64.2281
	97	"S"-Metabs	Homocysteine	12.7	14.7	13.45	3	136.043				2.5572	1.92516	1.68432	2.21293	2.51944	2.23085	2.16086	2.06291	1.65201	2.17963	1.4507	2.41752	3.80819	2.32315	1.98064	2.21804	2.28087	2.87323	2.0333	2.09063	3.21358	3.37588	1.79717	2.12605	0	0.133525	0.349688	0	0.118886	0.133685	0	0.189498	0.371432	0.399099	0.0820867	0
	98	"S"-Metabs	Homocystine	17.6	19.6	18.34	3	269.062				0.206327	0.528886	0.711281	0.508069	0.712397	0.624526	0.528991	0.340858	0	0.300053	0.635324	0.080843	33.0614	34.1815	32.3468	33.9172	33.797	35.039	25.6793	19.5258	37.6421	29.1757	24.3238	30.8465	0	0	0	0	0	0	0	0	0.104149	0	0	0
	99	"S"-Metabs	Cysteine-S-sulfate	9.2	10.8	8.62	3	199.969				31.3312	33.8682	29.036	28.9265	32.412	30.9616	30.4708	31.1805	29.6354	32.2532	32.2695	31.4191	40.5401	38.5151	36.4938	40.5484	41.2961	37.7493	44.8969	44.9408	54.9612	47.6456	40.8264	48.7391	20.4141	32.0606	20.3447	18.5264	15.5295	16.0004	27.4736	15.6833	15.6	15.0679	16.015	81.1831
	100	"S"-Metabs	Methionine sulfoxide	15.1	17.4	15.74	3	166.053				161.74	163.347	185.699	174.022	48.1085	32.2936	26.0114	25.295	179.969	142.167	238.061	101.437	199.656	106.878	103.343	135.679	24.0164	17.2692	17.175	15.3579	131.106	121.966	111.303	144.184	187.748	79.1057	175.127	87.533	87.5996	34.8358	45.6235	13.1109	357.759	175.018	193.866	77.7852
	101	"S"-Metabs	Cystathionine	18.2	20.2	19.3	3	223.075				9.08418	9.32776	9.1498	7.02336	8.94644	9.35768	8.84919	9.47896	8.80844	10.0284	93.9209	11.8287	158.144	17.0618	12.4159	14.9821	16.0224	16.8278	13.0746	9.17838	17.8387	16.1132	12.0836	14.8535	0.393618	0.188062	0.501883	0.493023	0	0.189923	0.161489	0.0853766	0.624386	0.275533	1.78756	0.0626488
	102	"S"-Metabs	GSH	16.1	17.7	16.72	1	306.077				4.10457	5.11582	1.22633	0.90283	0.746314	0.332036	4.89778	5.11329	2.71217	0.675612	125.276	3.50142	3.95905	1.01443	0.457151	0.964986	0.440995	0.189077	0.18853	0.595905	0.814987	4.31003	3.5556	0.462913	33.1344	104.072	37.2238	105.147	281.749	506.831	136.506	544.086	108.467	83.6522	35.9138	100.67
	103	"S"-Metabs	GSSG	19.4	21	20.12	2	611.145				3.20843	3.50676	0.861634	0.803946	0.109945	0	5.52963	4.84098	3.02455	0.332972	275.576	2.53136	191.773	2.13983	0.45037	1.54484	1.082	0.466993	3.12263	1.66268	5.35815	2.7647	3.07593	0.240242	0.886266	0.36075	1.02861	0.289534	1.26796	2.42568	0.877127	2.61147	1.38176	1.84219	2.32415	0.868323
	104	"S"-Metabs	Hypotaurine	13.9	15.5	14.51	1	110.027				1.06493	0.322286	0.564107	0.449461	0	0.602683	1.2065	1.32388	0.43221	0.767097	3.03564	1.56769	0	0	0.245362	0.220616	0.258203	1.01958	0.285127	0.786404	0	0	0	0	259.455	349.61	302.417	452.407	503.007	870.593	234.736	685.235	345.55	354.847	174.349	368.852
	105	"S"-Metabs	Taurine	12.6	14.2	13.21	1	124.007				273.021	288.677	240.327	136.425	252.761	305.784	268.044	222.961	151.315	195.348	137.718	108.653	99.0695	105.709	123.489	108.281	354.48	390.771	297.556	214.141	60.127	74.6437	48.6522	85.9461	1843.79	2325.56	1938.54	2560.18	2416.29	3126.22	1567.19	2297.2	2350.07	2470.14	1419.52	2164.64
	106	"S"-Metabs	SAH	15.5	17.1	16.22	3	385.129				0	0.124872	0	0	0	0	0	0.0724043	0	0	19.4667	0	5.71466	0	0	0	0	0	0.119922	0	0.168042	0	0	0	3.44766	7.27053	7.19286	3.78595	19.5963	15.1859	13.5665	12.4175	9.21349	5.90315	4.84694	2.53685
	107	"S"-Metabs	SAM	19.6	22.1	--	6	399.145				0	0	0	0	0	0	0.0783958	0	0.0672927	0	15.5336	0	17.918	0.238187	0.0708053	0	0	0	0	0	0.969579	0	0	0	0.191203	7.14817	0.351324	0	1.05583	1.36144	4.66033	0.820401	0.139879	0.0618561	0	0
	108	Yang Cycle	Decarboxy-SAM	9.6	10.5	--	6	355.155				0	0	0	0	0	0	0	0	0	0	0	0	0	0	0	0	0	0	0	0	0	0	0	0	0	0	0	0	0	0.19522	0	0	0	0	0	0
	109	Yang Cycle	Methylthioadenosine	2.7	5.2	4.28	3	298.097				28.8219	52.1447	53.9567	49.5799	9.56541	2.76899	39.7928	27.915	16.7846	1.89784	2520.4	24.2235	4174.36	3030.6	2622.75	2497.19	927.632	903.934	1648.21	1372.88	5748.76	4617.25	3665.96	3678.11	2187.52	4555.36	3459.07	2611	12288.3	10723.4	7364.96	7397.3	3572.32	2823.79	1938.18	1288.4
	110	Yang Cycle	Methylthioribose-P	14.6	16.1	--	6	259.005				0	0	0	0	0	0.0456976	0	0	0	0	0.0371031	0	0	0	0	0	0	0	0	0	0	0	0	0	0	0	0	0	0	0	0	0	0	0	0	0
	111	Yang Cycle	2-Keto-4-methyl-thiobutyrate	2.7	3.7	2.93	3	147.012				0.241621	0.3128	0.25418	0.36217	0.156124	0.195111	0.0808976	0.0300961	0.199829	0.271489	0.948249	0.176502	81.909	253.829	205.148	142.079	5.94371	0.646409	0.0356291	0.101051	357.526	208.273	179.898	70.9732	0.469063	1.86626	1.1779	1.98838	0.0550564	0.0452388	0.113744	0.0108531	0.678633	0.238388	0.440609	0.125111
	112	Yang Cycle	a-Keto-glutaramate	9.8	11	10.36	3	144.03				10.3339	10.9544	8.98071	7.54749	8.10306	9.69037	9.27775	8.71855	6.72695	10.1437	10.7494	11.4063	16.4169	14.6507	12.5244	15.1442	14.3008	15.3008	16.1293	14.5486	17.8489	16.3075	12.5776	16.2439	5.62155	7.23356	4.63559	3.80838	4.06451	4.16606	8.14497	3.42486	3.90304	3.47292	3.25103	2.91495
	113	Polyamines	Putrescine	21.1	23.5	--	6	89.1073				0.088772	0.0973537	13.269	0.114114	0	0	0	0	0	0	0	0.196021	0.200194	0.291196	0	0.182967	0.183219	0.259499	0.238528	0.343304	0.906075	0.367511	0.349596	0.442631	0.124788	0	0	0	0	0.18079	1.03749	0	0.0800271	0.669497	0	0
	114	Polyamines	N-Acetylputrescine	12.7	14.2	13.29	3	131.118				4.71417	4.08317	6.1546	6.32371	4.05133	3.64164	4.10786	3.55463	2.67248	3.09765	20.1001	2.02736	29.8436	31.8229	16.3816	40.8502	31.9172	27.0119	16.0958	19.9316	31.4903	22.6775	10.3156	26.8359	4.06478	4.60947	4.75986	7.78892	32.7185	33.0315	17.0417	24.6882	2.8773	4.42309	3.51415	4.21188
	115	Polyamines	Spermidine	11.5	14	12.83	3	146.165				8.29029	8.8933	6.90512	7.03801	6.94081	5.32601	6.37397	4.93179	4.81711	4.07928	0.882402	2.11101	3.32314	4.46389	4.22417	3.74275	5.71886	3.74548	6.68035	7.76028	3.58813	3.40599	4.24791	2.89406	12.2717	3.72858	4.02028	5.10543	2.10657	2.23448	1.44938	2.00903	1.65713	1.42348	2.07778	2.51025
	116	Polyamines	N-Acetylspermidine	19.7	22.2	20.48	3	188.176				2.18241	4.38607	19.8107	5.44669	0.904644	1.26297	0.517862	0.526779	8.74421	3.09937	7.309	3.6247	12.7489	6.4989	2.33189	3.93935	2.53752	4.69396	3.88152	0.886716	8.78314	1.20946	1.29509	5.63565	6.608	17.3591	3.72871	1.26176	7.76242	6.02478	40.0201	3.91994	3.03848	1.21177	0.955359	0.177808
	117	Polyamines	Spermine	11.5	14.1	12.85	3	203.223				10.5234	11.5066	8.58923	10.3287	10.0636	8.51358	8.41579	8.39063	8.61882	7.27792	4.40489	8.21761	7.20961	8.32298	8.17997	8.14292	7.15632	6.55213	10.4745	10.2165	10.2242	8.15729	8.67542	7.89509	9.274	4.14221	4.91854	5.98127	3.42958	3.4952	2.76721	3.07329	3.49817	4.94843	5.00532	5.08157
	118	Carbohydrates	Erythritol	7	8.4	--	6	121.051				2.22591	2.59547	2.10376	1.75974	2.52475	2.12365	2.1317	2.27863	1.82531	2.25384	2.40112	2.17292	2.80807	2.32092	2.46934	3.1709	3.26453	2.69392	5.13254	4.41993	6.74072	5.68975	3.99301	5.49698	0.169687	0.20555	0.2647	0.238922	0.382364	0.167896	0.174912	0.258318	0.168195	0.0725655	0.125233	0.0446683
	119	Carbohydrates	Erythronic acid	6.9	9.3	8.1	3	135.03				548.356	567.151	512.494	435.147	555.174	602.69	602.846	596.077	524.684	666.321	2008.62	642.003	813.768	25.8516	17.1785	18.9156	295.807	319.488	288.218	222.454	63.9767	28.8424	24.047	41.5292	3832.41	6411.94	5826.85	2603.65	17634	9695.5	7947.45	4793	9776.17	5257.89	3460.9	1716.17
	120	Carbohydrates	PRPP	21.7	23.1	--	6	388.945				0	0	0	0	0	0	0	0	0	0	0	0	0	0	0	0	0	0	0	0	0	0	0	0	0	0	0	0	0	0	0	0	0	0	0	0
	121	Carbohydrates	dRibose-P	5	8	5.95	3	213.017				581.159	562.394	504.002	230.013	545.523	609.971	606.421	356.824	251.202	281.325	296.792	140.098	586.516	479.573	446.587	325.738	628.341	713.659	625.081	380.873	169.722	156.267	128.312	138.009	40.4018	44.8736	39.0896	25.2153	36.226	33.8219	37.9744	29.2616	33.5338	27.4739	40.9707	41.2208
	122	Carbohydrates	Ribitol	3.7	5.3	4.31	3	151.061				73.0153	71.2468	61.4217	58.5431	65.9528	67.7743	64.6412	85.3301	64.644	66.2514	68.088	64.3097	57.3572	54.7794	59.8951	63.4687	79.5688	66.3885	71.9518	75.6312	79.7148	64.8365	61.611	62.0381	77.9671	85.8801	72.4646	40.4526	131.084	79.6517	63.1754	34.4588	112.489	79.3177	50.1888	32.5374
	123	Carbohydrates	Aldohexose	10.1	12.6	10.71	3	179.056				807.493	895.28	752.172	728.236	854.638	811.663	783.053	810.924	749.808	816.359	805.15	791.323	1161.11	1221.42	1281.58	1163.81	1306.26	971.793	1118.34	1107.38	1581.82	1352.82	1123.82	1289.32	64.7349	65.9047	103.719	107.359	103.144	98.5763	106.219	138.381	81.5062	53.8771	52.0308	32.0984
	124	Carbohydrates	Fructose	8.8	9.6	9.39	3	179.056				3.28989	2.79285	2.78049	8.88983	3.38151	2.06535	3.45457	2.67323	2.5033	3.87219	2.65721	2.28199	2.34589	2.54489	3.74224	2.36682	3.01093	4.22448	3.51916	6.56749	4.4646	3.01267	2.91483	3.20441	1.03131	0.347064	3.24519	1.40519	1.34464	1.82777	1.38936	1.48329	2.89672	1.72633	3.08534	0.229137
	125	Carbohydrates	Fucose	3.7	5.6	4.64	3	163.061				8.70417	20.6501	18.5106	14.3589	19.3699	21.3613	20.8225	20.5809	7.97841	22.3022	21.7128	22.2392	25.6807	22.3896	22.508	24.4562	27.2172	25.3139	24.6159	22.5381	32.7354	27.1748	22.0524	27.7403	1.26507	2.75628	2.81295	2.0114	3.34939	2.97362	2.32275	2.83688	3.92485	1.88303	1.82861	0.887014
	126	Carbohydrates	Gluconolactone	4.9	7.4	5.97	3	177.04				59.6522	62.6934	52.9855	29.7651	61.2388	51.4642	44.4536	34.845	25.7264	25.2953	36.4421	16.0628	37.8809	27.0206	29.4944	22.6047	37.9165	36.1376	72.9157	51.255	31.2487	27.4292	24.5792	27.9554	61.9316	76.5134	75.0689	46.9235	66.4537	59.5945	69.1364	54.5329	38.2211	36.3274	61.3558	57.43
	127	Carbohydrates	Gluconate	15.4	16.4	16.16	3	195.051				5.69686	5.95054	4.75243	3.35284	5.53658	6.26265	6.31657	5.46042	4.56069	5.76063	21.9564	5.11767	21.7883	13.8145	12.3916	12.9322	14.7138	12.9281	11.213	10.2325	15.252	12.0077	9.15461	13.158	56.3106	137.468	153.675	78.8059	519.599	425.769	144.197	321.729	193.215	114.66	55.1721	32.9822
	128	Carbohydrates	Glucosamine	12.8	14.4	--	6	180.087				87.6313	70.3157	57.9044	17.992	66.0746	71.982	61.9385	30.2895	17.8699	20.0304	14.986	7.26918	54.4268	51.3473	40.668	26.4419	71.8163	89.5855	73.7371	37.8341	10.8628	11.9525	7.80573	7.62152	0.125738	0	0	0	0	0	0	0	0	0	0	0
	129	Carbohydrates	Glucosamine-P	16.1	18.1	17.25	3	258.038				0.525096	0.557684	0.254684	0.226857	0.313807	0.345721	1.07626	1.07569	0.533357	0.418655	1.0674	0.661873	1.77138	0.72825	0.503752	0.745637	0.763386	0.921204	0.583659	0.32229	0.509305	0.621798	0.372565	0.583955	0.934614	1.80802	1.87772	1.30804	4.02296	4.10703	2.83276	3.22188	2.97681	1.84891	1.26868	0.870732
	130	Carbohydrates	GlcNAc	10.9	13.9	11.91	3	220.083				0.424548	0.91726	1.23767	2.00344	1.62972	2.32059	2.63232	3.07935	3.35672	3.22535	2.72348	2.63165	3.37458	3.43986	3.28345	3.99414	3.64996	3.69713	6.808	7.17619	7.75877	5.27135	4.32816	3.87587	6.39376	3.90467	4.73143	3.43047	6.13889	6.5132	4.42243	3.11664	8.66866	5.3745	6.77585	12.7187
	131	Carbohydrates	GlcNAc-sulfate	8.5	10.1	9.21	4	300.039				3.31848	3.64811	2.87542	2.77933	3.27187	2.76555	2.76738	2.87274	2.70862	3.02425	2.94351	2.87026	4.06379	3.83432	3.19502	4.92071	4.79558	4.63413	4.00581	3.93236	4.27762	4.01173	3.70673	3.79753	0.41876	0.198203	0.39323	0.430809	0.550564	0.485064	0.157791	0.383944	0.439592	0.28538	0.181278	23.0955
	132	Carbohydrates	Neuraminic acid	7.7	9.9	8.72	2	268.103				25.9165	11.3592	4.35034	3.05549	1.73297	1.51451	1.93118	0.872404	3.29109	0.376063	314.65	3.73332	105.001	6.55183	4.40126	8.79769	9.36755	4.89147	5.7957	1.78186	8.40243	8.68455	3.3081	9.75192	60.6009	140.597	163.237	124.363	345.311	357.848	440.271	407.152	286.654	156.771	184.525	0.321657
	133	Carbohydrates	NANA	15	17.4	15.88	3	308.099				6.72521	6.90904	5.35398	4.98241	6.56723	6.76636	6.98667	6.79127	5.54451	6.97914	15.6606	5.97841	16.4655	8.97353	8.20173	9.91149	11.0535	11.1385	9.69765	7.62918	11.7662	9.72776	6.76502	10.5686	107.035	106.978	102.474	78.259	349.43	275.758	168.365	170.684	128.779	77.8456	57.6855	67.5207
	134	Carbohydrates	UDP-Glc	17.4	18.9	18.15	1	565.048				1.05599	1.31151	0.171341	0.0223431	0	0	2.34864	2.17097	1.4272	0.071285	122.73	0.437598	37.218	0	0	0.210483	0.121659	1.20154	0.71056	2.95749	1.63996	0.922343	0.615023	0	46.4569	119.346	72.8212	86.6276	42.2345	85.4597	79.2789	89.3652	51.7094	57.2062	52.1415	45.6216
	135	Carbohydrates	UDP-GlcNAc	17	18.5	17.74	1	606.074				1.30111	1.48131	0.371077	0.43638	0	0	2.46678	2.04599	2.12398	0.0808028	157.717	0.743299	45.6393	0.0624543	0	0.292259	0.751736	1.05773	2.37924	2.11149	2.31707	1.52082	0.890679	0.280459	1803.25	3116.96	1911.93	1642.22	3098.12	3055.94	2530.57	2835.39	2247.54	1529.52	1300.61	863.05
	136	Carbohydrates	UDP-Glucuronate	18.7	20.2	19.36	1	579.027				0.277961	0.366717	0.674502	0.357463	0	0	0.831986	0.688512	0.562436	0	50.0409	0.119002	57.9183	0.166668	0	0.356036	0.0373291	0.083171	0.781577	0.320495	0.997789	0.0604154	0.0579535	0	92.0261	58.224	46.7585	66.3507	205.753	372.63	262.77	272.903	98.7464	41.3845	32.8979	39.2349
	137	Glycolysis	Hexose-P	16	20	17.59	3	259.022				1.94682	2.75879	2.15547	0.823967	0.626529	1.55047	4.13363	2.71187	1.05275	0.940715	35.1895	0.974937	39.5335	4.53165	3.44268	3.09766	4.84335	5.68182	3.9293	2.01118	1.61886	1.31724	0.880522	1.53844	60.0351	86.1412	76.3617	47.0204	118.778	79.868	80.6465	46.9918	117.334	83.5459	46.7405	25.3716
	138	Glycolysis	Fructose-1,6-P2	18.3	22.5	20.1	3	338.989				0.333573	0.157094	0.0469778	0.0366505	0.0466172	0.0253208	0.307241	0.353398	0.147374	0.112992	2.55059	0.24908	1.34606	0.157506	0.0991102	0.183911	0.20345	0.192772	0.0462292	0.0437137	0.0443788	0.124543	0.14494	0.0481564	1.28578	0.999876	2.56856	1.60331	2.34736	1.33787	1.17421	1.02319	2.68554	3.1724	2.81244	0.877212
	139	Glycolysis	Glyceral/-on-P	15.7	18.6	16.18	3	168.991				0.026209	0	0	0.0158166	0	0.014784	0	0	0	0	5.01629	0.0402983	1.41164	0	0	0	0	0	0	0.0447693	0	0.0266773	0.00938557	0.0512487	4.63266	9.3184	15.4343	5.82798	17.9358	12.9962	16.4533	9.93156	11.224	4.81211	9.74353	2.29176
	140	Glycolysis	Diphosphoglycerate	19.7	21.3	--	6	264.952				0	0	0	0	0	0	0	0	0	0	0	0	0	0	0	0	0	0	0	0	0	0	0	0	0	0	0	0	0	0	0	0	0	0	0	0
	141	Glycolysis	3-Phosphoglycerate	15.6	19.1	18.2	3	184.986				0.0764453	0.0578508	0.0250719	0.0230185	0.023862	0.0615689	0.0827123	0.106533	0.0644908	0.0949	2.50859	0.126013	2.20534	0.0478728	0.070461	0.187552	0.162076	0.395146	0.024986	0.0676141	0.0995398	0.0646986	0.22799	0.0827564	1.30085	4.50011	6.3182	4.56271	4.03379	2.95992	6.21593	3.71303	4.36917	3.86571	5.01452	1.97113
	142	Glycolysis	Phosphoenolpyruvate	17	19.1	17.59	3	166.975				0.157653	0	0.0314693	0.0171605	0	0.0389934	0.0345026	0.0331871	0.0618394	0.021664	0.738065	0.0907146	1.63933	0.185178	0.0319875	0.115783	0.0952909	0.145303	0	0.143033	0.134803	0.0920768	0.144876	0.111969	5.30806	8.65416	11.6273	11.88	9.17933	8.06547	11.8044	7.60243	11.7754	10.6563	10.9829	5.16838
	143	Glycolysis	Pyruvate	4	7.5	5.49	3	87.0088				756.215	820.216	797.16	674.669	861.558	835.605	727.592	696.965	608.09	609.782	1187.9	519.687	16534.2	15509.5	12705.4	13866.7	13693.2	11298.9	15637.7	14431	23133.1	21792	18912.9	19300	1853.37	1670.82	1819.73	2389.42	2131.79	1560.91	1189.03	1938.2	1509.46	1134.34	1178.04	964.116
	144	Glycolysis	Lactate	10.1	13.1	10.75	3	89.0244				18361.2	20399.1	17358.4	15878.4	19929.8	19296.1	18706.1	18914.3	17491	19435.5	20020.6	18729.9	55412	64250.9	73391	59670.2	69952.1	31550.6	31374.1	32354.6	81496.1	67927.6	52957.4	54674.4	11861.1	11729.1	13776.8	14369.3	14223	13435.8	15358.6	15109	11727.6	8774.65	8203.88	6184.08
	145	Glycerol Metabs	Glycerate	9	13	11.42	4	105.019				280.657	333.754	279.675	292.041	307.317	254.759	251.216	255.594	243.311	242.191	249.056	226.642	266.159	249.305	257.324	269.149	267.633	241.717	361.312	358.786	392.856	339.403	304.365	337.652	568.496	465.648	459.321	435.944	401.895	385.924	317.046	347.498	287.83	279.447	251.722	232.238
	146	Glycerol Metabs	Glycerol-3-P	15.5	17.5	16.18	3	171.006				0.310509	0.714377	0.634086	0.290213	0.173812	0.327735	0.862577	0.225168	0.23311	0.706875	8.9548	0.658435	5.30254	2.35782	2.04467	1.72778	2.38017	3.26657	1.41208	0.513241	2.15733	2.05762	1.5741	1.61448	15.7203	37.358	35.77	17.9434	113.183	55.805	38.1383	23.7448	36.0793	28.5883	14.5442	13.657
	147	Glycerol Metabs	GPC	15.3	16.8	15.98	2	258.11				91.9622	92.5567	58.3792	55.0876	67.1834	71.4908	89.4927	89.004	73.2624	74.715	166.154	76.5324	163.704	158.72	127.171	144.184	175.999	188.889	150.521	125.389	202.094	176.826	121.171	161.931	5285.32	18064.2	16896	8352.01	24816.1	29272	17595	16686.7	21303	11326.8	7878.86	4658.11
	148	Glycerol Metabs	GPEA	15.6	17.2	16.3	1	216.063				26.7981	27.4996	19.0396	19.0342	22.7843	22.8039	24.5131	26.7112	21.5368	21.6841	166.933	23.2793	66.5736	35.4316	26.8719	38.8459	37.6536	40.4998	30.2884	35.7278	57.4477	42.3396	30.6968	44.347	2056.56	2009.59	1574.63	2604.98	2790.63	4200.98	2683.71	3688.83	2304.71	1597.5	967.673	1662.57
	149	Glycerol Metabs	GPI	17.1	18.7	17.89	2	335.074				17.7907	23.4503	1.49618	0.966117	1.06912	1.3511	48.4153	42.61	20.4346	4.28824	17.4774	9.72302	20.3054	3.23874	2.49299	2.67316	2.48535	2.89815	1.93956	2.90948	3.32938	3.76497	2.75634	1.84653	19.4435	46.1381	44.8901	18.0981	75.8664	54.7587	46.7747	34.2575	44.507	36.4672	30.6713	18.8866
	150	Glycerol Metabs	GPS	16.5	18.4	17.22	3	260.053				4.37742	4.72491	2.18513	2.38159	2.61109	3.14273	8.87393	8.16752	3.57636	3.4311	6.25149	4.26621	9.91842	4.18321	3.56313	5.00536	4.77552	5.22198	3.27849	3.11655	4.76312	4.62912	2.9294	4.31668	5.25899	9.29967	8.64175	7.6756	23.8384	23.0485	19.9401	17.2115	12.6402	8.93218	7.17699	4.70687
	151	Phospholipid Prec.	Phosphoethanolamine	17.5	19.5	18.09	3	142.026				21.6382	16.9877	9.7456	9.69277	5.76179	3.80088	3.57976	4.75028	4.7716	7.81701	249.51	15.4669	79.8587	13.2663	21.2811	14.196	13.4168	5.53164	2.94452	1.07173	25.9028	15.375	20.5842	3.04789	61.741	306.484	254.007	54.3796	1078.31	688.827	490.027	765.447	261.489	227.346	125.693	48.3181
	152	Phospholipid Prec.	Phosphocholine	15.3	17	15.96	4	184.073				1.80571	2.39778	1.23209	0.840294	0.769982	0.350707	0.296417	0.744727	0.508082	0.309467	1.05379	16.2059	9.73749	6.25007	2.2632	2.74202	1.26297	1.13506	1.6542	0.106564	0.849476	0.350075	1.32579	1.46116	10.2327	42.87	36.8692	17.1683	55.0906	93.2875	64.1652	45.3537	82.4097	39.4039	24.5951	13.7641
	153	Phospholipid Prec.	CDP-Choline	17.5	18.9	18.09	1	489.115				0.636931	1.3564	1.92461	1.59432	0	0	4.14759	4.02821	1.26909	0.0903264	232.014	0.347505	65.3396	0.844582	0	0.203581	0	0.266808	7.5144	0.296964	11.8652	1.45404	0.792098	0	33.8183	155.711	87.039	47.6911	223.896	325.492	148.547	236.179	95.1762	82.7164	34.2047	27.6905
	154	Phospholipid Prec.	CDP-Ethanolamine	17.5	19	18.14	1	447.068				1.67595	2.84142	1.58425	1.68118	0	0	3.42382	2.57588	0.526121	0	282.944	1.36987	137.217	1.48868	0	0.390075	0.17809	0.261623	5.71887	0.706448	10.1492	1.08445	0.932411	0	44.375	133.757	101.029	84.9028	82.18	180.61	97.879	146.753	53.4756	92.74	78.4919	70.3269
	155	CoA Metabs.	CoA	16.8	18.5	--	6	768.122				0	0	0	0	0	0	0	0	0	0	0	0	0	0	0	0	0	0	0	0	0	0	0	0	0	0	0	0	0.867793	0.367524	0	0.20252	0.0735734	0	0	0
	156	CoA Metabs.	Dephospho-CoA	14.7	15.8	15.23	4	688.156				0	0	0	0	0	0	0	0	0	0	0	0	0	0	0	0	0	0.0807381	0	0	0	0	0	0	0	0.144779	0	0.213442	1.02426	0.896924	0.0904504	0.612704	0.0923972	0.282716	0.0752438	0
	157	CoA Metabs.	Ac-CoA	16.6	18.1	--	6	810.133				0	0	0	0	0	0	0	0	0	0	0.191542	0	1.20388	0	0	0	0	0	0	0	0	0	0	0	0	0	0	0	0	0	0	0.123054	0	0	0	0
	158	CoA Metabs.	Prop-CoA	14.1	15.4	--	6	824.149				0	0	0	0	0	0	0	0	0	0	0	0	0	0	0	0	0	0	0	0	0	0	0	0	0	0	0	0	0	0	0	0	0	0	0	0
	159	CoA Metabs.	Malonyl-CoA	19.4	20.7	--	6	854.123				0	0	0	0	0	0	0	0	0	0	0.10875	0	0	0	0	0	0	0	0	0	0	0	0	0	0	0	0	0	0	0	0	0	0	0	0	0
	160	Acylcarnitines	Carnitine	14.4	16	15.08	1	162.112				37.9458	32.2646	27.3427	17.127	36.6874	39.6842	49.1148	33.0621	26.2802	45.1703	120.29	38.0631	127.672	99.2363	86.0178	101.043	110.894	90.7202	79.2854	56.2403	143.408	124.217	70.6528	111.567	598.067	1358.27	1068.04	821.046	2918.61	2863.02	866.609	1513.66	2699.61	1283.71	456.328	400.257
	161	Acylcarnitines	AC-(02:0)	13	14.2	13.57	1	204.123				756.779	786.186	669.489	617.13	765.78	746.492	700.915	729.9	686.741	787.118	549.164	740.541	490.382	555.84	537.761	613.811	685.514	535.495	648.846	647.453	789.083	702.676	564.264	693.996	1461	1364.49	925.76	1434.65	1188.96	2224.34	947.304	1270.71	1134.17	1577.6	903.893	1109.72
	162	Acylcarnitines	AC-(03:0)	12.2	13.3	12.76	1	218.139				58.0584	68.2566	55.7106	62.9044	53.1385	43.4677	43.891	46.1132	51.5344	49.2982	32.3959	43.8886	33.5792	42.7695	45.5154	38.5799	38.4986	33.3364	46.7406	47.645	70.7769	71.6908	61.3788	57.8094	10.1958	20.386	21.9456	58.4848	14.2065	35.8182	7.84479	77.0425	26.7637	17.9334	13.6237	76.0257
	163	Acylcarnitines	AC-(04:0)	11.4	12.6	11.99	1	232.154				250.496	267.741	215.21	187.464	246.749	264.638	256.319	231.972	197.806	257.457	255.681	217.597	201.381	154.797	171.001	196.675	221.518	243.971	203.294	196.389	240.546	205.476	156.903	214.271	68.5173	152.974	76.4679	190.677	76.5638	320.35	94.711	167.793	177.758	121.835	51.9777	67.7695
	164	Acylcarnitines	AC-(04:1)	11.4	12.6	12.14	5	230.139				0.0843396	0	0.18605	0.16696	0.174121	0.102581	0	0	0.199898	0	0	0.178361	1.50754	1.35221	1.24563	1.22163	2.23614	3.18927	2.00721	1.31814	1.6166	2.92212	0.892855	0.939143	0	0.118599	0.254114	0.320945	0.554226	0.119213	0.107847	0.0745949	0.861787	0.104711	0.0989861	0
	165	Acylcarnitines	AC-(05:0)	10.8	12.3	11.54	3	246.17				43.0514	47.7806	36.2525	33.947	43.438	43.5384	41.0516	43.2502	36.0033	45.1887	41.6419	39.6809	125.019	54.3755	35.3027	111.543	50.9749	58.4213	64.9994	53.6332	80.8324	69.8811	53.1586	114.534	94.9898	155.58	38.8215	95.4006	26.697	114.986	128.723	67.44	120.083	71.9465	48.1128	44.4436
	166	Acylcarnitines	AC-(05:1)	11.3	12.6	11.9	3	244.154				5.08557	4.63965	4.18672	4.25097	5.42646	5.85072	5.17484	4.2423	4.3585	4.20983	4.81123	3.55756	5.20915	4.24014	4.77004	5.82563	5.96976	5.5958	6.24232	4.79652	8.21746	5.08568	4.66824	4.90535	5.4887	3.64469	5.42546	3.79805	6.42697	8.10962	4.06947	3.46016	8.18137	5.03176	2.98026	2.40638
	167	Acylcarnitines	AC-(06:0)	10.3	11.6	10.86	1	260.186				1.40449	1.69765	1.64881	2.35772	1.86437	2.31141	2.2272	2.3264	0.929634	2.47161	2.00111	1.02586	0.486267	0.333118	0.677209	0.868468	1.34099	1.83472	2.66977	1.31959	0.351777	1.2727	0.575922	0	70.0303	91.0899	118.304	79.1603	166.79	189.473	72.131	90.6684	150.592	107.885	73.3873	22.3503
	168	Acylcarnitines	AC-(06:1)	10.9	11.8	--	6	258.17				0.189093	0	0	0.123893	0	0	0.0956442	0.198212	0.0756233	0	0	0.0849809	0.33584	0	0.107582	0	0.217448	0	0	0	0	0	0.229135	0	0	0	0.709754	0	0.973236	1.30516	0	0.639288	1.05629	0.494251	0	0
	169	Acylcarnitines	AC-(08:0)	9.7	10.9	10.28	3	288.217				0.205783	0.197777	0	0	0	0.125613	0	0	0.101188	0	0.124789	0	0.122361	0	0	0	0.255989	0.319767	0	0.201669	0	0.183695	0	0.148625	2.84403	10.1089	7.7881	1.73773	5.06773	2.46092	5.03207	1.10015	9.3676	3.68778	4.18462	0.19426
	170	Acylcarnitines	AC-(08:1)	10	10.8	10.4	5	286.201				0	0	0	0	0	0	0	0	0	0	0	0	0	0	0	0	0	0	0	0	0	0	0	0	0	0	0.198111	0.220151	0	0	0.183571	0.643672	0.132934	0	0	0
	171	Carboxylic Acids	Acetoacetate	12.8	14.1	13.45	3	101.024				529.787	565.306	499.829	205.368	544.539	577.109	594.198	299.46	194.927	210.077	219.144	77.3567	611.712	467.407	415.471	274.282	647.81	864.818	837.241	421.812	117.568	106.556	87.867	81.9188	8.46344	15.741	9.45207	7.55853	10.4982	15.1439	17.9323	12.9524	8.62871	5.57555	5.94869	4.53105
	172	Carboxylic Acids	Glutaric acid	2.8	3.3	2.96	3	131.035				30.7341	27.5054	29.5606	26.2256	32.6496	26.4921	27.6318	31.3222	26.9212	29.4993	25.0478	42.8636	31.3268	24.8496	30.0686	27.7072	33.2741	25.695	25.8679	30.1506	32.1629	28.38	26.2627	32.7134	26.7411	30.4682	26.6785	27.7537	28.0212	23.9089	26.9749	22.2937	19.4062	21.2077	20.3108	20.7824
	173	Carboxylic Acids	Octenedioic acid	3.7	4.6	3.92	5	171.066				7.08208	7.45257	7.91503	11.8963	7.12076	6.77103	6.11017	6.58825	6.95351	6.78622	6.84535	6.78731	8.78763	7.43128	7.50274	8.61191	8.87742	7.3945	9.99075	11.4547	12.2938	10.642	9.19645	11.1521	9.05844	7.6823	8.27855	6.96298	9.19584	7.17458	7.12715	5.80123	8.03426	7.30055	6.2648	5.30223
	174	Carboxylic Acids	Hydroxybutyrate	9.1	9.8	9.3	4	103.04				22.6	29.5091	24.203	19.8891	27.251	24.8054	23.7697	24.5631	22.3021	24.7616	24.1994	23.3086	30.5338	30.9333	33.4702	32.6772	30.4424	29.2629	36.0098	34.91	48.8553	41.3028	36.1164	40.2473	30.7048	8.00461	24.0983	21.449	40.8525	22.6778	7.58312	29.5145	25.4654	20.0381	15.4475	0.916025
	175	Carboxylic Acids	Hydroxyvalerate	5.3	6.8	5.72	4	117.056				333.921	350.215	298.463	252.5	354.296	292.971	243.494	302.939	254.062	271.784	274.852	256.346	578.845	441.849	418.129	483.132	455.811	425.871	726.477	666.708	987.97	800.891	624.299	859.295	182.723	163.776	166.693	167.466	192.082	133.667	129.509	137.558	221.663	145.964	118.679	110.899
	176	Carboxylic Acids	Hydroxyhexanoate	3.5	4.7	4.04	4	131.071				169.679	147.311	149.567	120.432	159.876	171.71	154.287	167.248	160.008	173.388	162.246	178.729	553.339	511.381	464.029	514.822	541.033	390.067	320.091	327.639	576.635	444.243	351.441	441.442	168.121	136.16	267.115	162.669	346.722	164.498	168.623	134.446	280.705	177.257	143.301	105.598
	177	Carboxylic Acids	Hydroxyglutarate	15.7	17.4	16.16	4	147.03				48.6666	47.9321	44.9271	51.4635	47.0136	52.0965	47.327	47.2887	42.0513	46.6285	248.186	44.7332	136.482	63.3524	51.7339	75.0867	61.4342	72.8502	59.552	54.7077	77.2912	68.716	46.4259	79.284	604.934	286.126	212.825	412.913	242.386	181.003	116.046	117.019	442.172	268.601	139.875	181.078
	178	Carboxylic Acids	Hydroxymethylglutarate	15.8	16.5	16.16	4	161.046				38.9589	48.1599	45.6805	34.3463	53.5934	55.5848	57.228	47.7983	39.542	41.9602	71.6203	33.3771	79.1424	58.2292	57.149	56.9327	72.4002	77.6736	89.1274	73.8635	73.6992	57.8227	44.4797	51.6122	27.0789	34.1952	18.6125	11.1595	49.2756	44.4064	18.9358	20.3655	35.3489	32.7405	11.6599	8.85957
	179	Isoprenopids	Mevalonate	13.2	14.4	13.54	5	147.066				0.714154	0.931157	0.445231	1.08156	0.693494	0.760597	0.523659	0.759908	1.10871	0.965853	0.479137	1.11652	1.09097	0.620041	0.988962	1.24423	0.749472	0.666473	0.848043	1.54555	2.12342	1.66707	1.42177	1.62491	1.87735	0.945987	1.00806	1.18467	1.76963	1.14287	0.753167	0.987588	1.04815	1.2484	0.959165	1.14351
	180	Isoprenopids	Mevalonate-5-P	15.2	16.7	15.99	3	227.033				0.41995	0.308303	0.347218	0.319889	0.463247	0.360481	0.322416	0.429064	0.352349	0.305403	0.717312	0.360663	0.507713	0.209754	0.228511	0.395433	0.184751	0.242491	0.186431	0.182614	0.101067	0.37857	0.0308035	0.32057	0.0299297	0.338356	0.351406	0.411801	0.661467	0.992733	0.217696	0.881454	0.620949	0.418223	0.293639	0.237027
	181	Isoprenopids	Mevalonate-5-PP	17.2	18.5	--	6	306.999				0	0	0	0	0	0	0	0	0	0	0	0	0	0	0.00983663	0	0	0	0	0	0	0	0	0	0	0	0	0	0	0	0	0	0	0	0	0
	182	Isoprenopids	Isopentenyl-PP	15.8	17.5	16.25	5	244.999				2.91224	2.59684	2.24356	1.21485	2.70148	3.29932	3.14976	3.13584	2.6832	3.34036	4.41412	3.19831	4.67586	3.25114	3.25867	3.94262	4.10668	4.14124	2.90086	2.40764	4.20294	3.43837	3.28505	3.59414	0.0296393	0	0.0593067	0.0681733	0.0925728	0	0.0338109	0	0.0261095	0	0.0386968	0
	183	Isoprenopids	Geranyl-PP	15.3	16.4	--	6	313.061				0.348963	0.294907	0.313854	0.21503	0.311313	0.436197	0.454701	0.562237	0.335827	0.616381	0.919034	0.612594	0.316859	0	0	0	0.281037	0.300949	0.109873	0.121126	0	0.0569455	0	0.035548	0	0	0	0	0	0.0237559	0.140977	0.0386776	0	0	0	0
	184	Isoprenopids	Farnesyl-PP	4.9	6.3	5.78	5	381.124				0	0	0	0.0265678	0	0	0	0	0	0	0	0	0	0	0	0	0	0	0	0	0	0	0	0	0.14648	0.0144386	0.0126767	0.0164551	0.0356674	0.0130385	0	0.0216803	0.0109488	0	0	0
	185	Isoprenopids	Geranylgeranyl-PP	16	18.5	--	6	449.186				0	0	0	0	0	0	0	0	0	0	0	0	0	0	0	0	0	0	0	0	0	0	0	0	0	0	0	0	0	0	0	0	0	0	0	0
	186	PPP	Phosphogluconolactone	18.3	20	--	6	257.007				0	0	0	0.0163818	0	0	0	0	0	0	0	0	0	0	0	0	0	0	0	0	0	0	0	0	0	0.0190648	0	0	0.0172065	0	0	0	0.0362725	0.0347688	0	0
	187	PPP	Phosphogluconate	18.3	20.7	20.33	5	275.017				0	0	0	0	0	0	0	0.0134388	0	0	0.0580773	0	0.0744562	0	0	0	0.0195801	0	0	0	0	0	0	0	0	0.0167757	0.126224	0.0177243	0.0354209	0.0270138	0	0.0149839	0.0453782	0.0529013	0.251873	0.0091719
	188	PPP	Pentose-5-P	15.7	18.1	16.72	2	229.012				0.293399	0.161961	0.204265	0.175244	0.147937	0.286302	0.475931	0.603574	0.334003	0.272675	9.41814	0.338238	5.30577	0.819541	0.536557	0.622343	0.975545	1.63289	0.704588	0.389751	1.23549	0.606369	0.583107	0.943804	18.8133	55.1117	65.6109	36.3403	118.756	72.0641	87.6305	56.6276	43.2439	27.8563	32.3531	18.1505
	189	PPP	Sedoheptulose-7-P	17.1	19	17.65	2	289.033				0	0	0	0	0	0.0145978	0.086142	0.0415066	0.016499	0	3.75773	0	1.32701	0	0	0.0188907	0	0.0328349	0	0	0.0569564	0	0	0	15.6248	65.5735	34.1573	30.8461	41.6783	23.3139	36.6943	18.6912	16.8618	16.2281	13.9244	7.40791
	190	PPP	Erythrose-4-P	8	11	9.81	3	199.001				1.77671	2.10256	1.68893	1.19284	1.72376	1.49832	1.60308	1.03059	0.871419	0.889334	1.02318	0.594312	1.45891	1.19092	0.96469	1.15233	1.57523	1.92326	2.16877	1.82546	1.0223	0.946303	0.830785	0.707284	2.17494	1.90435	1.56754	1.67479	1.09118	1.24228	0.691141	1.23432	0.826023	0.759549	1.12968	177.034
	191	TCA Cycle	Citrate/Isocitr.	15.8	17.8	16.55	3	191.02				19.8545	21.2586	18.6928	16.0499	21.7509	25.6764	27.7174	27.878	23.6104	27.3976	65.6409	31.3743	73.6168	47.6729	51.5534	60.2778	59.8845	61.098	53.0304	34.06	52.3285	47.3915	50.8805	51.158	35.1028	73.8001	49.7434	39.1823	58.6498	50.6501	66.7466	43.6921	45.9069	34.6458	31.0276	24.7126
	192	TCA Cycle	Itaconic acid	15.6	17.8	16.16	3	129.019				43.471	53.131	50.3088	34.2165	39.3833	38.0785	40.1869	39.6596	44.0815	36.7272	70.2645	34.2353	106.127	79.6607	67.0437	69.1178	71.0274	81.1581	77.8724	70.0501	132.018	85.2218	66.9956	84.485	98.0378	65.6974	54.9753	87.844	52.1588	48.2688	39.7201	42.3251	74.2307	63.6322	36.0917	39.3131
	193	TCA Cycle	Aconitate	15.5	17.8	16.36	3	173.009				22.5883	22.4893	18.6001	14.874	21.1429	23.4653	22.3239	21.3152	19.9547	23.1378	31.7155	19.6363	136.134	117.654	80.7838	91.7145	94.4106	117.436	96.1335	63.9696	185.853	123.283	87.598	108.798	18.2271	27.8817	15.4345	15.6038	16.3327	15.3634	13.5323	15.9089	13.7136	9.72612	10.4512	10.2014
	194	TCA Cycle	a-Ketoglutarate	14.7	18	16.18	3	145.014				5.57218	5.58416	5.47752	4.0841	4.65289	5.74354	5.7663	4.73296	4.83336	4.56419	13.1712	4.62794	51.7997	40.5244	28.0595	40.7492	29.8032	34.2178	26.7504	26.8154	50.3735	38.5405	29.7911	41.6806	34.6623	26.8476	27.377	32.7388	16.6727	12.3149	10.4882	13.7524	33.2119	16.7836	19.16	18.9149
	195	TCA Cycle	Succinate	13.9	17.7	16.16	3	117.019				306.071	326.518	272.248	255.684	293.988	284.85	270.113	272.262	242.926	266.768	337.361	240.972	374.186	301.578	265.944	334.848	313.88	309.268	350.452	362.342	445.02	376.644	294.306	403.816	201.088	270.938	186.617	163.916	382.795	264.951	169.578	212.371	221.294	170.845	113.312	110.37
	196	TCA Cycle	Fumarate	15.3	17.8	15.86	3	115.004				27.421	29.9821	29.219	19.3741	25.2555	23.148	23.8071	23.8948	26.1559	23.2908	26.5407	21.9595	35.266	30.9597	32.577	31.9349	32.7151	29.9534	36.4322	36.1817	53.2117	37.3867	30.7719	38.3499	33.008	48.0245	56.6482	41.6436	50.7805	39.1994	45.9923	36.7574	53.4472	39.9016	38.2286	18.9333
	197	TCA Cycle	Malate	15.7	17.8	16.18	3	133.014				152.594	203.025	136.064	111.807	153.316	142.542	127.114	131.623	112.901	161.814	238.066	139.318	245.808	145.583	134.321	176.503	174.782	145.414	137.391	147.136	181.046	153.717	133.748	153.229	110.7	206.229	181.207	186.532	278.846	312.059	203.623	239.245	210.948	273.382	164.397	161.681
	198	TCA Cycle	Oxaloacetate	15.9	18	16.66	3	130.999				0.597501	0.239432	0.280248	0.204886	0.433074	0.440846	0.371536	0.299473	0.312728	0.478136	0.620126	0.415593	0.878259	0.410365	0.692259	0.774603	0.520846	0.876026	0.534015	0.286859	0.424386	0.584849	0.204274	0.240569	0.905573	1.8209	0.970094	0.39925	0.740038	0.659551	1.14816	0.584269	0.785319	0.293014	0.622108	0.417709
	199	Urea Cycle	Carbamoylphosphate	15.6	17.2	16.27	3	139.975				3.23186	4.46896	2.88098	2.59977	2.96872	3.34084	3.24136	3.04935	2.55206	3.30956	3.4305	2.77911	4.67331	3.12557	3.57865	3.97588	4.41341	3.89189	4.24137	3.11472	4.94647	4.09914	3.98628	4.42716	3.02535	3.15899	3.48041	2.82654	2.82286	2.97842	2.07202	2.69681	3.25582	2.46797	2.11912	2.39748
	200	Urea Cycle	Citrulline	15.6	17.2	16.22	3	176.103				260.696	258.628	216.957	190.744	238.979	269.505	262.119	255.271	234.249	270.628	407.438	256.593	355.072	253.723	247.67	324.165	328.893	333.522	270.628	245.449	347.421	297.618	243.859	308.973	22.8427	36.3374	35.6071	44.9143	40.5283	40.492	24.0089	21.3943	64.5539	31.7312	16.414	21.6783
	201	Urea Cycle	ArgSucc	18.3	19.8	18.96	1	291.13				0.339148	8.30005	9.27732	1.84795	0.733779	7.80723	11.5717	2.95778	0.291916	5.78703	21.4997	3.23741	10.7244	6.57073	6.36096	7.23613	7.63587	7.69522	5.47907	5.20807	7.88477	7.41442	5.2281	7.62011	20.2178	47.0509	39.355	24.9294	42.7717	29.1234	36.516	32.8193	54.488	25.5825	19.5291	11.5304
	202	Urea Cycle	Ornithine	18.9	20.7	19.64	2	133.097				102.563	243.884	434.839	114.602	143.516	275.081	497.089	140.361	108.923	254.908	569.597	151.258	3578.18	2918.21	2850.08	2518.99	3584.42	2756.93	2399.95	1786.68	3886.07	3190.77	2277.58	2422.91	29.38	64.4813	50.9289	38.7598	64.6594	96.7529	81.6446	72.5359	59.4154	39.2573	27.0648	22.3766
	203	Urea Cycle	Homo-arginine	18	20.5	19.05	3	189.135				64.8826	68.1714	60.5905	50.8497	65.3716	69.5038	66.981	65.0407	55.1738	65.993	85.6379	64.2736	132.506	96.3525	91.57	104.295	105.87	102.176	89.8819	78.5325	129.301	107.65	75.4812	104.154	19.7276	30.7596	19.4363	15.6383	18.3271	15.6227	15.9431	12.6792	21.0714	18.3563	10.745	10.6687
	204	Pyrimidines	Carbamoylaspartate	15.9	17.5	16.74	4	175.036				0.397375	0.522924	0.456072	0.294775	0.436438	0.652093	0.637027	0.627391	0.411641	0.560641	1.50086	0.529763	4.40587	3.86715	1.83796	2.73231	0.834822	0.954879	0.797296	0.552074	2.48047	2.64485	1.66619	1.91287	3.10494	3.14832	0.237554	0.34745	0	0.0408995	0	0.0201474	1.4905	1.34499	0.264899	0.0295029
	205	Pyrimidines	Orotate	10.4	12.9	11.31	3	155.01				39.9992	41.2937	36.1225	33.7287	37.2236	36.291	35.0279	35.7545	33.561	34.9297	36.6957	32.6262	46.205	43.9592	42.0826	44.9871	36.1471	36.6987	51.5612	50.0285	68.4414	58.5304	53.3688	63.2731	11.3215	31.4091	10.2947	5.82595	4.06475	3.4248	3.51228	2.69618	64.6565	26.7037	6.19315	3.01934
	206	Pyrimidines	Dihydroorotate	12.8	14.1	13.56	3	157.025				0.485397	0.123491	0.255871	0.306353	0.357334	0.232849	0.0901297	0.121052	0.133711	0.319709	0.036584	0.137598	1.67485	2.85367	0.746348	1.70925	0.220925	0.0984343	0.153942	0.174566	0.610045	1.16637	0.744545	0.391844	0.372788	0	0.0564425	0.279403	0	0.00749388	0	0	0	0.0619442	0.0363309	0.0439738
	207	Pyrimidines	Orotidine-P	17.6	19.1	--	6	367.018				0	0	0	0	0	0	0	0	0	0	0	0	0	0	0	0	0	0	0	0	0	0	0	0	0	0	0	0	0	0	0	0	0	0	0	0
	208	Pyrimidines	UMP	15.6	17.5	16.23	1	323.029				1.26425	1.3572	0.829483	0.417283	0.0246886	0	1.50046	1.43122	0.952698	0.370053	206.007	0.613954	42.5071	0.858524	0.229052	0.471528	1.62696	2.16732	1.20816	1.54969	2.18163	0.943006	0.162989	1.01612	176.67	264.94	280.64	253.614	191.132	362.063	246.888	284.813	222.386	191.853	188.346	148.186
	209	Pyrimidines	UDP	17.2	20.2	17.72	3	402.995				0	0.053177	0.146026	0.133976	0.0173862	0	0.195611	0.0781369	0.0532773	0	25.817	0.0335679	17.735	0.0403104	0.017503	0.075088	0	0	0.131099	0.0239546	0.135567	0	0.0248766	0	20.5653	22.4926	14.4458	16.279	37.4867	55.7558	42.7663	45.9495	23.3363	12.3594	10.6345	9.43861
	210	Pyrimidines	UTP	18.9	21.5	--	6	482.961				0	0	0	0	0	0	0	0	0	0	0	0	0	0	0	0	0	0	0	0	0	0	0	0	0	0	0	0	0	0	0	0	0	0	0	0
	211	Pyrimidines	CMP	16.6	18.6	17.14	2	322.045				0.467454	0.677327	0.306487	0.114824	0	0	0.650029	0.716701	0.557608	0.107174	33.9631	0.198244	13.7028	0.249974	0.0171895	0.360672	0.281738	0.591007	0.35833	0.448054	0.694249	0.315853	0.105133	0.174568	38.532	76.7604	64.5148	55.6597	82.472	90.0147	115.254	96.0929	51.3815	40.5399	45.1238	43.9295
	212	Pyrimidines	CDP	18.1	21	--	6	402.011				0	0	0	0	0	0.0159314	0	0	0	0	0.244966	0	0	0	0	0	0	0	0	0	0	0	0	0.0183854	0	0	0	0	0	0	0	0.0372552	0.0118674	0	0	0.0112285
	213	Pyrimidines	CTP	19.6	23	--	6	481.977				0	0	0	0	0	0	0	0	0	0	0	0	0	0	0	0	0	0	0	0	0	0	0	0	0	0	0	0	0	0	0	0	0	0	0	0
	214	Pyrimidines	dTMP	14.6	17.3	15.13	5	321.049				0	0.0267466	0	0	0	0	0	0	0	0	4.2794	0.0225205	0.266007	0	0	0	0	0	0	0	0	0	0	0	0.176428	0.0950837	0.347285	0.106249	0.0785132	0.106223	0.0196216	0.154866	0.342959	0.0520387	0.227161	0.0201974
	215	Pyrimidines	dTDP	17	20	17.61	5	401.016				0	0	0	0.0167126	0	0	0	0	0	0	0.711279	0	0	0	0	0.0209172	0	0	0	0	0	0	0	0	0	0	0	0.0163141	0	0	0	0	0	0	0	0
	216	Pyrimidines	dTTP	18.3	20.6	--	6	480.982				0	0	0	0	0	0	0	0	0	0	0	0	0	0	0	0	0	0	0	0	0	0	0	0	0	0	0	0	0	0	0	0	0	0	0	0
	217	Pyrimidines	dUMP	15.1	18	15.53	5	307.034				0	0	0	0	0	0	0	0	0	0	0.224791	0	0	0	0	0	0	0	0	0	0.0330212	0	0	0	0.0699005	0	0	0.0199139	0	0	0	0	0	0	0	0
	218	Pyrimidines	dUDP	17.3	19.1	17.88	4	387				0	0	0	0	0	0	0	0	0	0	0.308091	0	0	0	0	0	0	0	0	0	0	0	0	0	0.195331	0.820721	0.528173	0.371268	0.415363	0.0209319	0.411556	0.0370409	0.0206264	0.107223	0.186398	0.0340167
	219	Pyrimidines	dUTP	17	24.5	--	6	466.966				0	0	0	0	0	0	0	0	0	0	0	0	0	0	0	0	0	0.012565	0	0	0	0	0.016376	0	0	0	0	0	0	0	0	0	0	0	0	0
	220	Pyrimidines	dCMP	15.7	17.7	16.61	4	306.05				0	0	0	0	0	0	0	0	0	0	0.0395914	0	0	0	0	0	0	0	0	0	0	0	0	0	0.218933	0.463205	0.433567	0.402301	0.141393	0.134215	0.192675	0.278849	0.331855	0.181514	0.28074	0.157252
	221	Pyrimidines	dCDP	19.7	21.7	--	6	386.016				0	0.0155482	0	0	0	0	0	0	0	0	0	0	0	0	0	0	0	0	0	0	0	0	0	0	0	0	0	0	0	0	0	0	0	0	0	0
	222	Pyrimidines	dCTP	19.4	21.6	--	6	465.982				0	0	0	0	0	0	0	0	0	0	0	0	0	0	0	0	0	0	0	0	0	0	0	0	0	0	0	0	0.0152052	0	0	0	0	0	0	0
	223	Pyrimidines	Cytidine	10.5	12.3	11.27	3	244.093				113.032	119.957	104.599	90.1832	109.042	118.824	117.694	116.866	112.166	124.74	558.071	121.122	146.868	53.2458	44.9334	31.667	54.8578	53.5896	44.9898	27.4953	63.5116	42.7598	35.8558	36.7512	95.3839	178.26	242.532	142.746	95.7557	116.958	201.873	136.918	106.981	115.96	183.582	100.256
	224	Pyrimidines	5-Methylcytidine	15.4	16.8	15.98	2	258.108				91.9622	92.5567	58.3792	55.0876	67.1834	71.4908	89.4927	89.004	73.2624	74.715	166.154	76.5324	163.704	158.72	127.171	144.184	175.999	188.889	150.521	125.389	202.094	176.826	121.171	161.931	5285.32	18064.2	16895.9	8352.01	24816.1	29272	17595	16686.7	21303	11326.8	7878.86	4658.11
	225	Pyrimidines	Cytosine	9.1	10.8	9.66	3	112.051				32.7861	44.9579	30.3493	36.4409	31.0452	25.2557	27.2149	28.5102	26.9539	24.9052	36.279	28.0037	27.2662	23.2688	27.103	25.1941	32.4904	29.5324	41.8405	53.3269	32.6473	35.5035	36.6315	34.12	8.31619	11.9518	24.0067	9.82391	16.018	11.3175	10.5135	11.7534	27.2458	13.6009	21.0029	13.5455
	226	Pyrimidines	dCytidine	9.2	11	10.04	5	228.098				19.4615	21.8838	19.516	21.9305	19.4308	14.8027	14.2691	14.2016	14.6934	13.8285	14.1192	14.5976	10.0381	9.17095	13.3442	10.0338	16.3814	14.0345	23.3927	34.7574	15.3197	14.8555	17.6364	19.2483	0.0658524	4.17197	5.49138	1.32417	0.752017	1.02977	2.68655	0.907167	2.1652	1.49294	3.37174	1.33558
	227	Pyrimidines	dThymidine	2.8	5	4.2	3	241.083				25.1139	24.8374	22.2258	17.6993	24.136	25.1962	24.1826	24.7417	24.463	27.0112	25.4972	25.6109	23.9817	29.2846	23.6855	17.274	36.6789	34.8267	37.8512	34.2214	36.094	29.868	23.9705	20.6549	18.9557	29.9419	19.4604	23.2128	15.7546	15.3681	15.0893	21.8455	14.3744	14.0506	12.7216	16.5258
	228	Pyrimidines	Thymine	2.7	4.8	3.77	3	127.05				52.9317	50.0946	45.1819	43.8148	45.4045	45.9188	45.1093	45.2211	46.5935	47.1443	44.9099	45.0144	46.2503	46.4903	45.4073	40.7811	49.4396	48.9416	51.223	52.2785	54.9086	45.9121	42.522	43.9678	30.754	35.838	29.6647	31.6988	19.5685	21.0027	20.8188	25.5527	25.2322	23.3145	22.7508	24.9337
	229	Pyrimidines	Uridine	6.6	9.4	7.82	3	243.062				28.6953	27.8156	24.8426	20.1743	26.8981	29.946	30.3212	30.3584	24.7274	33.8761	70.7632	32.8827	16.7754	23.6844	16.6176	13.1647	15.4275	17.1479	14.1676	10.009	18.0424	16.0992	13.123	12.1393	205.672	388.595	272.773	161.382	328.404	294.269	241.322	193.15	148.674	135.766	150.585	110.796
	230	Pyrimidines	dUridine	3.4	5.9	4.75	3	227.067				29.5443	26.9515	24.6492	20.5315	26.8774	28.8399	27.6822	27.4395	29.361	30.7462	30.0183	28.9571	94.4554	92.4029	77.8964	82.7744	64.3955	60.7094	53.2866	52.0471	106.848	83.4982	70.9591	79.6552	40.2926	63.2281	49.9237	33.0681	69.988	35.0367	34.8147	39.3077	55.4903	40.2945	33.2884	17.2218
	231	Pyrimidines	Dihydrouridine	7	9	--	6	245.078				0.332375	0.317851	0.281113	0.239317	0.32098	0.395858	0.376029	0.402642	0.430033	0.464739	0.432886	0.437727	0.803628	0.615973	0.627036	0.815848	0.649702	0.726757	0.660493	0.571003	0.95093	0.7342	0.548666	0.726706	0	0	0.0399569	0	0	0.0189964	0	0.0491086	0	0.0195585	0	0
	232	Pyrimidines	Uracil	2.7	4.4	3.59	2	111.02				697.597	705.967	624.018	544.163	664.837	691.867	677.149	707.273	660.594	729.148	1979.99	695.762	2086.49	2145.16	1965.86	1735.49	1432.01	1087.47	1107.83	1106.48	2830.24	2371.55	1845.16	2026.02	9383.53	10167.1	10151.5	8332.32	10505.5	8708.96	7501.13	6574.51	10270.6	9769.09	8169.19	6660.88
	233	Pyrimidines	Dihydrouracil	3	3.9	3.31	5	113.036				3.12808	3.79966	3.19023	3.41393	3.70053	2.97372	2.82563	3.30732	3.16545	2.94804	3.20455	2.98912	3.6083	2.88123	3.02933	2.90642	3.35063	2.52768	4.51218	4.63235	5.25809	4.48972	4.12149	4.49387	3.66354	3.31635	3.20689	3.50509	3.01224	3.44756	3.22276	3.20605	2.8004	2.65805	2.44749	2.65211
	234	Purines	AICAR	15.5	17	16.29	3	337.055				0.0669335	0	0	0	0	0	0	0	0	0.0331386	0.442582	0	0	0	0	0	0	0	0	0	0	0.0421662	0.040595	0	0.142318	0.416608	0.172936	0.219016	0.707206	1.53806	0.364145	0.636463	0.683088	0.373642	0.0583888	0.294767
	235	Purines	FAICAR	15.6	17.6	16.51	3	365.05				0.0254795	0	0	0	0.0226546	0.0235787	0	0.0333753	0	0	0.400383	0.021675	0.344456	0.117509	0.119915	0.196089	0.168309	0.138042	0.0734264	0	0.109717	0.0936949	0.0237968	0.106059	2.5552	3.69156	2.26579	3.34576	5.86685	8.55171	5.50522	6.21428	4.69087	2.90388	1.54348	2.07663
	236	Purines	IMP	15.8	17.8	16.53	1	347.04				1.50105	1.04178	0.997192	0.652555	0.0883183	0.0990485	0.489967	0.394777	0.368171	0.0438085	57.9268	0.178641	57.413	0.989468	0.060237	0.101477	0	0.0688287	0.431016	0.0539632	0.741852	0	0	0.035362	247.052	316.385	215.858	322.47	133.087	589.468	284.336	435.963	248.039	267.091	168.486	253.975
	237	Purines	AMP	15.5	17.4	16.1	2	346.056				2.55888	3.67468	4.42179	4.13644	0.175055	0.0921701	3.59521	4.55579	2.98665	1.17147	283.504	2.66229	149.217	5.17432	0.354291	2.58941	2.44582	3.43081	5.02789	2.65565	8.25464	1.48499	1.03054	1.61709	34.7884	173.259	165.955	49.5902	340.688	264.627	276.127	296.442	172.91	96.2023	95.684	25.6898
	238	Purines	ADP	17.4	19.8	18.79	5	426.022				0.0430921	0.0173606	0.0395054	0	0	0	0.014682	0.0320879	0.0208003	0	33.1732	0.380351	6.69355	0.313606	0.0324301	0.05602	0.0196758	0	0.0863065	0.0238734	0.0142143	0.0206807	0	0.0211941	0	0.0201453	0.0163592	0.0127069	0.0606396	0.108227	0.105549	1.97223	0.493117	0.232561	0.111641	0.06173
	239	Purines	ATP	18.5	21.4	--	6	505.988				0	0	0	0	0	0.0135285	0	0	0	0.0128756	0.0183785	0	0	0	0.0189662	0	0	0	0	0	0.0254826	0	0	0	0	0	0	0	0	0	0	0	0	0	0	0
	240	Purines	Adenylosuccinate	18.3	19.7	18.77	4	462.067				0	0	0	0	0	0	0	0	0	0	0.998026	0.0129176	0.285899	0	0	0	0	0	0	0	0	0	0	0	0	0.546643	0.725547	0.0498626	0.788475	0.538423	1.11772	0.904517	0.565222	0.219973	0.340636	0.0136537
	241	Purines	GMP	16.7	18.5	17.25	1	362.051				1.49317	1.85458	2.05129	2.2351	0.0854865	0.0279941	1.13519	1.30214	0.924945	0.298004	166.98	0.937427	116.904	2.35145	0.305944	0.706443	0.610523	0.973718	3.95327	0.603393	4.07649	0.352593	0.375869	0.534922	87.1857	171.496	119.74	100.76	213.194	167.397	158.387	153.964	175.593	121.784	89.0073	79.6707
	242	Purines	GDP	18.2	22	--	6	442.017				0	0	0	0	0	0	0	0	0	0	6.4989	0	2.76187	0	0	0	0	0	0	0	0.0230226	0	0	0	0	0	0	0	0	0.0144505	0	0.799403	0.0558301	0	0	0
	243	Purines	GTP	19.8	22.2	--	6	521.983				0	0	0	0	0	0	0	0	0	0	0	0	0	0	0	0	0	0	0	0	0	0	0	0	0	0	0	0	0	0	0	0	0	0	0	0
	244	Purines	dAMP	15.5	17.4	--	6	330.061				0	0	0	0	0	0	0	0	0	0	0.0199061	0.0198328	0	0	0	0	0	0	0	0	0	0	0	0	0	0.0257158	0.0246243	0	0	0.0414643	0	0	0.0214989	0.0229445	0.016844	0
	245	Purines	dADP	17.6	20	--	6	410.027				0	0	0	0	0	0	0	0	0	0	0	0	0	0	0	0	0	0	0	0	0	0	0	0	0	0	0	0	0	0.0125426	0	0	0	0	0	0
	246	Purines	dATP	18.8	20.3	--	6	489.994				0	0	0	0	0	0	0	0	0	0	0	0	0	0	0	0	0	0	0	0	0	0	0	0	0	0	0	0	0	0	0	0	0	0	0	0
	247	Purines	cAMP	15.4	16.6	--	6	328.045				0	0	0	0	0	0.0404232	0	0	0.0598074	0.0234355	0.101392	0	0.0601184	0	0	0	0	0	0	0	0	0	0.0235776	0	0	0	0	0	0	0	0	0	0.0178474	0.0140073	0	0
	248	Purines	Adenine	7.2	9.3	8.09	3	136.062				270.155	272.167	291.345	304.39	141.882	108.469	281.575	349.685	225.739	184.858	598.444	220.93	576.007	365.463	161.687	255.525	307.717	285.094	272.275	236.11	365.304	320.495	326.233	223.245	459.778	483.962	408.993	289.571	563.382	598.883	459.463	465.68	543.22	367.606	413.606	350.793
	249	Purines	Adenosine	7.7	9.7	8.72	2	268.104				21.1718	8.76414	2.74855	2.50166	0.803964	1.13119	1.5821	0.797674	2.76047	0.203197	313.804	2.01778	102.901	4.24699	3.08552	7.76816	8.85672	4.7576	5.31618	1.53049	7.67253	8.33083	2.83456	9.75192	60.6009	140.446	162.198	124.156	343.529	354.56	432.918	403.92	282.117	153.429	179.942	83.5885
	250	Purines	Methyladenosine	4.7	7.5	--	6	282.12				0	0	0	0	0	0	0	0	0.261385	0	2.68696	0	3.71807	1.53212	2.39612	5.53959	0.270816	0.915422	2.0744	3.05636	1.47397	4.51741	3.14092	6.87252	0	0	0.100208	0	0.238302	0.278658	0.23417	0.178138	0.073065	0	0	0
	251	Purines	dAdenosine	3.2	8	5.13	3	252.109				14.7389	15.09	12.6058	13.3073	12.4609	10.2548	8.269	11.0537	11.3123	9.23558	12.4277	10.2525	93.7327	90.3525	74.4783	82.4791	26.2662	31.474	37.059	36.1587	111.172	99.9983	83.3454	89.2576	33.2921	48.4484	43.6212	35.2146	49.364	36.241	32.8149	32.098	47.6865	39.6796	32.2856	25.2739
	252	Purines	Guanine	9.1	11.9	10.85	2	150.042				1.43359	1.28471	1.69354	2.62859	0.679608	0.712046	1.04837	2.09181	1.47919	0.800878	12.3348	1.1836	5.27059	0.840617	0.554939	0.493819	1.15806	2.6779	2.91778	2.71417	1.72708	0.909381	0.692657	1.25805	7.36949	25.982	28.1245	25.6637	16.2924	32.5922	39.0826	49.9619	18.1849	6.17894	11.5963	16.8902
	253	Purines	Guanosine	11.4	14	12.09	3	282.084				4.27885	4.69358	4.25285	4.16048	4.46661	4.02395	3.62863	3.42462	2.83926	2.7451	1.75755	1.82018	3.05715	3.31137	3.18522	3.28346	3.67532	3.38177	6.26531	4.82993	2.12134	2.12317	1.91469	1.79852	1.60119	3.38457	3.19547	2.03957	9.03403	6.06301	4.8929	6.01722	4.41178	2.30576	1.33292	1.29135
	254	Purines	Dimethylguanosine	9	10.6	9.62	5	312.13				0	0	0	0	0.170319	0	0	0	0	0	0	0	2.8114	2.4752	1.36267	2.21282	0.168124	0.502586	0.406254	0.451374	3.63861	4.98863	2.17425	3.03248	0.287945	0.18286	0.584616	0.178119	1.51743	0	0	0	1.05252	0	0.321875	17.4544
	255	Purines	dGuanosine	9.9	10.9	--	6	266.089				0	0	0	0	0.00616675	0	0	0	0	0	0	0	0	0	0	0	0.0163135	0	0	0	0	0	0	0	0	0.0155672	0.00761048	0	0.0352903	0.0154492	0.0348777	0	0.0133234	0	0.0366744	0.0199944
	256	Purines	Inosine	9.7	11.5	10.36	2	267.073				6.17858	5.79327	5.31378	4.14945	6.47931	4.82966	4.56522	3.81374	4.15711	3.45953	38.022	2.6082	19.7746	3.74622	4.0079	2.55219	5.58589	3.64528	9.29936	6.88137	4.80314	3.56649	3.35671	3.69323	134.143	311.17	339.18	147.982	1288.31	598.399	501.904	444.849	357.313	181.498	143.302	85.4639
	257	Purines	Methylinosine	5.1	8.1	6.6	3	283.104				59.013	69.6833	55.5368	47.9587	62.3317	65.845	60.631	63.2548	53.0927	62.0195	69.0209	59.1423	157.271	127.325	114.637	146.867	176.607	185.275	187.423	159.393	206.54	173.654	117.216	156.826	32.4244	33.0095	23.4684	23.0015	53.5574	32.467	30.5249	39.6562	22.514	22.4631	10.8739	14.3869
	258	Purines	dInosine	3.7	8.1	6.29	4	251.079				0.379473	0.503111	0.475166	0.518985	0.473395	0.490395	0.465095	0.423562	0.391813	0.613116	0.779118	0.460197	7.59725	7.41212	5.46907	6.24529	6.47192	6.46379	3.12766	2.69076	5.8189	5.31167	3.7635	4.63941	0.623279	0.671621	0.384876	0.417316	0.490519	0.467459	0.363759	0.34324	0.499443	0.27663	0.316063	0.316439
	259	Purines	Hypoxanthine	6.9	9.4	8.1	2	135.031				549.987	568.268	513.441	436.067	556.193	603.688	603.774	596.864	525.283	667.04	2010.19	642.829	814.877	26.3589	17.6526	19.3032	296.369	319.871	288.852	223.153	64.7183	29.4839	24.4427	42.2274	3836.63	6415.78	5830.36	2607.06	17656.3	9706.36	7953.44	4799.49	9783.22	5264.23	3463.96	1718.45
	260	Purines	Xanthine	8.7	10.4	9.41	1	151.026				399.39	417.974	342.461	322.906	397.691	396.653	390.707	385.091	351.726	410.171	842.132	399.048	837.514	545.058	495.904	580.799	624.798	660.386	655.241	578.834	798.417	708.771	512.57	684.303	348.633	367.187	294.521	195.958	1135.98	634.4	309.843	307.166	707.046	441.786	240.472	0.683095
	261	Purines	Xanthosine	9.6	11.4	10.3	3	283.068				4.58645	4.94169	4.18037	3.67123	4.6191	4.05292	4.23417	4.38536	3.74593	3.89333	5.24148	4.29508	3.87029	4.60836	5.00834	2.99362	2.89769	1.72792	6.60595	5.69633	6.94007	6.54067	5.64192	6.47892	0.412627	0.805802	0.176819	0.190752	0.831408	0.607273	0.611594	0.251213	0.67991	0.544376	0.223028	0.203577
	262	Purines	Xanthurenic Acid	14.6	16.6	15.29	2	204.03				0	0	0	0	0	0	0.0273789	0	0.0242796	0	0.0982118	0	0	0	0	0	0	0	0	0	0	0	0	0	10.5403	34.3301	16.7343	11.5513	16.272	15.9023	10.1365	12.6082	7.9513	5.06775	5.82749	3.4659
	263	Purines	XMP	17.4	19	17.91	2	363.035				0	0	0.0853952	0.0544244	0	0	0	0	0	0	9.71502	0	18.9605	0.0514578	0	0	0	0	0.135788	0	0.0245006	0	0	0	8.29134	14.1673	10.7477	8.28081	11.2265	4.36137	3.48337	2.029	18.8251	15.1996	11.3213	7.4597
	264	Purines	Uric Acid	13.7	15.9	14.4	3	167.021				20.6678	19.8833	15.5809	16.5153	19.4063	20.3071	18.707	20.9516	18.7422	20.8214	21.5252	19.3257	26.72	24.1805	21.3953	27.9388	27.2542	26.4757	19.9946	21.0249	28.7884	26.3307	20.1392	26.0108	0.706195	0.548588	0.213019	0.449001	0.265631	0.318786	0.208337	0.0518884	0.0219033	0.330606	0.264129	0.1873
	265	FH-Metabs	Folate	16.1	17.6	--	6	440.132				2.89864	2.74208	2.39865	1.80534	3.01366	3.57785	3.36484	3.53324	3.02122	3.56612	3.86159	3.43426	3.97329	4.23483	4.04492	4.86825	5.11409	5.06432	3.70847	2.94041	4.75823	4.73664	3.21775	4.41945	0	0	0	0	0	0	0	0	0	0	0	0
	266	FH-Metabs	Dihydrofolate	16.8	19	--	6	442.148				0	0	0	0	0	0	0	0	0	0	0	0	0	0	0	0	0	0	0	0	0	0	0	0	0	0	0.0222363	0	0	0	0	0	0	0	0	0
	267	FH-Metabs	Tetrahydrofolate	15.5	17	--	6	444.164				0	0	0	0	0	0	0	0	0	0	0	0	0	0	0	0	0	0	0	0	0	0	0	0	0	0	0	0	0	0	0	0	0	0	0	0
	268	FH-Metabs	N5,N10-Methylene-FH4	18.2	18.9	--	6	456.164				0	0	0	0	0	0	0	0	0	0	0	0	0	0	0	0	0	0	0	0	0	0	0	0	0	0	0	0	0	0	0	0	0	0	0	0
	269	FH-Metabs	N10-Formyl-FH4	17	19	--	6	472.159				0	0	0	0	0	0	0	0	0	0	0	0	0	0	0	0	0	0.0166125	0	0	0	0	0	0	0	0	0	0	0	0	0	0	0	0.0109148	0	0
	270	FH-Metabs	N5-Methyl-FH4	17	17.8	--	6	458.179				0	0	0	0	0	0	0	0	0	0	0	0	0	0	0	0	0	0	0	0	0	0	0	0	0	0	0	0	0	0	0	0	0	0	0	0
	271	Biopterines	Biopterin	16.5	18.3	17.28	3	238.093				0.944784	0.775058	0.175942	0.319034	0.23816	0.670698	0.974442	0.843638	0.540547	0.545275	3.70913	0.66058	4.87767	1.42197	1.04684	1.64522	1.56161	1.56219	0.651966	0.83435	1.69835	1.11971	0.540222	0.575653	1.23834	3.41735	3.05075	2.15029	2.72575	2.79127	1.96056	1.97638	4.39268	2.83981	2.61618	1.85205
	272	Biopterines	Dihydrobiopterin	17	17.8	--	6	240.109				0	0	0	0	0	0	0	0	0	0	0.598752	0	0	0	0	0	0	0	0	0	0	0	0	0	0	0	0	0	0	0	0	0	0	0	0	0
	273	Biopterines	Tetrahydrobiopterin	17.8	19.4	--	6	242.125				0	0	0	0	0	0	0.0814438	0.0906891	0	0	117.92	0	11.9517	0	0	0	0	0	0	0	0.117424	0	0.104467	0	0	9.73204	2.63724	0	201.11	45.4379	17.3538	187.354	16.6806	4.32329	4.59904	1.26265
	274	Nicotinamides	Nicotinate	7.3	8.6	7.58	4	122.025				3.34354	3.62099	3.10349	3.44	3.71367	3.12757	3.38228	3.3805	3.19866	3.61856	3.59739	3.3617	3.6322	3.62385	3.43161	4.10889	3.99695	3.21283	5.88024	5.71893	6.50428	5.85737	5.36976	5.88273	6.35235	6.05851	5.55898	4.52873	5.39799	5.85837	4.67508	4.3866	4.13518	3.67305	3.585	3.24817
	275	Nicotinamides	Nicotinamide	2.7	3.5	2.74	3	123.055				663.773	737.156	628.044	509.329	680.632	617.386	566.531	600.033	545.661	622.487	1144.48	587.419	1058.14	459.367	461.929	537.421	656.041	513.722	829.218	823.724	1124.96	911.736	691.712	826.73	2896.08	3130.42	2840.8	2161.95	3867.96	2886.42	3101.96	2234.72	2534.95	2544.98	1806.12	969.991
	276	Nicotinamides	mNAM	11.7	13.6	12.41	3	137.071				2.14343	2.4455	1.71044	2.05495	2.70953	5.12873	4.78594	2.14186	1.50749	1.27252	1.33294	1.81285	35.5626	45.7927	36.5385	44.201	20.4471	7.32827	20.6064	9.26089	62.9662	43.9856	23.9606	24.0745	317.45	930.602	574.503	241.498	174.675	147.88	146.412	117.389	585.078	448.995	287.448	130.352
	277	Nicotinamides	NAD (+)	17.2	19.1	17.81	1	664.116				8.99112	14.8884	5.29694	9.23066	0	0	17.759	18.5076	14.3883	0.968423	466.796	4.46793	381.311	4.58675	0	3.41901	2.138	0.613953	25.9438	1.49756	21.8706	12.4515	8.21607	0	147.806	241.174	186.914	178.185	342.529	330.334	203.157	257.106	198.813	156.499	102.624	120.075
	278	Nicotinamides	NADH	16.2	17.7	16.88	3	664.117				0	0	0	0	0	0	0	0	0	0	0.514253	0	0.692162	0	0	0	0	0	0	0	0	0	0	0	0.0463598	0.557312	0.26348	0.097172	0.683583	0.683128	0.190469	0.317299	0.165081	0.212521	0.0262522	0.0149571
	279	Nicotinamides	NADP (+)	18.8	22	19.82	3	744.083				0.178005	0.0989039	0	0	0	0	0.0800696	0	0	0	82.1628	0.078816	80.9271	0	0	0	0	0	0.118675	0	0.203692	0	0	0	20.6097	31.4584	39.3737	31.8825	78.3842	62.6774	50.5301	52.8525	46.5594	34.7359	20.9534	20.7764
	280	Nicotinamides	NADPH	18	21	--	6	744.084				0	0	0	0.0179738	0	0	0	0	0	0	0	0	0	0	0	0	0	0	0	0	0	0	0	0	0	0.0428757	0.0181818	0	0	0.0196026	0	0.072562	0.046424	0	0	0.0113781
	281	Flavines	Riboflavin	9.9	11.2	--	6	377.146				0.268209	0.410447	0	0	0	0.5407	0.334074	0.531619	0.444512	0.711958	0.924428	0.828985	0	0	0	0.135294	0	0	0	0	0.306555	0	0	0	0.401943	0	0.28524	0	1.98644	0.187753	0	0.254012	0.39742	0	0	0
	282	Flavines	FAD	16.1	17.5	16.72	2	784.15				0	0	0	0	0	0	0	0	0	0	0.25786	0	0.719819	0	0	0	0	0	0	0	0	0	0	0	1.61631	2.75604	4.04181	2.75693	5.26225	3.96962	3.60535	3.12094	4.86105	2.7107	2.17988	1.55188
	283	Flavines	FADH2	16	18	--	6	786.166				0	0	0	0	0	0	0	0	0	0	0	0	0	0	0	0	0	0	0	0	0	0	0	0	0	0	0	0	0	0	0	0	0	0	0	0
	284	Flavines	FMN	15.1	16.4	15.73	5	455.097				0	0	0	0.0229841	0.0299497	0.0269908	0	0	0	0	0	0.0191777	0	0	0	0	0	0	0	0	0.0321682	0.0322239	0.0257941	0	0.065562	0	0.0490924	0.0221034	0.0649974	0.0547508	0.0486875	0.0212776	0.0703379	0.0304615	0.0811669	0.0299142
	285	Flavines	FMNH2	15.7	16.8	--	6	457.113				0	0	0	0	0	0	0	0	0	0	0	0	0	0	0	0	0	0	0	0	0	0	0	0	0	0	0	0	0	0	0	0	0	0	0	0
	286	Vitamins	Ascorbate	11.1	12.7	11.71	4	174.017				0.518131	0.494165	0.446083	0.382521	0.45713	0.4785	0.453473	0.476716	0.440905	0.489946	0.523866	0.39735	0.452171	0.393719	0.358053	0.537895	0.59782	0.738071	0.600695	0.545569	0.606355	0.362588	0.393544	0.69814	0	0.0191848	0.0175048	0.0142359	0.0415769	0.0477391	0	0.0159387	0.0231109	0.0293818	0.0122839	0
	287	Vitamins	Biotin	10.5	12	11.3	2	245.095				60.2546	61.0773	50.2872	45.0169	57.9543	63.791	60.4101	62.1138	60.1935	68.7486	99.9984	63.7148	91.108	74.6081	68.9613	89.0798	93.5393	90.7166	77.9831	68.5431	108.651	92.4899	63.8912	95.7457	10.6754	18.3458	24.4775	14.3878	10.339	12.4116	20.0389	14.5378	11.4687	10.9175	17.9581	10.6097
	288	Vitamins	Pantothenate	11.5	13.3	12.43	2	218.103				146.735	152.3	120	97.1243	139.92	142.503	122.719	133.394	113.866	136.533	143.539	119.399	134.555	111.727	109.551	136.646	146.176	144.177	164.512	148.462	235.337	189.792	127.76	204.573	33.0735	105.777	74.1108	51.5033	155.39	170.429	111.154	96.3336	117.055	69.1611	44.0756	37.6807
	289	Vitamins	Pyridoxal	2.7	4.3	3.23	3	168.066				73.6292	72.6631	65.0534	52.8449	71.2087	80.134	77.295	67.8582	62.1271	71.8684	69.5636	69.1774	424.12	816.12	724.514	454.744	664.198	607.551	554.426	559.751	554.704	525.056	506.196	346.821	360.387	389.553	753.087	162.144	1292.46	317.668	356.034	129.893	895.551	463.818	504.662	62.9501
	290	Vitamins	Pyridoxal-P	12.2	14.3	12.93	3	246.017				2.57093	1.87016	4.33958	0.791093	0.234243	0.0807863	0.145087	0.0993183	3.96618	3.14984	16.4326	2.72301	12.0729	18.0418	10.0222	9.36092	0.550085	0.0832793	0	0	8.24709	1.77943	0.612108	0.719794	3.5044	8.69392	5.25575	4.4354	3.06087	1.65629	0.787442	0.590888	4.44289	0.317437	2.36893	0.646974
	291	Vitamins	Pyridoxine	3.1	5.9	4.42	3	170.081				6966.95	6928.8	5551.97	4078.04	7162.84	7805.19	7923.8	7352.99	6465.97	8119.44	7694.24	7865.16	10739.1	9245.69	9095.72	11843.7	11938.3	10376.4	8629.99	7161.45	13030.6	11866.2	7837.74	11689.6	93.3323	390.131	143.497	206.331	139.148	101.931	299.831	50.0885	306.93	219.36	143.363	23.5557
	292	Vitamins	Thiamine	13	14.7	13.86	3	265.112				146.801	186.31	143.711	169.363	204.988	188.586	149.782	186.77	162.691	197.326	235.693	176.889	182.579	167.197	158.68	251.975	196.013	155.395	189.986	208.63	266.076	277.7	217.076	293.186	84.652	210.95	194.414	99.8722	1004.95	613.459	395.861	505.947	227.666	136.703	108.48	47.8489
	293	Vitamins	Thiamine-P	14.2	15.4	--	6	345.078				0	0	0	0	0	0	0	0	0	0	0	0	0	0	0	0	0	0	0	0	0	0	0	0	0	0	0	0	0.148978	0	0	0	0	0	0	0
										tot. Metabs (*10E-6)		0.160796	0.169012	0.143511	0.126881	0.161265	0.163171	0.156548	0.157272	0.143867	0.162702	0.182291	0.15285	0.243383	0.229507	0.233968	0.24326	0.258335	0.207361	0.209054	0.19508	0.315043	0.273647	0.211538	0.26088	0.115724	0.192099	0.164157	0.12719	0.261011	0.249806	0.177177	0.173888	0.207104	0.145089	0.102967	0.0806378
	Rel. Norm. Peak Area [%]											WatSolMets in Cell Pellets												WatSolMets in Blank Media												WatSolMets in Culture Supernatant
												Ctrl.				w/o Met				Low Carb				Ctrl.				w/o Met				Low Carb				Ctrl.				w/o Met				Low Carb
	Compound			Signal				MIM				1.1.3	1.2.3	1.3.3	1.4.3	2.2.3	2.2.3	2.3.3	2.4.3	3.3.3	3.2.3	3.3.3	3.4.3	1.1.1	1.2.1	1.3.1	1.4.1	2.1.1	2.2.1	2.3.1	2.4.1	3.1.1	3.2.1	3.3.1	3.4.1	1.1.2	1.2.2	1.3.2	1.4.2	2.1.2	2.2.2	2.3.2	2.4.2	3.1.2	3.2.2	3.3.2	3.4.2
	#	Class	Name	from	to	Peak	Qual.	[Da]				Sample_25	Sample_26	Sample_27	Sample_28	Sample_29	Sample_30	Sample_31	Sample_32	Sample_33	Sample_34	Sample_35	Sample_36	Sample_01	Sample_02	Sample_03	Sample_04	Sample_05	Sample_06	Sample_07	Sample_08	Sample_09	Sample_10	Sample_11	Sample_12	Sample_13	Sample_14	Sample_15	Sample_16	Sample_17	Sample_18	Sample_19	Sample_20	Sample_21	Sample_22	Sample_23	Sample_24
	1	Stds.	Lamivudine (neg.)	3	6.8	5.44	3	228.045				101.414	91.9953	99.9208	106.67	96.7456	117.4	122.483	120.511	114.611	132.573	124.408	139.671	92.2374	100.613	94.1923	112.958	107.235	111.104	50.3573	56.3731	52.8672	52.5174	55.4119	55.0114	47.1567	50.2569	46.8827	52.1225	48.4167	51.3088	52.51	54.4556	47.7699	52.4561	50.7704	55.9646
	2	Stds.	Lamivudine (pos.)	3	6.8	5.41	3	230.059				100	100	100	100	100	100	100	100	100	100	100	100	100	100	100	100	100	100	100	100	100	100	100	100	100	100	100	100	100	100	100	100	100	100	100	100
	3	Stds.	Phenolred (neg.)	2.7	4	2.75	3	353.049				112.688	110.473	99.4335	77.4056	109.694	117.117	113.612	117.144	106.028	133.12	111.338	122.733	109.463	93.2704	86.1677	111.098	120.91	119.644	86.0241	76.5559	138.404	113.481	75.7083	108.555	1.62418	3.66381	2.5162	1.62561	1.80868	1.29861	2.51192	0.625343	3.57241	1.48584	1.55946	0.7141
	4	Stds.	Phenolred (pos.)	2.7	4	2.74	3	355.063				120.066	108.25	97.9697	73.7142	111.687	126.259	115.093	115.116	111.426	128.296	91.9208	109.331	103.281	93.9337	93.4229	109.362	116.012	122.48	99.4093	94.4106	123.804	114.391	90.6935	90.2057	1.85883	3.38547	2.80784	1.89221	1.61933	1.30121	2.30845	0.527413	4.59602	1.56804	2.33513	1.01661
	5	Stds.	Sucrose (neg.)	14.8	17.4	15.55	3	341.109				102.357	103.347	93.4468	100.849	109.351	91.6949	90.4471	82.8625	70.475	71.5933	196.747	66.429	164.304	79.6242	78.4143	77.6572	88.1481	81.6025	110.439	105.167	114.739	106.592	92.4038	106.787	243.021	229.304	58.6227	52.1486	212.764	194.497	56.8971	43.5507	122.879	215.854	50.6565	39.5241
	6	Stds.	Sucrose (pos.)	14.8	17.7	--	6	343.123				0	122.437	157.611	119.952	152.626	111.381	374.396	0	0	0	107436	0	400	0	0	0	0	1.15532	0	0	0	0	0	0	1103.81	1132.58	13.1682	0	938.633	810.626	12.5872	1.57143	471.512	1118.21	11.8289	0
	7	non-ess. AA	Ala	14.1	15.5	14.81	2	88.0404				104.995	111.056	95.2126	88.7364	104.632	109.733	105.976	109.712	98.2879	113.085	206.006	114.716	102.102	112.151	100.068	85.6793	101.205	83.3298	78.5417	73.86	142.509	125.54	96.9165	95.9263	74.8628	122.307	103.691	102.124	173.195	180.697	102.353	147.739	125.052	109.884	74.3911	70.8474
	8	non-ess. AA	Arg	18.5	20.5	19.23	2	175.119				110.329	113.434	93.6889	82.5477	113.659	120.73	111.795	113.44	99.3208	117.211	118.824	110.029	102.17	93.0693	89.711	115.05	110.112	113.073	96.0771	90.3674	125.768	112.143	77.6884	119.775	14.8283	29.6813	17.5976	16.5841	22.4562	18.3118	18.4174	14.4307	23.2764	16.7272	10.7188	10.3383
	9	non-ess. AA	Asn	15.3	16.8	15.93	2	133.061				111.958	112.685	90.4521	84.9048	110.708	114.738	104.666	111.17	102.915	112.788	159.074	109.201	127.228	89.3898	79.0215	104.361	108.116	106.299	88.3185	85.2938	116.16	101.61	74.5936	105.914	11.5068	34.3117	25.6824	26.6567	45.7342	79.5588	41.8824	58.842	39.679	28.391	19.4812	17.2247
	10	non-ess. AA	Asp	16.3	17.8	16.85	2	132.03				103.065	114.18	103.778	78.9766	102.406	114.089	118.818	106.055	93.9909	111.094	152.99	98.7969	105.371	93.4142	94.4999	106.715	107.139	104.612	107.461	92.2522	124.533	112.687	88.1304	113.598	35.3158	68.3572	62.8006	44.8508	130.691	117.245	74.4511	84.3939	78.6605	58.4328	40.4259	26.759
	11	non-ess. AA	Cys	14	16.15	16.15	3	122.027				101.121	98.8787	26.7725	36.0402	34.4538	31.1553	41.7149	24.314	26.2939	29.5472	162.388	23.7561	123.74	111.351	84.7523	80.157	90.0317	103.413	99.933	24.6945	96.6077	61.5744	22.342	85.2182	6.31646	3278.86	1962.55	2115.85	3546.35	4661	2596.97	4754.02	2172.97	2350.09	1352.4	2267.28
	12	non-ess. AA	Glu	16.1	17.6	16.64	1	146.046				107.277	113.333	95.1255	84.2651	105.196	108.948	104.108	105.771	94.7561	106.616	155.169	100.467	106.163	99.9487	88.9358	104.952	97.1338	97.6759	90.6696	88.6922	130.717	109.576	84.1333	108.418	99.0268	119.918	86.3431	91.2736	129.637	135.101	75.5264	108.153	174.53	108.108	65.9294	74.7181
	13	non-ess. AA	Gln	15.1	16.9	15.69	2	147.076				109.192	114.607	93.5856	82.6149	109.808	120.084	110.639	112.473	92.7019	109.956	132.75	103.944	148.527	52.87	84.2711	114.332	157.589	285.576	232.604	215.515	87.8792	119.229	91.3057	172.757	117.491	159.611	128.456	139.208	169.881	192.404	177.483	167.882	92.4218	161.603	119.485	92.7857
	14	non-ess. AA	Gly	14.6	16.6	15.2	2	74.0247				108.713	110.29	95.3097	85.687	100.905	106.029	103.747	102.301	95.0114	106.462	241.864	103.564	121.286	98.5169	83.8029	96.3939	85.9947	81.4866	77.095	70.9995	127.55	107.374	86.2388	102.813	70.2711	135.696	108.324	91.5379	175.424	191.772	105.274	137.958	150.966	118.539	83.9467	72.806
	15	non-ess. AA	Pro	12.8	14.5	13.44	1	116.071				108.044	114.208	97.575	80.173	109.862	113.677	99.6674	96.8486	90.5364	100.473	72.1307	89.0061	85.8418	101.905	108.05	104.204	124.017	116.53	119.874	106.354	145.213	122.217	95.0818	115.636	39.8858	53.7456	53.6734	43.5972	73.9322	82.5459	53.341	57.7396	67.5987	51.7867	34.9772	27.9039
	16	non-ess. AA	Ser	15.1	16.9	15.78	2	106.05				109.658	111.777	94.4694	84.0963	105.877	110.06	102.65	104.162	95.0468	104.542	151.366	99.4764	258.233	78.0198	101.559	120.421	249.669	244.068	247.14	215.841	105.706	116.772	98.5308	139.334	87.6298	107.213	98.8161	83.2804	223.47	292.003	218.831	242.314	103.809	95.1777	64.3716	54.0894
	17	non-ess. AA	Tyr	12.6	14.5	13.35	2	182.081				111.071	115.669	96.4363	76.8236	110.137	115.176	100.059	92.8175	85.4665	94.1566	78.348	83.9942	95.9406	101.072	94.3451	108.642	127.173	139.654	127.091	106.497	125.848	113.229	90.7465	113.968	32.8589	55.6651	45.7896	38.0608	54.3936	51.2131	32.9238	37.4103	62.017	47.9666	30.3275	25.4732
	18	ess. AA	His	15.7	17.8	16.78	3	156.077				129.422	117.322	98.9803	54.2759	113.993	141.334	135.816	105.86	82.5409	118.33	269.341	102.651	126.662	95.3226	81.0035	97.012	109.195	90.0628	58.8753	39.3646	100.874	87.8767	47.0471	79.4101	15.4207	51.0804	32.2052	20.4247	57.6161	50.1504	36.981	32.3219	47.7188	23.0378	11.9877	5.98622
	19	ess. AA	Ile	12.3	13	12.46	1	132.102				106.687	114.556	95.0412	83.7162	103.544	102.776	101.738	103.114	92.9135	108.312	104.719	101.121	103.106	90.0666	90.0951	116.733	135.778	121.245	120.859	107.423	139.212	122.258	91.0164	127.942	20.6981	44.8588	37.3772	29.535	47.2796	52.7529	32.1452	34.2487	52.9331	36.4422	26.7324	17.5147
	20	ess. AA	Leu	11.6	12.3	12.14	1	132.102				111.47	111.104	94.8206	82.6049	105.599	117.01	107.881	111.606	98.0176	114.762	115.007	104.288	102.827	90.914	96.9633	109.296	119.209	121.345	103.323	96.8724	113.634	101.623	77.5351	114.394	23.8389	48.0232	39.8176	31.8027	55.4149	51.993	36.3431	37.9806	54.2085	40.1414	25.1436	17.679
	21	ess. AA	Lys	18.9	20.5	19.59	2	147.113				107.942	112.307	99.8004	79.9499	137.016	149.019	121.96	113.423	97.9674	120.651	181.837	112.146	127.585	83.8172	95.6573	92.9409	101.894	96.7533	81.3742	69.1107	112.48	92.7368	68.2931	113.198	25.4173	48.0141	28.9311	32.6149	38.8446	31.5246	39.2784	27.4313	28.4116	25.9455	18.304	19.4444
	22	ess. AA	Met	12.1	14.3	12.8	2	150.058				102.187	106.373	85.5356	105.905	8.59921	4.28809	2.68467	2.46966	80.1265	93.6651	67.0964	51.4347	86.8742	90.2994	88.6995	134.127	6.80816	2.10157	1.90113	1.68323	122.508	121.477	97.9265	96.7295	21.8702	36.9865	34.3531	31.7941	16.1018	11.3949	5.76741	7.2726	49.344	39.9958	22.869	19.1581
	23	ess. AA	Phe	11.3	13.2	11.96	1	166.086				110.864	112.789	93.2766	83.0699	105.078	110.775	106.599	107.485	96.7251	112.861	120.899	107.21	107.268	91.1224	92.1589	109.451	115.319	116.5	103.238	93.5636	128.225	110.361	84.2126	115.688	31.6179	62.0314	46.0203	36.9751	68.1378	66.2653	42.9945	46.1581	65.2414	47.5435	29.6781	24.4602
	24	ess. AA	Thr	14.4	16.1	15.04	2	120.066				113.966	111.188	92.9054	81.9404	102.988	108.406	103.638	104.732	98.3498	105.874	174.141	99.1696	125.759	86.7735	85.5908	101.876	105.507	101.347	97.1204	91.2131	118.789	102.197	81.9046	107.69	66.9173	126.71	104.905	76.3518	165.998	201.002	100.578	130.708	137.51	105.444	68.9604	58.4426
	25	ess. AA	Trp	11.3	13.1	11.96	1	205.097				114.447	110.399	92.1985	82.9552	103.795	111.177	107.446	113.473	102.396	122.358	129.879	111.625	105.823	87.7739	91.6899	114.714	120.428	123.926	102.591	95.1473	127.841	112.17	83.01	117.384	29.0744	67.8329	44.9579	35.7712	72.2812	74.8926	41.2502	46.8768	75.0552	48.4237	27.0557	23.9537
	26	ess. AA	Val	13	14.3	13.31	3	118.086				106.771	112.343	93.0074	87.8788	105.834	106.019	97.9216	101.84	97.8562	109.289	86.809	105.526	94.4732	92.7373	94.9212	117.868	128.751	118.759	121.249	117.945	144.676	131.728	103.155	137.329	41.4095	57.7331	49.8143	45.9976	66.4825	61.5483	41.2182	42.6047	60.6971	55.3437	37.1033	31.7882
	27	BCAA Metab.	Methylbutyrylglycine	8.7	10.8	9.21	4	158.082				99.7751	103.067	93.1564	104.001	122.822	110.511	109.701	113.084	109.108	131.961	132.052	130.149	111.416	92.7548	87.7877	108.041	108.66	112.055	103.703	118.912	181.11	149.148	122.444	155.03	36.8077	37.9759	36.5586	33.2261	51.6129	72.2317	55.4513	35.8802	45.6311	35.7107	36.3431	0
	28	BCAA Metab.	Methyl-2-oxobutanoate	3.1	4	3.46	3	115.04				113.108	98.9188	107.039	80.9343	150.969	142.771	141.624	215.612	148.621	189.62	92.7796	204.113	85.0544	99.5201	107.346	108.079	109.849	104.901	60.7719	47.9726	107.471	87.6544	60.4572	95.7733	8.21764	7.88799	9.95282	10.7204	11.227	8.18217	12.8549	10.1147	11.319	10.3342	13.7614	15.6501
	29	Ac-AA	Ac-Asn	12.8	14.4	13.54	3	173.057				96.3613	115.188	95.5026	92.9483	105.04	82.8992	77.0848	71.0925	69.8592	59.1669	29.9798	51.1557	81.4041	103.972	114.84	99.7833	108.363	85.0226	213.49	204.956	139.795	139.027	128.832	125.19	63.6615	41.645	39.5522	46.1846	38.0039	33.4771	32.4091	34.2233	36.0692	34.2696	34.5021	33.6151
	30	Ac-AA	Ac-Asp	15.7	17.1	16.18	3	174.041				108.935	112.891	91.7194	86.4549	100.509	101.142	96.906	93.3648	84.5287	101.62	2138.37	87.9896	505.962	98.3939	82.6294	118.977	114.658	120.621	121.567	100.719	147.989	130.901	105.272	119.173	111.415	115.382	101.838	80.9977	251.132	260.487	143.617	206.156	148.304	120.387	106.113	47.5361
	31	Ac-AA	Ac-Cys	9.4	11	10.14	3	162.023				146.993	89.8814	72.6833	90.4421	536.086	244.392	237.666	203.761	103.683	66.1852	857.82	87.5652	246.393	122.02	327.008	77.9795	62.121	85.9353	24.591	33.6596	125.578	46.3165	45.78	233.872	627.033	966.391	954.394	1051.83	1025.79	1309.87	1040.08	1435.23	1141.52	1251.39	884.533	1148.3
	32	Ac-AA	Ac-Glu	15.5	16.8	16.18	4	188.056				58.8054	139.66	94.6203	106.915	122.906	67.7251	86.3548	99.2924	92.1819	128.364	1565.95	59.6326	228.297	48.6198	57.1535	65.9294	54.9479	76.4808	86.933	93.9118	132.146	86.2541	47.6323	80.3551	158.837	227.653	185.272	128.376	450.126	364.624	148.167	262.778	384.894	164.849	112.767	89.9901
	33	Ac-AA	Ac-Gly	13	14.2	13.65	4	116.035				109.685	113.35	92.9769	83.9882	100.615	89.8541	82.3293	81.9992	71.9932	75.6771	50.3329	63.7205	95.0856	97.7553	95.6277	111.531	117.965	109.916	148.898	144.111	151.145	129.698	110.013	130.777	91.8331	64.686	65.3123	73.2575	65.199	67.164	59.0509	50.1618	61.2942	66.2044	60.489	60.8704
	34	Ac-AA	Ac-Lys	12.6	14.4	13.82	3	189.123				99.8981	100.753	84.7192	114.629	117.095	78.9481	52.0522	82.1684	74.0756	55.2547	44.0459	69.8483	93.17	95.6548	109.239	101.936	91.2318	68.2622	139.292	151.046	130.111	158.247	161.762	135.583	153.433	206.136	192.006	258.291	159.708	179.222	124.429	178.326	89.2628	129.562	77.0123	128.733
	35	Ac-AA	Ac-Met	9.5	11	--	6	192.069				#DIV/0!	#DIV/0!	#DIV/0!	#DIV/0!	#DIV/0!	#DIV/0!	#DIV/0!	#DIV/0!	#DIV/0!	#DIV/0!	#DIV/0!	#DIV/0!	#DIV/0!	#DIV/0!	#DIV/0!	#DIV/0!	#DIV/0!	#DIV/0!	#DIV/0!	#DIV/0!	#DIV/0!	#DIV/0!	#DIV/0!	#DIV/0!	#DIV/0!	#DIV/0!	#DIV/0!	#DIV/0!	#DIV/0!	#DIV/0!	#DIV/0!	#DIV/0!	#DIV/0!	#DIV/0!	#DIV/0!	#DIV/0!
	36	Ac-AA	Ac-Orn	14.4	16	15.14	3	175.108				109.379	114.123	93.2167	83.2815	107.404	111.004	104.193	101.946	93.4008	105.286	111.255	97.5784	107.803	93.9134	92.1332	106.15	104.446	103.592	93.3089	87.7943	130.701	112.205	81.3823	112.527	18.6712	45.5337	38.8744	26.6292	37.1015	36.435	18.1724	29.0425	65.1093	33.3047	21.6753	16.2159
	37	Ac-AA	Ac-Phe	8.2	10	8.94	3	206.082				117.138	112.199	79.5484	91.1145	119.332	44.6329	59.036	61.6565	74.979	53.486	43.7743	54.983	86.2339	92.0001	132.261	89.5054	84.4593	98.1691	264.72	278.368	386.795	258.899	272.416	271.033	168.604	610.058	194.791	87.4931	183.305	169.438	281.498	86.2226	386.24	193.627	107.816	234.125
	38	Ac-AA	Ac-Ser	16.1	17.6	16.65	2	148.06				109.283	114.765	95.3526	80.5994	106.192	114.871	110.149	111.55	97.5106	113.812	161.413	106.725	110.087	99.6667	86.9974	103.249	98.6023	94.1801	84.3819	76.2946	126.46	106.456	81.5594	102.003	84.6388	118.413	86.8425	89.3237	130.321	118.463	77.9629	97.6527	170.018	111.435	68.7924	74.0176
	39	Glu-AA	GluAla	16.4	18.5	17.02	3	219.098				131.659	80.5459	23.9901	87.7949	130.859	85.0432	34.9883	125.743	116.894	83.8153	84.8875	96.7	165.81	87.879	72.5463	73.7646	76.0183	109.575	59.1262	48.9731	69.608	39.7594	24.9849	78.5024	920.73	2248.32	1470.93	1323.2	2431.43	2704.37	1890.34	1881.86	1656.68	1489.27	909.528	875.147
	40	Glu-AA	GluArg	18.6	20.4	19.23	3	304.162				7.58814	67.508	132.492	15.4819	4.42733	99.1249	151.247	3.04104	6.72386	86.7831	192.809	18.8443	114.128	88.9582	80.5622	116.352	117.986	132.459	93.8627	80.7401	136.69	101.54	64.8157	121.286	196.776	439.04	370.788	236.771	333.007	212.445	208.196	159.487	401.655	306.993	210.214	164.055
	41	Glu-AA	GluAsn	17.2	19.1	17.96	2	262.103				21.9161	87.5223	112.478	23.1562	43.4443	108.831	165.592	58.8494	33.8423	93.6628	524.358	39.0356	177.79	67.9162	71.9036	82.3903	78.5669	96.1598	67.8894	73.6035	100.227	82.1434	55.0935	84.9972	559.512	1645.29	1255.36	873.942	1806.01	2304.29	1757.56	1417.67	1467.17	1123.21	925.497	712.706
	42	Glu-AA	GluAsp	18	19.6	18.64	2	263.087				69.1043	74.7268	153.579	102.59	290.117	162.927	392.282	413.915	362.38	353.806	8222.23	292.211	2271.15	63.8999	93.4294	142.671	121.639	236.268	23.4677	0	77.5156	126.516	87.6109	195.684	2474.94	7421.39	5749.32	3474.32	11590	13567.9	9932.12	7390.68	8637.78	6030.34	3990.47	3211.03
	43	Glu-AA	GluCys	15.9	17.4	16.45	2	251.07				400	0	0	0	0	0	672.92	1061.87	0	0	8812.47	171.707	400	0	0	0	0	234.38	319.151	0	0	0	0	0	59702.4	403785	189131	145864	585810	603043	291270	282120	275729	227224	105438	143469
	44	Glu-AA	GluGln	16.8	18.7	17.73	3	276.119				138.301	75.6961	23.2913	86.0028	126.264	77.6732	31.9196	121.296	120.915	83.0411	38.109	120.007	509.649	86.1294	85.2823	128.588	157.708	143.305	85.8636	110.82	99.7519	97.2028	18.2425	234.139	532.354	1264.67	872.181	755.769	1385.6	1211.02	875.035	839.201	591.157	964.804	409.805	652.887
	45	Glu-AA	GluGlu	17.8	19.4	18.55	2	277.103				124.289	122.144	89.624	63.9426	124.379	116.19	103.172	103.59	97.3551	118.849	274.643	118.298	352.274	97.1771	71.8958	130.927	151.708	168.636	109.527	120.319	148.003	104.637	80.959	137.297	5560.47	10193.9	4652.52	7933.67	12565.4	12840	6539.42	9983.74	14113.3	9429.49	3211	10170.6
	46	Glu-AA	GluGly	16.7	19.1	17.44	3	205.082				113.442	117.039	96.1323	73.3874	109.693	114.671	107.393	107.865	92.4019	100.547	402.558	102.582	261.177	107.722	88.1259	104.152	111.359	114.795	84.0364	83.9094	126.608	94.3963	70.5896	106.659	1171.4	2797.11	2077.46	1477.52	2715.84	2631.65	1631.64	1679.8	2736.88	2147.22	1501.32	1431.21
	47	Glu-AA	GluHis	17.8	20.1	18.55	3	285.119				91.5797	131.444	118.44	58.536	173.113	244.259	120.257	112.584	159.573	222.702	453.632	183.08	228.522	83.0577	72.099	144.843	101.489	167.263	91.6438	24.4344	60.6784	106.893	36.1499	149.746	826.7	2706.33	2321.82	996.657	2036.99	1672.26	1265.03	1002.37	2220.09	1655.22	1095.25	691.085
	48	Glu-AA	GluIle	15.3	16	15.38	3	261.144				111.492	122.943	86.9832	78.5819	102.682	118.918	103.78	96.5846	102.664	98.9142	117.007	105.339	128.527	91.8033	89.0357	119.161	117.523	125.402	112.899	96.0616	148.904	132.194	85.8202	117.673	120.545	279.034	256.764	120.32	274.998	264.026	172.511	152.659	247.176	180.62	161.795	82.1219
	49	Glu-AA	GluLeu	14.8	15.3	15.14	3	261.144				112.406	108.698	102.117	76.7794	110.903	114.651	114.487	116.758	100.717	124.182	123.852	100.81	115.261	96.3854	89.0169	114.598	138.951	145.308	100.536	114.254	140.481	123.96	75.4469	129.045	191.101	426.858	436.738	218.794	551.988	500.46	277.519	334.665	526.917	389.649	269.703	166.912
	50	Glu-AA	GluLys	18.3	20.6	19.39	3	276.155				81.3957	137.529	108.749	72.3264	86.9461	181.929	153.342	171.358	134.736	118.112	1290.55	138.72	395.107	101.271	83.4173	115.312	131.798	159.029	62.5645	68.1147	113.617	95.1263	45.1477	125.029	427.299	1145.4	881.129	584.121	1063.41	780.111	667.218	551.334	679.973	667.953	529.833	371.002
	51	Glu-AA	GluMet	15	16.9	15.67	3	279.101				0	119.767	80.2335	0	0	0	0	0	0	102.855	128.617	0	56.1466	125.216	54.0682	164.569	0	0	0	0	81.1762	41.3143	70.147	81.7078	476.333	1719.96	1115.78	823.09	360.911	121.425	109.807	75.2508	1740.68	1238.04	492.796	631.679
	52	Glu-AA	GluPhe	14.6	16	15.32	5	283.129				116.724	103.188	129.325	50.7621	86.5191	33.2216	126.022	129.732	143.264	59.1107	178.152	171.214	130.646	107.978	75.6788	85.6974	152.921	218.791	136.882	104.934	198.574	158.717	52.4582	114.666	41.7937	547.554	541.073	28.3188	147.694	203.7	79.0341	99.9835	393.569	208.758	97.6755	153.269
	53	Glu-AA	GluPro	12.1	14	13.14	3	245.113				112.134	97.9031	86.001	103.962	97.6024	101.346	106.92	108.173	90.3471	105.109	150.893	99.7848	133.746	79.6851	84.6616	101.908	96.9025	68.3638	90.0928	101.173	148.988	146.081	118.986	138.565	333.343	328.777	285.61	223.054	273.828	288	228.904	231.793	186.687	152.978	157.965	120.574
	54	Glu-AA	GluSer	16.3	19	17.68	3	235.092				94.8398	111.378	128.371	65.4108	126.862	166.964	161.547	100.516	89.745	127.086	590.505	105.119	520.777	80.5467	94.1863	125.267	158.124	199.92	165.868	140.998	132.38	99.6431	76.8908	182.711	548.741	1058.91	1030.21	771.806	2012.05	2040.88	1915.69	1288.96	1038.81	984.058	568.873	545.22
	55	Glu-AA	GluThr	16.6	18.4	17.28	3	249.108				111.991	108.675	121.979	57.3548	95.5672	103.528	156.082	143.26	82.8586	129.917	521.413	131.733	170.994	87.6141	59.6782	81.7135	78.9367	79.169	57.5729	52.312	89.5841	72.9063	49.5128	69.1399	393.19	1192.7	956.549	424.68	915.342	935.95	641.431	521.566	947.031	735.164	609.822	325.367
	56	Glu-AA	GluTrp	14.3	16.3	14.93	5	334.14				#DIV/0!	#DIV/0!	#DIV/0!	#DIV/0!	#DIV/0!	#DIV/0!	#DIV/0!	#DIV/0!	#DIV/0!	#DIV/0!	#DIV/0!	#DIV/0!	0	0	400	0	902.467	0	0	0	0	0	0	0	1436.06	9927.17	3019.76	3323.83	7834.87	11096.2	5313.4	8230.44	8797.53	8263.54	1100.97	4844.8
	57	Glu-AA	GluTyr	15.4	17.2	15.91	3	311.124				0	400	0	0	0	269.311	447.87	512.441	235.04	634.049	705.337	260.1	431.587	65.0004	101.355	133.645	267.624	562.942	384.124	126.454	746.728	311.706	140.972	313.619	969.752	4080.54	3296.3	2221.52	2526.57	1712.33	1053.37	792.398	4915.98	3505.05	1737.47	1222.98
	58	Glu-AA	GluVal	14.9	17.5	16.04	3	247.129				114.671	108.963	88.478	87.8882	110.293	113.916	107.359	109.919	101.459	112.597	132.488	109.221	108.238	92.1947	90.7705	108.797	108.398	118.599	101.616	83.1886	125.896	107.723	84.9669	112.554	40.163	125.764	103.601	43.704	163.065	116.327	86.2057	55.1259	104.465	80.0686	62.4327	25.7084
	59	Glu-Metab.	5-Oxoproline	13.1	14.3	13.65	1	128.035				97.532	110.225	98.5822	93.6613	103.64	87.7247	86.9485	88.4078	87.0939	79.7043	79.1984	81.2866	102.371	95.0597	106.239	96.3301	103.153	63.0391	169.032	167.51	196.966	169.704	147.976	176.054	10.1439	7.74117	7.82986	10.227	6.65804	4.53433	5.84871	4.03627	6.16066	6.41101	7.92409	3.97516
	60	Pro-Metab.	4-Hydroxyproline	14.1	15.6	14.66	3	130.051				106.609	111.814	96.9905	84.5869	106.409	113.502	107.428	108.964	97.2127	114.151	113.367	105	103.433	98.4482	90.3163	107.802	110.636	108.152	98.6347	88.7159	130.459	112.212	86.0087	112.565	36.5243	84.344	65.2922	47.2548	97.4966	144.39	70.2541	93.8246	95.0191	61.7568	43.6666	31.9422
	61	Pro-Metab.	GlyPro	15.1	17.2	15.76	3	173.092				111.541	83.4901	98.7577	106.211	86.9721	126.47	130.553	119.918	142.851	150.554	549.164	143.715	242.753	85.959	87.5075	126.534	148.929	153.725	92.2232	101.706	165.888	105.518	129.222	132.677	415.666	554.445	399.609	358.805	799.363	620.458	337.761	367.819	321.94	546.671	236.309	260.535
	62	Arg-Metab.	Dimethylarginine	17.6	18.9	18.32	3	203.15				106.757	112.123	99.041	82.0793	97.7485	97.2151	100.775	92.1051	81.2041	93.0741	142.034	85.264	141.394	90.2789	78.8168	89.5105	85.9314	77.726	83.1861	73.2183	133.689	104.513	67.5683	100.279	86.2118	160.688	90.227	71.4924	87.6618	60.6985	58.1855	58.2278	61.3423	84.5306	47.989	49.7791
	63	Arg-Metab.	Guanidinoacetate	14.2	15.8	--	6	118.061				105.53	108.041	104.02	82.4086	127.046	127.305	111.76	135.399	89.8507	164.178	234.902	101.814	110.293	81.5142	102.987	105.206	109.42	101.443	96.9566	79.11	111.832	107.793	76.5686	88.953	0	0	4.19382	0	6.69577	3.79476	0	3.61746	7.23069	0	5.51289	0
	64	Arg-Metab.	Guanidinosuccinate	13.4	16.3	13.97	3	176.067				106.285	114.988	92.0204	86.7062	109.526	110.37	109.417	105.239	102.529	113.82	106.946	108.604	104.353	93.6178	90.908	111.121	130.626	132.729	118.125	110.809	139.944	121.436	91.7189	127.443	16.2504	36.6992	30.6811	27.1602	36.1074	36.4357	29.3553	26.4418	40.2288	32.2634	22.4004	15.5472
	65	Arg-Metab.	Creatine	14.2	15.7	14.82	1	132.077				105.515	114.086	96.0234	84.376	107.076	107.623	101.989	106.3	93.9574	105.162	123.173	99.3715	108.596	95.7925	91.0187	104.593	114.872	112.283	102.763	97.5849	122.639	108.515	85.6584	116.865	689.384	1255.53	1061.62	1055.57	1727.04	1818.82	770.656	1366.1	1304.51	1189.65	666.118	813.363
	66	Arg-Metab.	Creatinine	7.6	9.6	8.63	1	114.066				108.901	110.248	93.018	87.8339	111.503	110.237	109.479	114.66	105.316	118.43	112.533	109.592	104.026	97.8808	88.2971	109.796	109.285	112.2	90.8325	83.8452	119.733	108.621	81.7408	110.227	11.5595	18.0597	15.1713	12.8018	30.8656	66.0505	47.4133	33.4005	20.373	16.0951	13.023	12.2708
	67	Arg-Metab.	Creatine-P	17.6	19.4	18.23	2	212.043				#DIV/0!	#DIV/0!	#DIV/0!	#DIV/0!	#DIV/0!	#DIV/0!	#DIV/0!	#DIV/0!	#DIV/0!	#DIV/0!	#DIV/0!	#DIV/0!	#DIV/0!	#DIV/0!	#DIV/0!	#DIV/0!	#DIV/0!	#DIV/0!	#DIV/0!	#DIV/0!	#DIV/0!	#DIV/0!	#DIV/0!	#DIV/0!	#DIV/0!	#DIV/0!	#DIV/0!	#DIV/0!	#DIV/0!	#DIV/0!	#DIV/0!	#DIV/0!	#DIV/0!	#DIV/0!	#DIV/0!	#DIV/0!
	68	His-Metab.	Methylhistidine	15.9	17.9	16.84	3	170.092				121.821	117.256	101.081	59.8421	119.636	133.54	145.483	107.088	86.5631	129.68	172.487	117.161	104.027	105.84	86.3401	103.793	116.541	86.4377	78.6777	56.6572	151.731	127.043	63.116	112.586	5.29253	21.3096	12.3919	7.55485	22.3361	17.4387	10.1788	12.179	21.5342	9.69979	4.57217	1.55369
	69	His-Metab.	Carnosine	17.2	19	17.96	3	227.114				111.537	112.181	96.0833	80.1983	109.295	119.506	111.496	109.6	98.3789	114.793	118.905	110.409	105.1	96.6915	91.6917	106.517	104.515	106.19	91.8459	83.0825	124.123	110.055	81.7052	109.495	8.06999	21.5594	17.0625	10.5042	24.1479	19.5311	17.5392	14.4623	19.1447	11.3662	8.87119	6.96741
	70	His-Metab.	Urocanic acid	7.2	9	8.09	3	139.05				110.821	104.994	91.7192	92.4666	101.322	91.549	86.6516	99.4533	91.6219	87.5793	198.296	86.8025	142.872	78.1425	78.3139	100.671	104.315	89.945	148.88	148.886	157.283	131.981	131.421	121.4	512.501	816.99	740.876	357.136	1581.48	1063.92	892.437	584.942	985.664	617.361	467.101	259.373
	71	Ser Metab.	Hydroxypyruvate	15.5	17.8	16.64	3	103.004				108.672	98.8449	97.197	95.2866	95.9676	96.9713	84.533	84.9042	85.5716	77.4143	85.4221	76.6101	120.561	89.4911	90.0224	99.9259	89.1456	85.5264	127.978	119.069	132.835	118.759	110.08	128.705	136.904	136.378	115.12	108.137	116.652	109.465	109.181	101.253	101.46	91.5407	89.2044	81.4472
	72	Ser Metab.	Phosphoserine	18	19.3	--	6	186.016				#DIV/0!	#DIV/0!	#DIV/0!	#DIV/0!	#DIV/0!	#DIV/0!	#DIV/0!	#DIV/0!	#DIV/0!	#DIV/0!	#DIV/0!	#DIV/0!	400	0	0	0	0	0	0	0	0	0	0	0	35.1009	29.8839	759.945	0	151.552	0	37.6317	26.6817	132.377	23.7652	169.856	111.203
	73	Ser Metab.	Choline	10.8	12.7	11.43	1	104.107				88.1616	103.494	108.769	99.5752	94.2408	50.4612	79.8007	66.2587	75.0325	52.2229	91.6224	66.4709	49.0482	72.4837	127.516	33.5807	34.8104	12.4194	166.52	180.098	134.563	119.195	157.595	127.833	892.753	1391.67	1007.79	680.389	1597.1	1283.11	1134	895.747	1093.37	863.325	652.739	438.319
	74	Ser Metab.	Acetylcholine	15.2	16.8	15.83	2	146.118				113.257	114.679	94.7994	77.2649	111.755	117.582	111.75	113.203	96.3225	116.772	231.259	110.807	137.64	91.7076	81.2112	89.441	104.917	103.534	101.22	92.1163	114.285	104.453	85.2723	107.236	363.869	1149.3	846.236	577.331	1986.02	2690.4	851.104	1758.1	1574.45	916.203	457.23	344.165
	75	Ser Metab.	Dimethylglycine	15	16.1	15.36	3	104.071				102.782	108.233	96.5249	92.4603	107.586	102.145	106.983	114.702	100.961	107.169	245.458	110.008	111.894	98.3328	94.6607	95.1124	100.383	95.3285	111.829	99.8693	139.127	122.428	103.437	113.412	174.786	298.237	205.09	164.201	294.174	297.662	151.306	205.551	322.952	230.79	161.197	115.306
	76	Lys-Metab.	Trimethyllysine	18.4	20.6	--	6	189.16				38.0602	30.9383	235.885	95.1167	140.65	29.8746	134.522	0	0	19.1037	1015.52	13.8212	346.824	44.1478	1.72025	7.3075	27.9815	21.4237	5.23187	3.6824	19.7078	3.04933	0	11.4545	10.6404	71.0924	1.49421	0	1.41284	1.76799	10.1653	0	0	1.20048	0	0
	77	Lys-Metab.	5-Hydroxylysine	19.6	21.4	20.32	3	163.108				105.949	96.059	119.929	78.0632	200.929	200.365	143.49	132.404	101.972	167.86	355.232	149.279	117.319	91.2895	116.315	75.0769	73.3892	74.9778	47.4266	28.9203	91.1322	62.4146	46.8734	112.981	9.12046	25.6849	10.7143	16.5842	4.62723	4.72556	24.7973	4.22187	15.1905	10.1109	4.53747	5.63944
	78	Lys Metab.	Pipecolic Acid	13.2	14.3	13.63	3	128.072				97.267	110.673	98.8743	93.1856	103.166	87.0225	84.3661	88.5396	87.8951	77.8843	79.0742	78.8857	103.271	94.6781	106.682	95.3691	103.321	61.5688	164.237	163.455	192.211	162.268	143.086	169.197	10.7264	9.6121	10.1684	11.9002	9.48765	7.49575	7.22353	5.79259	9.24184	7.76284	9.30523	4.83592
	79	Lys-Metab.	Aminoadipic Acid	16.5	17.6	16.91	4	162.076				89.145	105.04	103.828	101.987	127.513	133.871	140.364	149.04	135.749	147.985	162.262	134.281	110.484	88.7095	90.4828	110.323	110.962	108.988	130.667	123.234	149.487	125.751	99.8087	114.972	3.09578	9.44843	7.31063	6.21196	11.9973	11.4524	8.13061	7.03727	16.6972	13.7697	6.90141	5.14915
	80	Lys Metab.	Oxoadipic Acid	9.6	10.9	9.96	4	159.03				104.609	101.759	94.6946	98.9378	112.841	116.9	106.255	108.663	95.2177	116.103	112.198	105.474	111.9	90.2731	90.9863	106.841	105.889	117.55	116.836	117.802	156.57	139.689	103.766	126.518	67.5834	59.0686	53.5053	48.1091	53.1426	57.4576	53.9999	32.2191	53.3085	48.1787	44.4081	29.956
	81	Phe Metab.	Phenylpyruvate	7.8	10.9	9.19	4	163.04				106.627	106.211	93.7999	93.3623	118.74	112.265	110.194	110.345	100.968	114.403	126.081	117.341	105.278	94.8426	89.1924	110.687	111.016	112.889	92.9544	105.133	176.234	145.241	108.084	132.94	41.6691	46.1098	41.1106	40.8481	49.6029	44.6125	58.3894	24.3482	43.7059	39.6454	40.9084	104.415
	82	Phe Metab.	Phenyllactate	3.5	6.2	5.03	3	165.056				104.026	107.012	99.1173	89.8445	105.302	106.198	98.9006	104.656	95.7709	108.455	170.127	107.664	88.8165	111.144	121.559	78.4797	43.4077	26.1868	27.941	24.7492	163.472	112.171	78.6587	62.2431	77.0854	108.412	128.579	65.0885	57.4252	42.1725	38.9142	39.0698	110.145	76.646	60.0125	33.3048
	83	Phe Metab.	Hydroxyphenylpyruvate	13.7	16.2	14.58	3	179.035				100.014	109.442	93.2472	97.2972	99.7646	83.6093	79.5415	81.9745	76.9179	76.9158	74.1118	73.0022	107.203	98.7599	95.0266	99.0104	96.4797	82.5171	127.323	132.821	146.654	126.619	117.986	125.756	176.253	179.442	151.446	148.939	138.248	127.28	144.612	115.496	105.968	106.066	99.8643	93.1765
	84	Phe Metab.	Homogentisate	2.7	3.4	3.03	3	167.035				76.8943	58.2878	104.844	159.974	77.0309	74.6081	59.7349	68.8591	123.369	84.1402	50.8718	67.5102	116.942	92.6754	70.2516	120.131	115.582	93.389	94.4414	151.365	123.255	113.674	88.4109	169.262	120.657	107.954	73.035	83.0523	72.1046	100.454	85.4487	64.2811	48.102	48.6514	47.3428	53.4618
	85	Phe Metab.	3,4-Dihydroxymandelate	14.4	16.2	15	3	183.03				100.661	76.6855	100.24	122.414	72.809	53.6533	38.9137	26.1712	76.5706	23.9781	21.5211	38.0056	136.71	155.404	64.748	43.1381	75.6427	54.7185	149.427	311.892	148.63	138.936	118.47	105.466	1986.94	1742.81	1338.14	1049.83	725.078	818.516	920.458	757.078	705.781	662.356	751.615	564.568
	86	Phe Metab.	Vanillylmandelate	13.7	15.4	14.56	4	197.046				102.943	106.507	90.8229	99.7274	93.7939	70.4208	67.6616	72.389	72.2512	61.3884	67.9007	56.1044	101.598	95.282	100.299	102.82	100.116	85.9673	124.755	131.672	140.237	116.6	144.828	118.428	314.719	272.989	260.28	256.906	227.603	195.145	188.044	205.743	160.036	167.444	142.481	144.911
	87	Phe Metab.	Homovanillate	8.5	11.1	9.37	3	181.051				101.688	113.137	95.0301	90.1451	105.725	104.445	105.034	100.703	88.9366	109.997	129.972	105.384	103.706	102.166	104.958	89.1692	80.9639	67.1099	70.2777	68.3568	133.356	109.635	86.4976	90.3442	84.4079	113.654	144.177	92.7671	109.847	75.5292	42.3843	71.7062	115.318	95.5642	62.9373	53.9001
	88	Trp Metab.	N-Formylkynurenine	12.2	14.3	--	6	237.087				103.976	107.918	110.388	77.7182	114.082	105.2	123.16	101.27	85.3386	112.799	88.0418	80.9882	121.584	96.1128	87.74	94.5633	103.776	110.208	81.6667	72.5541	75.1907	89.1087	32.2453	83.3522	0	9.26769	4.24375	0	18.543	4.30453	0	4.54529	29.237	14.1103	5.44806	4.71682
	89	Trp Metab.	Kynurenine	11.4	13.2	12.14	3	209.092				100.326	114.632	105.307	79.7348	120.356	131.713	165.054	119.852	124.741	160.513	156.147	143.834	92.6928	94.6128	98.7177	113.977	102.749	105.513	82.3734	68.1731	97.6283	88.9783	67.4595	106.549	8.31577	28.5145	19.8009	12.0098	36.0473	31.5055	11.6713	18.5244	44.1627	17.104	8.67858	6.34899
	90	Trp Metab.	Kynurenate	8.3	10.9	9.41	3	188.035				105.115	121.942	95.1126	77.8306	107.465	95.0437	94.5457	84.968	72.7776	81.3142	102.393	82.1845	113.864	94.1996	102.302	89.6343	97.2281	87.6294	138.486	104.073	146.423	130.647	104.883	120.13	17.8929	9.98699	18.946	15.0427	13.1736	8.80657	4.26219	6.93852	15.453	12.4238	13.1553	0.858442
	91	Trp-Metab.	3-Hydroxykynurenine	8.5	10.8	8.99	4	223.072				190.573	98.7966	60.3287	50.3016	84.9563	70.3787	54.9275	51.3035	42.1998	67.8804	66.6204	45.2621	109.085	93.396	61.0019	136.517	96.1733	131.919	32.8801	42.3531	131.268	180.992	25.9789	118.381	61.5818	97.111	86.958	39.7802	163.534	84.6919	303.649	13.5089	119.655	87.9759	120.45	2629.54
	92	Trp-Metab.	5-Hydroxytryptophane	12.2	13.9	12.67	3	221.092				120.256	110.22	100.533	68.9911	98.2771	103.005	104.576	94.5694	102.96	82.99	485.355	92.4063	349.336	112.556	75.543	111.901	106.782	119.636	98.3362	56.0597	112.307	91.5567	47.6741	87.2207	132.952	81.5763	133.502	40.9411	338.539	173.968	102.152	29.1376	373.824	194.442	114.416	26.3281
	93	Trp-Metab.	5-Hydroxyindoleacetate	9	10.8	9.7	3	190.051				113.746	105.984	93.0303	87.2397	110.199	113.788	102.536	108.436	93.6707	105.683	194.369	120.668	122.245	88.9624	88.2667	100.526	89.8627	76.4061	75.1267	55.3105	135.932	116.817	78.3419	101.129	1243.99	789.69	1323.17	1529.3	1727.52	1739.66	615.607	1364.2	786.619	1080.85	634.592	228.982
	94	Trp Metab.	Quinolinic Acid	8.9	9.7	9.17	3	166.015				96.6194	103.702	93.0248	106.654	97.5883	86.261	88.3905	85.0625	84.3988	83.3847	77.2106	89.9528	99.5265	97.6678	99.0292	103.777	99.2328	88.6076	108.77	114.798	119.799	107.155	104.468	112.322	239.438	42.4462	160.704	140.997	256.317	310.882	33.1111	154.833	297.05	276.376	127.025	19.576
	95	"S"-Metabs	CysGly	16.1	17.7	16.69	3	179.048				#DIV/0!	#DIV/0!	#DIV/0!	#DIV/0!	#DIV/0!	#DIV/0!	#DIV/0!	#DIV/0!	#DIV/0!	#DIV/0!	#DIV/0!	#DIV/0!	#DIV/0!	#DIV/0!	#DIV/0!	#DIV/0!	#DIV/0!	#DIV/0!	#DIV/0!	#DIV/0!	#DIV/0!	#DIV/0!	#DIV/0!	#DIV/0!	#DIV/0!	#DIV/0!	#DIV/0!	#DIV/0!	#DIV/0!	#DIV/0!	#DIV/0!	#DIV/0!	#DIV/0!	#DIV/0!	#DIV/0!	#DIV/0!
	96	"S"-Metabs	Cystine	18.5	20.3	19.21	3	241.031				107.874	110.116	98.3069	83.7031	112.286	125.827	118.474	120.647	106.895	128.046	104.318	117.971	103.659	92.4768	90.9488	112.915	115.785	116.076	93.5009	81.4855	125.503	113.59	79.626	106.393	2.26156	5.04878	7.21296	2.59251	3.69616	2.72685	4.50408	2.28743	9.42287	5.87896	5.81374	2.57694
	97	"S"-Metabs	Homocysteine	12.7	14.7	13.45	3	136.043				122.068	91.8973	80.4009	105.634	120.266	106.49	103.148	98.4728	78.8585	104.044	69.2491	115.4	147.461	89.9572	76.6944	85.8874	88.3201	111.258	78.7337	80.9538	124.437	130.721	69.5904	82.3252	0	5.17039	13.5407	0	4.60354	5.17655	0	7.33775	14.3826	15.4539	3.17857	0
	98	"S"-Metabs	Homocystine	17.6	19.6	18.34	3	269.062				42.2247	108.236	145.563	103.976	145.792	127.809	108.258	69.7564	0	61.4057	130.019	16.5445	99.0552	102.411	96.9142	101.619	101.259	104.98	76.9378	58.5011	112.78	87.4134	72.8767	92.4191	0	0	0	0	0	0	0	0	0.312041	0	0	0
	99	"S"-Metabs	Cysteine-S-sulfate	9.2	10.8	8.62	3	199.969				101.756	109.996	94.3019	93.9463	105.266	100.556	98.9616	101.267	96.2485	104.751	104.803	102.041	103.884	98.695	93.5154	103.905	105.821	96.7327	115.048	115.161	140.838	122.092	104.618	124.894	52.3112	82.1552	52.1334	47.4739	39.7944	41.0011	70.4011	40.1884	39.9751	38.6115	41.0386	208.032
	100	"S"-Metabs	Methionine sulfoxide	15.1	17.4	15.74	3	166.053				94.4732	95.4121	108.468	101.647	28.1004	18.8629	15.1934	14.7749	105.121	83.0402	139.053	59.2496	146.387	78.3626	75.771	99.4797	17.6087	12.6617	12.5926	11.2604	96.1264	89.4251	81.6071	105.715	137.656	58	128.403	64.1789	64.2277	25.5415	33.451	9.61287	262.307	128.322	142.142	57.0319
	101	"S"-Metabs	Cystathionine	18.2	20.2	19.3	3	223.075				105.065	107.882	105.824	81.2299	103.472	108.228	102.347	109.631	101.876	115.985	1086.26	136.807	1067.1	115.128	83.7781	101.094	108.114	113.548	88.2232	61.9327	120.37	108.726	81.5364	100.227	2.65601	1.26898	3.38654	3.32675	0	1.28154	1.08967	0.576093	4.21315	1.85921	12.0619	0.422734
	102	"S"-Metabs	GSH	16.1	17.7	16.72	1	306.077				89.0325	110.968	26.6005	19.5833	16.1883	7.20221	106.238	110.913	58.8299	14.6548	2717.37	75.9495	487.454	124.901	56.2863	118.813	54.2971	23.2799	23.2126	73.3702	100.344	530.668	437.779	56.9957	4079.65	12813.7	4583.14	12946.1	34690.1	62403.1	16807.2	66990.1	13354.9	10299.6	4421.85	12394.9
	103	"S"-Metabs	GSSG	19.4	21	20.12	2	611.145				95.5574	104.443	25.6622	23.9441	3.27452	0	164.69	144.18	90.0808	9.91698	8207.54	75.3921	13913.2	155.246	32.6746	112.079	78.4999	33.8806	226.549	120.629	388.737	200.581	223.161	17.4297	64.2992	26.1727	74.6266	21.0059	91.9917	175.985	63.6362	189.464	100.248	133.652	168.619	62.9974
	104	"S"-Metabs	Hypotaurine	13.9	15.5	14.51	1	110.027				177.43	53.6969	93.9873	74.8858	0	100.414	201.018	220.574	72.0115	127.808	505.776	261.196	0	0	105.311	94.6893	110.822	437.608	122.378	337.528	0	0	0	0	111359	150054	129799	194175	215893	373663	100750	294106	148312	152302	74831.6	158313
	105	"S"-Metabs	Taurine	12.6	14.2	13.21	1	124.007				116.371	123.044	102.436	58.149	107.736	130.336	114.25	95.0339	64.4957	83.2643	58.7002	46.3118	90.7752	96.8588	113.15	99.2158	324.803	358.055	272.644	196.213	55.0931	68.3944	44.579	78.7505	1689.42	2130.86	1776.24	2345.84	2213.99	2864.49	1435.98	2104.87	2153.32	2263.34	1300.68	1983.41
	106	"S"-Metabs	SAH	15.5	17.1	16.22	3	385.129				0	400	0	0	0	0	0	231.932	0	0	62357.5	0	400	0	0	0	0	0	8.39401	0	11.7622	0	0	0	241.32	508.903	503.467	264.999	1371.65	1062.94	949.592	869.165	644.902	413.193	339.264	177.568
	107	"S"-Metabs	SAM	19.6	22.1	--	6	399.145				#DIV/0!	#DIV/0!	#DIV/0!	#DIV/0!	#DIV/0!	#DIV/0!	#DIV/0!	#DIV/0!	#DIV/0!	#DIV/0!	#DIV/0!	#DIV/0!	393.219	5.22713	1.55386	0	0	0	0	0	21.2779	0	0	0	4.19605	156.87	7.70999	0	23.1707	29.8775	102.273	18.0041	3.0697	1.35746	0	0
	108	Yang Cycle	Decarboxy-SAM	9.6	10.5	--	6	355.155				#DIV/0!	#DIV/0!	#DIV/0!	#DIV/0!	#DIV/0!	#DIV/0!	#DIV/0!	#DIV/0!	#DIV/0!	#DIV/0!	#DIV/0!	#DIV/0!	#DIV/0!	#DIV/0!	#DIV/0!	#DIV/0!	#DIV/0!	#DIV/0!	#DIV/0!	#DIV/0!	#DIV/0!	#DIV/0!	#DIV/0!	#DIV/0!	#DIV/0!	#DIV/0!	#DIV/0!	#DIV/0!	#DIV/0!	#DIV/0!	#DIV/0!	#DIV/0!	#DIV/0!	#DIV/0!	#DIV/0!	#DIV/0!
	109	Yang Cycle	Methylthioadenosine	2.7	5.2	4.28	3	298.097				62.4854	113.049	116.977	107.488	20.7377	6.00313	86.2702	60.5193	36.3888	4.11448	5464.2	52.5161	135.477	98.3569	85.1203	81.0454	30.106	29.3368	53.492	44.5563	186.574	149.851	118.977	119.371	70.995	147.842	112.263	84.7391	398.813	348.023	239.027	240.077	115.938	91.6451	62.9029	41.8146
	110	Yang Cycle	Methylthioribose-P	14.6	16.1	--	6	259.005				#DIV/0!	#DIV/0!	#DIV/0!	#DIV/0!	#DIV/0!	#DIV/0!	#DIV/0!	#DIV/0!	#DIV/0!	#DIV/0!	#DIV/0!	#DIV/0!	#DIV/0!	#DIV/0!	#DIV/0!	#DIV/0!	#DIV/0!	#DIV/0!	#DIV/0!	#DIV/0!	#DIV/0!	#DIV/0!	#DIV/0!	#DIV/0!	#DIV/0!	#DIV/0!	#DIV/0!	#DIV/0!	#DIV/0!	#DIV/0!	#DIV/0!	#DIV/0!	#DIV/0!	#DIV/0!	#DIV/0!	#DIV/0!
	111	Yang Cycle	2-Keto-4-methyl-thiobutyrate	2.7	3.7	2.93	3	147.012				82.5512	106.87	86.8419	123.737	53.3405	66.6608	27.6391	10.2825	68.2726	92.7555	323.974	60.3028	47.9726	148.663	120.151	83.2132	3.48112	0.37859	0.0208673	0.0591839	209.397	121.981	105.363	41.5677	0.274721	1.09303	0.689873	1.16456	0.0322455	0.0264955	0.0666176	0.00635647	0.397463	0.139619	0.258056	0.073275
	112	Yang Cycle	a-Keto-glutaramate	9.8	11	10.36	3	144.03				109.306	115.869	94.9924	79.8327	85.7091	102.499	98.1343	92.2194	71.1535	107.293	113.701	120.649	111.801	99.7732	85.2925	103.134	97.3903	104.2	109.842	99.0774	121.553	111.056	85.6548	110.623	38.2834	49.2613	31.5689	25.9355	27.6798	28.3713	55.4682	23.3237	26.5801	23.651	22.1399	19.8512
	113	Polyamines	Putrescine	21.1	23.5	--	6	89.1073				2.61685	2.86983	391.149	3.36389	0	0	0	0	0	0	0	5.77838	118.746	172.725	0	108.528	108.678	153.924	141.485	203.633	537.446	217.992	207.366	262.55	74.0188	0	0	0	0	107.237	615.395	0	47.4687	397.117	0	0
	114	Polyamines	N-Acetylputrescine	12.7	14.2	13.29	3	131.118				88.6303	76.7671	115.712	118.891	76.1684	68.4659	77.2311	66.83	50.2449	58.2385	377.898	38.116	100.4	107.059	55.1113	137.429	107.376	90.8738	54.1499	67.0542	105.94	76.2919	34.7041	90.2819	13.6748	15.5073	16.0132	26.2036	110.072	111.125	57.332	83.0566	9.67988	14.8802	11.8224	14.1697
	115	Polyamines	Spermidine	11.5	14	12.83	3	146.165				106.536	114.285	88.7357	90.4433	89.1943	68.4429	81.9099	63.377	61.9033	52.4215	11.3395	27.1279	84.376	113.34	107.254	95.0303	145.204	95.0994	169.617	197.037	91.1042	86.4798	107.856	73.4816	311.585	94.6703	102.077	129.629	53.4869	56.7345	36.8004	51.0102	42.0753	36.1428	52.7559	63.7364
	116	Polyamines	N-Acetylspermidine	19.7	22.2	20.48	3	188.176				54.4913	109.513	494.642	135.995	22.5875	31.5344	12.9302	13.1528	218.329	77.3864	182.494	90.5031	299.501	152.674	54.7815	92.5444	59.6123	110.272	91.1859	20.831	206.336	28.413	30.4248	132.394	155.237	407.805	87.596	29.6416	182.357	141.536	940.165	92.0884	71.381	28.4673	22.4436	4.17711
	117	Polyamines	Spermine	11.5	14.1	12.85	3	203.223				102.798	112.402	83.9039	100.896	98.3065	83.1649	82.2096	81.9639	84.1929	71.0944	43.0292	80.2736	90.529	104.509	102.713	102.248	89.8598	82.2732	131.525	128.286	128.383	102.429	108.935	99.1363	116.451	52.0125	61.7607	75.105	43.0642	43.8882	34.747	38.5904	43.9255	62.1359	62.8504	63.8078
	118	Carbohydrates	Erythritol	7	8.4	--	6	121.051				102.519	119.54	96.8928	81.0484	116.283	97.809	98.18	104.947	84.0684	103.805	110.589	100.078	104.3	86.2056	91.7184	117.776	121.254	100.06	190.637	164.169	250.369	211.334	148.312	204.174	6.30264	7.63473	9.83172	8.87424	14.2021	6.23614	6.49674	9.59468	6.24724	2.69529	4.6515	1.65911
	119	Carbohydrates	Erythronic acid	6.9	9.3	8.1	3	135.03				106.315	109.958	99.3615	84.3656	107.636	116.849	116.879	115.566	101.725	129.185	389.429	124.471	3941.03	125.198	83.1946	91.6073	1432.58	1547.26	1395.82	1077.33	309.836	139.682	116.458	201.124	18560.2	31052.7	28219.1	12609.3	85400.4	46954.8	38489.1	23212.2	47345.5	25463.7	16760.9	8311.34
	120	Carbohydrates	PRPP	21.7	23.1	--	6	388.945				#DIV/0!	#DIV/0!	#DIV/0!	#DIV/0!	#DIV/0!	#DIV/0!	#DIV/0!	#DIV/0!	#DIV/0!	#DIV/0!	#DIV/0!	#DIV/0!	#DIV/0!	#DIV/0!	#DIV/0!	#DIV/0!	#DIV/0!	#DIV/0!	#DIV/0!	#DIV/0!	#DIV/0!	#DIV/0!	#DIV/0!	#DIV/0!	#DIV/0!	#DIV/0!	#DIV/0!	#DIV/0!	#DIV/0!	#DIV/0!	#DIV/0!	#DIV/0!	#DIV/0!	#DIV/0!	#DIV/0!	#DIV/0!
	121	Carbohydrates	dRibose-P	5	8	5.95	3	213.017				123.811	119.813	107.373	49.0023	116.219	129.949	129.193	76.0184	53.5165	59.9339	63.229	29.8467	127.613	104.345	97.168	70.8736	136.714	155.277	136.004	82.8698	36.9279	34.0004	27.9179	30.0278	8.79058	9.76356	8.50506	5.4863	7.88201	7.35893	8.26243	6.3667	7.29626	5.97775	8.91435	8.96877
	122	Carbohydrates	Ribitol	3.7	5.3	4.31	3	151.061				110.534	107.857	92.9833	88.6255	99.8427	102.6	97.857	129.177	97.8613	100.295	103.075	97.3553	97.4218	93.0434	101.733	107.802	135.149	112.762	122.211	128.46	135.397	110.126	104.647	105.372	132.428	145.868	123.082	68.7092	222.648	135.289	107.304	58.5286	191.065	134.722	85.2463	55.2652
	123	Carbohydrates	Aldohexose	10.1	12.6	10.71	3	179.056				101.47	112.501	94.5182	91.5106	107.394	101.994	98.3988	101.901	94.2212	102.584	101.176	99.4381	96.1997	101.196	106.181	96.4232	108.225	80.5144	92.6559	91.7481	131.056	112.083	93.1102	106.822	5.36337	5.46029	8.59326	8.8948	8.54565	8.16718	8.80037	11.465	6.75289	4.46379	4.31082	2.65939
	124	Carbohydrates	Fructose	8.8	9.6	9.39	3	179.056				111.355	94.5314	94.1133	300.9	114.456	69.9073	116.929	90.4825	84.7308	131.065	89.9403	77.24	85.3063	92.5427	136.083	86.0675	109.49	153.62	127.971	238.821	162.352	109.553	105.995	116.526	37.5028	12.6207	118.009	51.0987	48.8969	66.4654	50.523	53.9387	105.337	62.7764	112.196	8.33239
	125	Carbohydrates	Fucose	3.7	5.6	4.64	3	163.061				55.954	132.747	118.994	92.3052	124.518	137.32	133.855	132.303	51.2885	143.367	139.579	142.962	108.09	94.2377	94.7361	102.936	114.557	106.546	103.608	94.8628	137.783	114.379	92.8186	116.759	5.32469	11.6012	11.8397	8.46598	14.0976	12.516	9.77645	11.9404	16.5197	7.92567	7.69661	3.73344
	126	Carbohydrates	Gluconolactone	4.9	7.4	5.97	3	177.04				116.34	122.271	103.338	58.0509	119.434	100.371	86.698	67.9584	50.1743	49.3336	71.0732	31.3274	129.507	92.3777	100.835	77.2806	129.629	123.547	249.283	175.23	106.833	93.7747	84.0311	95.5734	211.731	261.583	256.645	160.421	227.191	203.741	236.363	186.436	130.67	124.196	209.762	196.341
	127	Carbohydrates	Gluconate	15.4	16.4	16.16	3	195.051				115.364	120.501	96.2387	67.8965	112.118	126.821	127.913	110.576	92.356	116.655	444.626	103.635	143.046	90.6961	81.3545	84.9036	96.6001	84.8761	73.6163	67.1791	100.134	78.8335	60.1025	86.3861	369.694	902.516	1008.92	517.382	3411.31	2795.29	946.694	2112.24	1268.51	752.777	362.219	216.537
	128	Carbohydrates	Glucosamine	12.8	14.4	--	6	180.087				149.897	120.278	99.0482	30.7762	113.024	123.129	105.949	51.8116	30.5673	34.2629	25.6342	12.4343	125.927	118.802	94.0931	61.1784	166.161	207.273	170.605	87.5363	25.1332	27.6544	18.0601	17.6338	0.290919	0	0	0	0	0	0	0	0	0	0	0
	129	Carbohydrates	Glucosamine-P	16.1	18.1	17.25	3	258.038				134.268	142.601	65.1233	58.0077	80.2412	88.4014	275.202	275.057	136.381	107.051	272.936	169.242	268.711	110.473	76.4172	113.11	115.803	139.743	88.5389	48.8902	77.2595	94.3243	56.5166	88.5837	141.777	274.27	284.843	198.425	610.267	623.021	429.719	488.747	451.571	280.472	192.454	132.087
	130	Carbohydrates	GlcNAc	10.9	13.9	11.91	3	220.083				39.4025	85.1314	114.869	185.94	151.255	215.375	244.307	285.797	311.539	299.347	252.768	244.245	95.7869	97.6399	93.2001	113.373	103.603	104.942	193.244	203.695	220.231	149.626	122.854	110.016	181.486	110.833	134.301	97.3734	174.251	184.876	125.53	88.4653	246.059	152.554	192.331	361.017
	131	Carbohydrates	GlcNAc-sulfate	8.5	10.1	9.21	4	300.039				105.17	115.617	91.1288	88.0835	103.693	87.6467	87.7048	91.044	85.8425	95.8456	93.2868	90.9652	101.507	95.7752	79.8063	122.911	119.786	115.753	100.059	98.2239	106.848	100.207	92.5882	94.8561	10.46	4.95079	9.82226	10.7609	13.7522	12.1161	3.94136	9.59031	10.9803	7.12832	4.52803	576.889
	132	Carbohydrates	Neuraminic acid	7.7	9.9	8.72	2	268.103				329.946	144.615	55.3848	38.8999	22.0627	19.2815	24.5862	11.1067	41.8993	4.78771	4005.86	47.5295	1594.89	99.5175	66.852	133.631	142.286	74.2979	88.0325	27.0651	127.627	131.912	50.2477	148.125	920.483	2135.56	2479.45	1888.99	5245.02	5435.46	6687.4	6184.35	4354.06	2381.24	2802.8	4.88574
	133	Carbohydrates	NANA	15	17.4	15.88	3	308.099				112.224	115.292	89.3423	83.1419	109.588	112.911	116.587	113.326	92.5216	116.462	261.33	99.7621	182.364	99.3866	90.8385	109.775	122.423	123.364	107.407	84.4972	130.316	107.74	74.9262	117.053	1185.47	1184.84	1134.95	866.76	3870.13	3054.16	1864.73	1890.41	1426.3	862.181	638.898	747.828
	134	Carbohydrates	UDP-Glc	17.4	18.9	18.15	1	565.048				89.2073	110.793	14.4744	1.88748	0	0	198.406	183.397	120.566	6.02195	10367.9	36.967	53046.5	0	0	300	173.4	1712.54	1012.75	4215.29	2337.42	1314.61	876.587	0	66214.6	170103	103791	123469	60196.4	121805	112996	127371	73700.9	81535.4	74316.8	65024
	135	Carbohydrates	UDP-GlcNAc	17	18.5	17.74	1	606.074				93.5238	106.476	26.673	31.367	0	0	177.312	147.065	152.671	5.8081	11336.7	53.4283	38599.6	52.821	0	247.179	635.784	894.578	2012.25	1785.8	1959.67	1286.24	753.295	237.199	1.5251e+06	2.63619e+06	1.61702e+06	1.38891e+06	2.62025e+06	2.58457e+06	2.14024e+06	2.39804e+06	1.90087e+06	1.2936e+06	1.09999e+06	729928
	136	Carbohydrates	UDP-Glucuronate	18.7	20.2	19.36	1	579.027				66.3138	87.4884	160.917	85.2805	0	0	198.488	164.26	134.181	0	11938.3	28.3906	33241.5	95.657	0	204.343	21.4246	47.735	448.577	183.944	572.67	34.6747	33.2617	0	52817.3	33417	26836.5	38081.2	118090	213866	150814	156629	56674.4	23752.2	18881.4	22518.5
	137	Glycolysis	Hexose-P	16	20	17.59	3	259.022				85.1247	120.628	94.2476	36.0279	27.3949	67.794	180.743	118.576	46.0314	41.1327	1538.66	42.629	1071.18	122.787	93.2809	83.9324	131.232	153.951	106.466	54.4938	43.8638	35.6912	23.8581	41.6845	1626.67	2334.03	2069.05	1274.04	3218.35	2164.06	2185.15	1273.26	3179.21	2263.71	1266.45	687.454
	138	Glycolysis	Fructose-1,6-P2	18.3	22.5	20.1	3	338.989				135.967	64.0328	19.1486	14.939	19.0016	10.321	125.234	144.048	60.0707	46.0564	1039.64	101.527	916.671	107.262	67.4943	125.244	138.55	131.279	31.4822	29.7691	30.2221	84.8141	98.7049	32.7947	875.62	680.918	1749.2	1091.86	1598.56	911.09	799.642	696.798	1828.86	2160.41	1915.28	597.384
	139	Glycolysis	Glyceral/-on-P	15.7	18.6	16.18	3	168.991				124.729	0	0	75.2713	0	70.357	0	0	0	0	23872.5	191.78	400	0	0	0	0	0	0	12.6858	0	7.55923	2.65948	14.5218	1312.7	2640.45	4373.44	1651.41	5082.27	3682.59	4662.18	2814.19	3180.43	1363.55	2760.91	649.39
	140	Glycolysis	Diphosphoglycerate	19.7	21.3	--	6	264.952				#DIV/0!	#DIV/0!	#DIV/0!	#DIV/0!	#DIV/0!	#DIV/0!	#DIV/0!	#DIV/0!	#DIV/0!	#DIV/0!	#DIV/0!	#DIV/0!	#DIV/0!	#DIV/0!	#DIV/0!	#DIV/0!	#DIV/0!	#DIV/0!	#DIV/0!	#DIV/0!	#DIV/0!	#DIV/0!	#DIV/0!	#DIV/0!	#DIV/0!	#DIV/0!	#DIV/0!	#DIV/0!	#DIV/0!	#DIV/0!	#DIV/0!	#DIV/0!	#DIV/0!	#DIV/0!	#DIV/0!	#DIV/0!
	141	Glycolysis	3-Phosphoglycerate	15.6	19.1	18.2	3	184.986				113.846	86.1541	37.3382	34.2803	35.5365	91.6913	123.179	158.653	96.0427	141.33	3735.91	187.664	2162.91	46.9516	69.1051	183.943	158.957	387.542	24.5052	66.3131	97.6244	63.4537	223.603	81.1639	1275.81	4413.52	6196.62	4474.91	3956.17	2902.96	6096.32	3641.58	4285.09	3791.32	4918.03	1933.2
	142	Glycolysis	Phosphoenolpyruvate	17	19.1	17.59	3	166.975				648.381	0	129.424	70.5761	0	160.368	141.899	136.489	254.327	89.0975	3035.44	373.082	1089.4	123.058	21.2569	76.942	63.3245	96.5592	0	95.0507	89.5817	61.1886	96.2753	74.4078	3527.41	5751.02	7726.78	7894.75	6100.02	5359.82	7844.45	5052.11	7825.18	7081.54	7298.54	3434.59
	143	Glycolysis	Pyruvate	4	7.5	5.49	3	87.0088				99.2323	107.631	104.605	88.5317	113.056	109.65	95.4764	91.4574	79.795	80.0171	155.879	68.1946	112.831	105.838	86.7029	94.6278	93.4435	77.1049	106.713	98.4782	157.862	148.71	129.063	131.704	12.6476	11.4018	12.418	16.3056	14.5475	10.6518	8.11407	13.2265	10.3007	7.74086	8.03905	6.57921
	144	Glycolysis	Lactate	10.1	13.1	10.75	3	89.0244				102.011	113.333	96.4395	88.2168	110.725	107.205	103.927	105.084	97.1758	107.979	111.23	104.059	87.7036	101.693	116.16	94.4432	110.717	49.9368	49.6575	51.2094	128.988	107.513	83.8185	86.536	18.7732	18.5642	21.8053	22.743	22.5115	21.2656	24.3089	23.9138	18.5619	13.8881	12.9847	9.78787
	145	Glycerol Metabs	Glycerate	9	13	11.42	4	105.019				94.6466	112.552	94.3155	98.4854	103.637	85.913	84.7179	86.1945	82.0523	81.6745	83.9898	76.4309	102.179	95.7084	98.7866	103.326	102.744	92.7952	138.708	137.738	150.817	130.297	116.846	129.625	218.246	178.762	176.333	167.359	154.288	148.156	121.714	133.405	110.498	107.28	96.636	89.1561
	146	Glycerol Metabs	Glycerol-3-P	15.5	17.5	16.18	3	171.006				63.7209	146.6	130.123	59.5557	35.6686	67.2557	177.013	46.2076	47.8375	145.061	1837.65	135.12	259.492	115.386	100.061	84.5533	116.479	159.858	69.1034	25.1167	105.574	100.695	77.0322	79.0083	769.313	1828.21	1750.49	878.106	5538.87	2730.95	1866.39	1162.01	1765.63	1399.04	711.755	668.34
	147	Glycerol Metabs	GPC	15.3	16.8	15.98	2	258.11				123.445	124.243	78.3651	73.9467	90.1834	95.9653	120.13	119.474	98.3435	100.293	223.036	102.733	110.28	106.922	85.6689	97.1298	118.562	127.245	101.399	84.4683	136.141	119.119	81.6271	109.085	3560.47	12169	11382	5626.35	16717.4	19719.2	11852.9	11241	14350.8	7630.32	5307.61	3137.95
	148	Glycerol Metabs	GPEA	15.6	17.2	16.3	1	216.063				116.045	119.083	82.4479	82.4245	98.6638	98.7487	106.15	115.669	93.2615	93.8996	722.877	100.807	197.451	105.087	79.6996	115.213	111.677	120.119	89.8327	105.966	170.385	125.575	91.0438	131.529	6099.58	5960.25	4670.22	7726.14	8276.76	12459.7	7959.63	10940.7	6835.56	4738.05	2870.03	4931.04
	149	Glycerol Metabs	GPI	17.1	18.7	17.89	2	335.074				86.2766	113.723	7.25582	4.68523	5.18475	6.55222	234.792	206.639	99.0987	20.7961	84.7573	47.1523	724.769	115.602	88.9835	95.4144	88.711	103.445	69.2297	103.85	118.837	134.385	98.3834	65.9092	694.009	1646.83	1602.28	645.983	2707.94	1954.53	1669.55	1222.77	1588.61	1301.64	1094.77	674.128
	150	Glycerol Metabs	GPS	16.5	18.4	17.22	3	260.053				128.097	138.266	63.9438	69.6929	76.4088	91.9664	259.679	239.008	104.656	100.405	182.939	124.843	175.004	73.8101	62.8691	88.3165	84.2611	92.1385	57.847	54.9895	84.0423	81.6778	51.6874	76.1652	92.7916	164.087	152.478	135.431	420.613	406.677	351.83	303.686	223.029	157.603	126.633	83.0498
	151	Phospholipid Prec.	Phosphoethanolamine	17.5	19.5	18.09	3	142.026				149.064	117.027	67.1366	66.7726	39.6925	26.1839	24.6606	32.7242	32.8711	53.8507	1718.85	106.55	491.505	81.6501	130.978	87.3717	82.5759	34.0455	18.1226	6.59615	159.423	94.6281	126.689	18.7588	379.996	1886.31	1563.33	334.689	6636.66	4239.51	3015.96	4711.08	1609.38	1399.24	773.597	297.382
	152	Phospholipid Prec.	Phosphocholine	15.3	17	15.96	4	184.073				115.089	152.825	78.5289	53.557	49.0756	22.3527	18.8925	47.466	32.3832	19.7242	67.1647	1032.9	185.54	119.09	43.1234	52.2469	24.0649	21.6276	31.5194	2.03049	16.1861	6.67039	25.2619	27.8413	194.976	816.852	702.512	327.128	1049.71	1777.52	1222.62	864.177	1570.25	750.808	468.64	262.263
	153	Phospholipid Prec.	CDP-Choline	17.5	18.9	18.09	1	489.115				46.2193	98.4282	139.66	115.692	0	0	300.972	292.309	92.0922	6.55458	16836.2	25.2169	12467.5	161.155	0	38.8452	0	50.9097	1433.82	56.6638	2264	277.445	151.14	0	6452.87	29711.2	16607.9	9099.95	42721.6	62107.2	28344.3	45065.4	18160.6	15783.1	6526.6	5283.64
	154	Phospholipid Prec.	CDP-Ethanolamine	17.5	19	18.14	1	447.068				86.1359	146.036	81.4234	86.4049	0	0	175.969	132.388	27.0402	0	14542	70.4049	14607.2	158.475	0	41.5249	18.9583	27.8507	608.793	75.2038	1080.42	115.443	99.2584	0	4723.88	14238.9	10754.9	9038.2	8748.35	19226.6	10419.6	15622.4	5692.66	9872.5	8355.73	7486.54
	155	CoA Metabs.	CoA	16.8	18.5	--	6	768.122				#DIV/0!	#DIV/0!	#DIV/0!	#DIV/0!	#DIV/0!	#DIV/0!	#DIV/0!	#DIV/0!	#DIV/0!	#DIV/0!	#DIV/0!	#DIV/0!	#DIV/0!	#DIV/0!	#DIV/0!	#DIV/0!	#DIV/0!	#DIV/0!	#DIV/0!	#DIV/0!	#DIV/0!	#DIV/0!	#DIV/0!	#DIV/0!	#DIV/0!	#DIV/0!	#DIV/0!	#DIV/0!	#DIV/0!	#DIV/0!	#DIV/0!	#DIV/0!	#DIV/0!	#DIV/0!	#DIV/0!	#DIV/0!
	156	CoA Metabs.	Dephospho-CoA	14.7	15.8	15.23	4	688.156				#DIV/0!	#DIV/0!	#DIV/0!	#DIV/0!	#DIV/0!	#DIV/0!	#DIV/0!	#DIV/0!	#DIV/0!	#DIV/0!	#DIV/0!	#DIV/0!	#DIV/0!	#DIV/0!	#DIV/0!	#DIV/0!	#DIV/0!	#DIV/0!	#DIV/0!	#DIV/0!	#DIV/0!	#DIV/0!	#DIV/0!	#DIV/0!	#DIV/0!	#DIV/0!	#DIV/0!	#DIV/0!	#DIV/0!	#DIV/0!	#DIV/0!	#DIV/0!	#DIV/0!	#DIV/0!	#DIV/0!	#DIV/0!
	157	CoA Metabs.	Ac-CoA	16.6	18.1	--	6	810.133				#DIV/0!	#DIV/0!	#DIV/0!	#DIV/0!	#DIV/0!	#DIV/0!	#DIV/0!	#DIV/0!	#DIV/0!	#DIV/0!	#DIV/0!	#DIV/0!	400	0	0	0	0	0	0	0	0	0	0	0	0	0	0	0	0	0	0	40.8857	0	0	0	0
	158	CoA Metabs.	Prop-CoA	14.1	15.4	--	6	824.149				#DIV/0!	#DIV/0!	#DIV/0!	#DIV/0!	#DIV/0!	#DIV/0!	#DIV/0!	#DIV/0!	#DIV/0!	#DIV/0!	#DIV/0!	#DIV/0!	#DIV/0!	#DIV/0!	#DIV/0!	#DIV/0!	#DIV/0!	#DIV/0!	#DIV/0!	#DIV/0!	#DIV/0!	#DIV/0!	#DIV/0!	#DIV/0!	#DIV/0!	#DIV/0!	#DIV/0!	#DIV/0!	#DIV/0!	#DIV/0!	#DIV/0!	#DIV/0!	#DIV/0!	#DIV/0!	#DIV/0!	#DIV/0!
	159	CoA Metabs.	Malonyl-CoA	19.4	20.7	--	6	854.123				#DIV/0!	#DIV/0!	#DIV/0!	#DIV/0!	#DIV/0!	#DIV/0!	#DIV/0!	#DIV/0!	#DIV/0!	#DIV/0!	#DIV/0!	#DIV/0!	#DIV/0!	#DIV/0!	#DIV/0!	#DIV/0!	#DIV/0!	#DIV/0!	#DIV/0!	#DIV/0!	#DIV/0!	#DIV/0!	#DIV/0!	#DIV/0!	#DIV/0!	#DIV/0!	#DIV/0!	#DIV/0!	#DIV/0!	#DIV/0!	#DIV/0!	#DIV/0!	#DIV/0!	#DIV/0!	#DIV/0!	#DIV/0!
	160	Acylcarnitines	Carnitine	14.4	16	15.08	1	162.112				132.354	112.538	95.3704	59.7383	127.964	138.417	171.311	115.319	91.6645	157.553	419.566	132.763	123.364	95.8877	83.1153	97.6331	107.152	87.659	76.61	54.3426	138.569	120.025	68.2688	107.803	577.886	1312.44	1032	793.341	2820.13	2766.41	837.367	1462.59	2608.52	1240.39	440.93	386.751
	161	Acylcarnitines	AC-(02:0)	13	14.2	13.57	1	204.123				106.981	111.138	94.6413	87.2397	108.253	105.527	99.0838	103.181	97.0802	111.27	77.6317	104.685	89.25	101.163	97.8728	111.714	124.764	97.4604	118.09	117.837	143.614	127.888	102.697	126.308	265.902	248.338	168.489	261.106	216.391	404.831	172.41	231.271	206.42	287.124	164.509	201.97
	162	Acylcarnitines	AC-(03:0)	12.2	13.3	12.76	1	218.139				94.8163	111.471	90.9821	102.73	86.7815	70.988	71.6793	75.3084	84.1618	80.5098	52.9065	71.6753	83.7156	106.628	113.474	96.1829	95.9802	83.1105	116.528	118.783	176.453	178.731	153.022	144.124	25.4189	50.8239	54.7123	145.808	35.4179	89.2978	19.5577	192.073	66.7242	44.7094	33.965	189.538
	163	Acylcarnitines	AC-(04:0)	11.4	12.6	11.99	1	232.154				108.803	116.294	93.4772	81.4254	107.176	114.946	111.333	100.758	85.9177	111.827	111.056	94.5139	111.283	85.5406	94.4947	108.682	122.41	134.818	112.34	108.524	132.925	113.545	86.704	118.406	37.8625	84.5331	42.2559	105.368	42.309	177.024	52.3371	92.7222	98.2289	67.3257	28.7227	37.4492
	164	Acylcarnitines	AC-(04:1)	11.4	12.6	12.14	5	230.139				77.137	0	170.161	152.702	159.251	93.8204	0	0	182.827	0	0	163.129	113.2	101.536	93.5332	91.731	167.91	239.48	150.72	98.978	121.389	219.419	67.0436	70.5194	0	8.90545	19.0812	24.0995	41.6163	8.95162	8.09811	5.60126	64.7108	7.86267	7.43277	0
	165	Acylcarnitines	AC-(05:0)	10.8	12.3	11.54	3	246.17				106.939	118.686	90.0507	84.324	107.899	108.149	101.972	107.433	89.4318	112.248	103.438	98.5667	153.285	66.6692	43.2843	136.762	62.4998	71.6298	79.6951	65.7592	99.1078	85.6806	65.1772	140.429	116.466	190.755	47.5987	116.97	32.733	140.983	157.826	82.6875	147.232	88.213	58.9907	54.4919
	166	Acylcarnitines	AC-(05:1)	11.3	12.6	11.9	3	244.154				111.999	102.179	92.2038	93.6187	119.506	128.85	113.965	93.4277	95.9868	92.7127	105.957	78.3477	103.949	84.6125	95.1868	116.251	119.127	111.665	124.566	95.7152	163.981	101.485	93.1555	97.8871	109.528	72.7304	108.266	75.7907	128.251	161.829	81.2069	69.048	163.261	100.41	59.4715	48.0197
	167	Acylcarnitines	AC-(06:0)	10.3	11.6	10.86	1	260.186				79.0296	95.5259	92.7772	132.667	104.907	130.062	125.323	130.905	52.3099	139.076	112.601	57.7246	82.2417	56.3399	114.536	146.883	226.801	310.304	451.535	223.18	59.4956	215.251	97.405	0	11844.1	15405.9	20008.6	13388.3	28209	32045.4	12199.4	15334.6	25469.4	18246.5	12411.9	3780.08
	168	Acylcarnitines	AC-(06:1)	10.9	11.8	--	6	258.17				241.663	0	0	158.337	0	0	122.234	253.316	96.6473	0	0	108.606	302.953	0	97.047	0	196.154	0	0	0	0	0	206.697	0	0	0	640.251	0	877.932	1177.35	0	576.686	952.856	445.851	0	0
	169	Acylcarnitines	AC-(08:0)	9.7	10.9	10.28	3	288.217				101.984	98.016	0	0	0	62.2523	0	0	50.1476	0	61.844	0	400	0	0	0	836.835	1045.33	0	659.263	0	600.504	0	485.858	9297.22	33046.3	25459.5	5680.67	16566.5	8044.82	16450	3596.43	30622.9	12055.5	13679.6	635.043
	170	Acylcarnitines	AC-(08:1)	10	10.8	10.4	5	286.201				#DIV/0!	#DIV/0!	#DIV/0!	#DIV/0!	#DIV/0!	#DIV/0!	#DIV/0!	#DIV/0!	#DIV/0!	#DIV/0!	#DIV/0!	#DIV/0!	#DIV/0!	#DIV/0!	#DIV/0!	#DIV/0!	#DIV/0!	#DIV/0!	#DIV/0!	#DIV/0!	#DIV/0!	#DIV/0!	#DIV/0!	#DIV/0!	#DIV/0!	#DIV/0!	#DIV/0!	#DIV/0!	#DIV/0!	#DIV/0!	#DIV/0!	#DIV/0!	#DIV/0!	#DIV/0!	#DIV/0!	#DIV/0!
	171	Carboxylic Acids	Acetoacetate	12.8	14.1	13.45	3	101.024				117.712	125.603	111.055	45.63	120.989	128.226	132.023	66.536	43.3102	46.6764	48.6908	17.1876	138.328	105.696	93.9517	62.0241	146.491	195.564	189.328	95.3857	26.5861	24.0959	19.8696	18.5245	1.91386	3.55955	2.13742	1.70923	2.37399	3.42453	4.05509	2.92896	1.95124	1.26082	1.34519	1.02462
	172	Carboxylic Acids	Glutaric acid	2.8	3.3	2.96	3	131.035				107.815	96.4885	103.698	91.9989	114.534	92.9339	96.932	109.878	94.439	103.483	87.8672	150.365	109.965	87.2282	105.548	97.2591	116.8	90.1958	90.8026	105.836	112.899	99.6208	92.1883	114.832	93.8678	106.951	93.6479	97.4222	98.3613	83.9259	94.6884	78.2563	68.1206	74.4441	71.2958	72.9514
	173	Carboxylic Acids	Octenedioic acid	3.7	4.6	3.92	5	171.066				82.4793	86.7941	92.18	138.547	82.9298	78.8568	71.1603	76.728	80.982	79.0337	79.7223	79.0463	108.712	91.9326	92.8168	106.538	109.823	91.4777	123.596	141.706	152.087	131.653	113.77	137.964	112.062	95.0381	102.414	86.1393	113.762	88.757	88.1703	71.7673	99.3921	90.3154	77.5021	65.5941
	174	Carboxylic Acids	Hydroxybutyrate	9.1	9.8	9.3	4	103.04				93.9698	122.697	100.635	82.698	113.308	103.139	98.8331	102.132	92.7308	102.957	100.62	96.9158	95.7064	96.9586	104.91	102.425	95.4197	91.7226	112.871	109.423	153.134	129.461	113.205	126.153	96.2424	25.0899	75.5345	67.2306	128.05	71.0821	23.7688	92.5113	79.8198	62.8083	48.4194	2.87122
	175	Carboxylic Acids	Hydroxyvalerate	5.3	6.8	5.72	4	117.056				108.144	113.421	96.6604	81.7748	114.743	94.8817	78.8581	98.1102	82.2806	88.0201	89.0138	83.0205	120.47	91.9583	87.0215	100.55	94.864	88.6329	151.196	138.756	205.618	166.683	129.93	178.838	38.0287	34.0852	34.6925	34.8533	39.9765	27.819	26.9535	28.6288	46.1329	30.3782	24.6996	23.0804
	176	Carboxylic Acids	Hydroxyhexanoate	3.5	4.7	4.04	4	131.071				115.627	100.384	101.921	82.0676	108.947	117.011	105.138	113.97	109.036	118.154	110.562	121.794	108.308	100.095	90.8271	100.769	105.9	76.3501	62.6532	64.1307	112.868	86.9542	68.7897	86.406	32.9074	26.6513	52.284	31.8401	67.8659	32.1982	33.0055	26.316	54.944	34.6956	28.0492	20.6693
	177	Carboxylic Acids	Hydroxyglutarate	15.7	17.4	16.16	4	147.03				100.869	99.3466	93.1183	106.666	97.443	107.978	98.0925	98.013	87.1578	96.6448	514.404	92.7164	167.127	77.5772	63.3499	91.9463	75.2283	89.2075	72.9234	66.9915	94.6457	84.1451	56.8501	97.086	740.763	350.372	260.612	505.626	296.81	221.644	142.102	143.294	541.456	328.911	171.282	221.737
	178	Carboxylic Acids	Hydroxymethylglutarate	15.8	16.5	16.16	4	161.046				93.2333	115.253	109.319	82.195	128.256	133.021	136.954	114.387	94.6289	100.416	171.396	79.8754	125.896	92.6282	90.91	90.5659	115.171	123.559	141.78	117.498	117.237	91.9816	70.7562	82.1023	43.0759	54.3961	29.6079	17.752	78.3852	70.6396	30.1221	32.3965	56.2313	52.0821	18.5481	14.0934
	179	Isoprenopids	Mevalonate	13.2	14.4	13.54	5	147.066				90.0544	117.418	56.1433	136.384	87.4491	95.9108	66.033	95.8239	139.808	121.793	60.4188	140.792	110.64	62.8813	100.295	126.183	76.0074	67.5902	86.004	156.742	215.346	169.066	144.188	164.79	190.391	95.937	102.232	120.143	179.466	115.903	76.3822	100.156	106.298	126.606	97.2734	115.969
	180	Isoprenopids	Mevalonate-5-P	15.2	16.7	15.99	3	227.033				120.385	88.3796	99.535	91.7007	132.796	103.337	92.4252	122.997	101.006	87.5481	205.628	103.389	151.397	62.5474	68.1405	117.915	55.0914	72.3092	55.5925	54.4543	30.1376	112.887	9.1854	95.5919	8.92484	100.895	104.787	122.796	197.245	296.027	64.9156	262.844	185.163	124.711	87.5613	70.6799
	181	Isoprenopids	Mevalonate-5-PP	17.2	18.5	--	6	306.999				#DIV/0!	#DIV/0!	#DIV/0!	#DIV/0!	#DIV/0!	#DIV/0!	#DIV/0!	#DIV/0!	#DIV/0!	#DIV/0!	#DIV/0!	#DIV/0!	0	0	400	0	0	0	0	0	0	0	0	0	0	0	0	0	0	0	0	0	0	0	0	0
	182	Isoprenopids	Isopentenyl-PP	15.8	17.5	16.25	5	244.999				129.902	115.834	100.075	54.189	120.501	147.168	140.497	139.876	119.686	148.999	196.895	142.662	123.632	85.962	86.1609	104.245	108.583	109.497	76.7002	63.6592	111.128	90.9124	86.8586	95.0311	0.783679	0	1.5681	1.80254	2.44767	0	0.893979	0	0.690349	0	1.02317	0
	183	Isoprenopids	Geranyl-PP	15.3	16.4	--	6	313.061				119.023	100.586	107.049	73.342	106.182	148.777	155.088	191.766	114.543	210.234	313.462	208.942	400	0	0	0	354.778	379.915	138.702	152.909	0	71.8875	0	44.8755	0	0	0	0	0	29.9892	177.968	48.8263	0	0	0	0
	184	Isoprenopids	Farnesyl-PP	4.9	6.3	5.78	5	381.124				0	0	0	400	0	0	0	0	0	0	0	0	#DIV/0!	#DIV/0!	#DIV/0!	#DIV/0!	#DIV/0!	#DIV/0!	#DIV/0!	#DIV/0!	#DIV/0!	#DIV/0!	#DIV/0!	#DIV/0!	#DIV/0!	#DIV/0!	#DIV/0!	#DIV/0!	#DIV/0!	#DIV/0!	#DIV/0!	#DIV/0!	#DIV/0!	#DIV/0!	#DIV/0!	#DIV/0!
	185	Isoprenopids	Geranylgeranyl-PP	16	18.5	--	6	449.186				#DIV/0!	#DIV/0!	#DIV/0!	#DIV/0!	#DIV/0!	#DIV/0!	#DIV/0!	#DIV/0!	#DIV/0!	#DIV/0!	#DIV/0!	#DIV/0!	#DIV/0!	#DIV/0!	#DIV/0!	#DIV/0!	#DIV/0!	#DIV/0!	#DIV/0!	#DIV/0!	#DIV/0!	#DIV/0!	#DIV/0!	#DIV/0!	#DIV/0!	#DIV/0!	#DIV/0!	#DIV/0!	#DIV/0!	#DIV/0!	#DIV/0!	#DIV/0!	#DIV/0!	#DIV/0!	#DIV/0!	#DIV/0!
	186	PPP	Phosphogluconolactone	18.3	20	--	6	257.007				0	0	0	400	0	0	0	0	0	0	0	0	#DIV/0!	#DIV/0!	#DIV/0!	#DIV/0!	#DIV/0!	#DIV/0!	#DIV/0!	#DIV/0!	#DIV/0!	#DIV/0!	#DIV/0!	#DIV/0!	#DIV/0!	#DIV/0!	#DIV/0!	#DIV/0!	#DIV/0!	#DIV/0!	#DIV/0!	#DIV/0!	#DIV/0!	#DIV/0!	#DIV/0!	#DIV/0!
	187	PPP	Phosphogluconate	18.3	20.7	20.33	5	275.017				#DIV/0!	#DIV/0!	#DIV/0!	#DIV/0!	#DIV/0!	#DIV/0!	#DIV/0!	#DIV/0!	#DIV/0!	#DIV/0!	#DIV/0!	#DIV/0!	400	0	0	0	105.19	0	0	0	0	0	0	0	0	90.124	678.111	95.2202	190.291	145.126	0	80.498	243.785	284.201	1353.13	49.2741
	188	PPP	Pentose-5-P	15.7	18.1	16.72	2	229.012				140.573	77.598	97.867	83.9624	70.8793	137.172	228.026	289.182	160.027	130.643	4512.39	162.056	804.538	124.271	81.3606	94.3687	147.926	247.603	106.84	59.0997	187.344	91.9465	88.4191	143.113	2852.74	8356.84	9948.88	5510.44	18007.5	10927.4	13287.8	8586.7	6557.27	4223.98	4905.85	2752.24
	189	PPP	Sedoheptulose-7-P	17.1	19	17.65	2	289.033				#DIV/0!	#DIV/0!	#DIV/0!	#DIV/0!	#DIV/0!	#DIV/0!	#DIV/0!	#DIV/0!	#DIV/0!	#DIV/0!	#DIV/0!	#DIV/0!	394.386	0	0	5.6143	0	9.75848	0	0	16.9273	0	0	0	4643.66	19488.3	10151.5	9167.41	12386.7	6928.85	10905.5	5555	5011.3	4822.96	4138.3	2201.62
	190	PPP	Erythrose-4-P	8	11	9.81	3	199.001				105.114	124.393	99.9215	70.5711	101.982	88.6443	94.8424	60.9723	51.5553	52.6152	60.534	35.161	122.421	99.9334	80.95	96.6954	132.182	161.386	181.988	153.179	85.7842	79.4071	69.7137	59.3503	182.506	159.799	131.537	140.537	91.5641	104.243	57.9957	103.575	69.314	63.736	94.7946	14855.5
	191	TCA Cycle	Citrate/Isocitr.	15.8	17.8	16.55	3	191.02				104.696	112.1	98.5702	84.6337	114.696	135.396	146.158	147.005	124.502	144.472	346.135	165.441	126.315	81.7994	88.4579	103.428	102.753	104.835	90.9921	58.4419	89.7877	81.3166	87.3033	87.7794	60.231	126.63	85.3521	67.231	100.634	86.9078	114.527	74.969	78.7693	59.4469	53.2386	42.4031
	192	TCA Cycle	Itaconic acid	15.6	17.8	16.16	3	129.019				96.001	117.334	111.102	75.5634	86.9737	84.0923	88.7483	87.5838	97.349	81.108	155.172	75.605	131.856	98.9729	83.2972	85.8741	88.2467	100.833	96.7512	87.0324	164.024	105.882	83.2375	104.967	121.805	81.6244	68.303	109.14	64.8037	59.9707	49.3495	52.586	92.2266	79.0587	44.8414	48.8438
	193	TCA Cycle	Aconitate	15.5	17.8	16.36	3	173.009				115.024	114.52	94.7151	75.7412	107.664	119.49	113.678	108.541	101.613	117.822	161.501	99.9918	127.739	110.399	75.8023	86.0589	88.5888	110.194	90.2055	60.0249	174.392	115.681	82.1963	102.089	17.1031	26.1624	14.4827	14.6416	15.3255	14.416	12.6978	14.9279	12.8679	9.12637	9.80674	9.57238
	194	TCA Cycle	a-Ketoglutarate	14.7	18	16.18	3	145.014				107.582	107.813	105.754	78.8514	89.8329	110.89	111.329	91.3788	93.3174	88.1204	254.295	89.3512	128.589	100.599	69.6555	101.157	73.9842	84.9432	66.4057	66.5671	125.048	95.674	73.9542	103.469	86.0465	66.6472	67.9614	81.2717	41.3888	30.5709	26.0361	34.1393	82.4459	41.664	47.5632	46.9548
	195	TCA Cycle	Succinate	13.9	17.7	16.16	3	117.019				105.494	112.542	93.8365	88.1274	101.33	98.18	93.1005	93.8412	83.7299	91.9475	116.279	83.0566	117.249	94.4974	83.3317	104.922	98.3522	96.907	109.812	113.538	139.444	118.019	92.2187	126.533	63.0097	84.8968	58.4752	51.3621	119.946	83.0206	53.1363	66.545	69.341	53.5332	35.5054	34.5838
	196	TCA Cycle	Fumarate	15.3	17.8	15.86	3	115.004				103.479	113.144	110.264	73.1123	95.3073	87.3539	89.8412	90.1724	98.7051	87.8929	100.157	82.869	107.899	94.7232	99.6713	97.7069	100.094	91.6443	111.467	110.7	162.804	114.387	94.1486	117.334	100.99	146.934	173.319	127.411	155.366	119.933	140.716	112.461	163.525	122.081	116.963	57.9276
	197	TCA Cycle	Malate	15.7	17.8	16.18	3	133.014				101.141	134.568	90.1846	74.1068	101.619	94.4782	84.253	87.2416	74.8322	107.252	157.793	92.3418	140.019	82.928	76.5125	100.541	99.5605	82.8313	78.2612	83.8125	103.129	87.5613	76.1862	87.283	63.0578	117.473	103.22	106.253	158.838	177.757	115.989	136.28	120.161	155.726	93.6447	92.0974
	198	TCA Cycle	Oxaloacetate	15.9	18	16.66	3	130.999				180.778	72.4417	84.7909	61.9895	131.03	133.381	112.411	90.6076	94.618	144.663	187.623	125.74	127.492	59.5706	100.492	112.445	75.6086	127.168	77.5202	41.6419	61.606	84.8996	29.6535	34.9223	131.458	264.331	140.824	57.9571	107.428	95.7438	166.672	84.8154	114.001	42.5354	90.3083	60.6367
	199	Urea Cycle	Carbamoylphosphate	15.6	17.2	16.27	3	139.975				98.072	135.612	87.4245	78.8911	90.0871	101.379	98.3602	92.5337	77.4434	100.43	104.1	84.3332	121.753	81.4299	93.234	103.583	114.982	101.395	110.5	81.1472	128.87	106.794	103.854	115.34	78.8191	82.3006	90.6747	73.6394	73.5437	77.5963	53.9821	70.2597	84.8233	64.2976	55.209	62.4611
	200	Urea Cycle	Citrulline	15.6	17.2	16.22	3	176.103				112.487	111.595	93.6143	82.3037	103.117	116.288	113.101	110.146	101.076	116.773	175.804	110.717	120.299	85.9618	83.911	109.828	111.43	112.998	91.6893	83.1587	117.707	100.834	82.62	104.681	7.73914	12.3112	12.0638	15.2171	13.7311	13.7188	8.13426	7.24845	21.871	10.7506	5.5611	7.34467
	201	Urea Cycle	ArgSucc	18.3	19.8	18.96	1	291.13				3.85891	94.4402	105.56	21.0265	8.34913	88.8327	131.666	33.6544	3.3215	65.8463	244.629	36.8362	138.862	85.0794	82.3632	93.6951	98.8711	99.6395	70.9443	67.4354	102.094	96.0037	67.6947	98.667	261.785	609.226	509.578	322.792	553.819	377.097	472.818	424.953	705.523	331.248	252.867	149.299
	202	Urea Cycle	Ornithine	18.9	20.7	19.64	2	133.097				30.2224	71.8656	128.134	33.7699	42.2901	81.0584	146.478	41.3603	32.0963	75.1139	167.844	44.5714	120.625	98.3768	96.0799	84.9185	120.835	92.9395	80.9055	60.2312	131.004	107.565	76.78	81.6796	0.990437	2.17375	1.71688	1.30664	2.17975	3.26167	2.75234	2.44528	2.00297	1.32341	0.912389	0.754345
	203	Urea Cycle	Homo-arginine	18	20.5	19.05	3	189.135				106.15	111.53	99.1279	83.1917	106.95	113.71	109.583	106.409	90.266	107.967	140.106	105.154	124.793	90.7438	86.2397	98.2238	99.7077	96.2283	84.6499	73.9611	121.774	101.384	71.0875	98.0917	18.5793	28.9691	18.3049	14.728	17.2602	14.7133	15.015	11.9411	19.8449	17.2877	10.1195	10.0477
	204	Pyrimidines	Carbamoylaspartate	15.9	17.5	16.74	4	175.036				95.1143	125.165	109.164	70.5564	104.464	156.083	152.477	150.17	98.529	134.193	359.242	126.802	137.219	120.441	57.2425	85.0969	26.0003	29.7394	24.8315	17.1942	77.2534	82.3729	51.8929	59.5756	96.7024	98.0533	7.39854	10.8212	0	1.2738	0	0.627485	46.4211	41.8893	8.2502	0.918856
	205	Pyrimidines	Orotate	10.4	12.9	11.31	3	155.01				105.857	109.283	95.5976	89.2624	98.5115	96.0434	92.7006	94.6235	88.8187	92.4409	97.1144	86.3445	104.28	99.2118	94.9764	101.532	81.5805	82.8255	116.369	112.91	154.466	132.097	120.448	142.801	25.5515	70.8874	23.234	13.1486	9.17376	7.72945	7.92688	6.08503	145.923	60.2677	13.9773	6.81437
	206	Pyrimidines	Dihydroorotate	12.8	14.1	13.56	3	157.025				165.79	42.1791	87.3942	104.637	122.049	79.531	30.7843	41.3461	45.6699	109.198	12.4955	46.9973	98.9834	168.651	44.109	101.017	13.0566	5.81745	9.09796	10.3168	36.0535	68.932	44.0025	23.1579	22.0317	0	3.33574	16.5127	0	0.442887	0	0	0	3.66089	2.14715	2.59884
	207	Pyrimidines	Orotidine-P	17.6	19.1	--	6	367.018				#DIV/0!	#DIV/0!	#DIV/0!	#DIV/0!	#DIV/0!	#DIV/0!	#DIV/0!	#DIV/0!	#DIV/0!	#DIV/0!	#DIV/0!	#DIV/0!	#DIV/0!	#DIV/0!	#DIV/0!	#DIV/0!	#DIV/0!	#DIV/0!	#DIV/0!	#DIV/0!	#DIV/0!	#DIV/0!	#DIV/0!	#DIV/0!	#DIV/0!	#DIV/0!	#DIV/0!	#DIV/0!	#DIV/0!	#DIV/0!	#DIV/0!	#DIV/0!	#DIV/0!	#DIV/0!	#DIV/0!	#DIV/0!
	208	Pyrimidines	UMP	15.6	17.5	16.23	1	323.029				130.732	140.343	85.7741	43.1499	2.55297	0	155.158	147.997	98.5154	38.266	21302.6	63.487	385.848	7.79303	2.07916	4.28017	14.7683	19.6733	10.9668	14.067	19.8032	8.5599	1.47949	9.2236	1603.67	2404.93	2547.44	2302.12	1734.95	3286.53	2241.06	2585.32	2018.65	1741.5	1709.66	1345.12
	209	Pyrimidines	UDP	17.2	20.2	17.72	3	402.995				0	37.9832	104.304	95.6963	12.4186	0	139.721	55.8115	38.0548	0	18440.5	23.9769	397.025	0.902408	0.391831	1.68095	0	0	2.93484	0.536258	3.03486	0	0.5569	0	460.383	503.53	323.391	364.428	839.194	1248.17	957.386	1028.65	522.417	276.682	238.069	211.297
	210	Pyrimidines	UTP	18.9	21.5	--	6	482.961				#DIV/0!	#DIV/0!	#DIV/0!	#DIV/0!	#DIV/0!	#DIV/0!	#DIV/0!	#DIV/0!	#DIV/0!	#DIV/0!	#DIV/0!	#DIV/0!	#DIV/0!	#DIV/0!	#DIV/0!	#DIV/0!	#DIV/0!	#DIV/0!	#DIV/0!	#DIV/0!	#DIV/0!	#DIV/0!	#DIV/0!	#DIV/0!	#DIV/0!	#DIV/0!	#DIV/0!	#DIV/0!	#DIV/0!	#DIV/0!	#DIV/0!	#DIV/0!	#DIV/0!	#DIV/0!	#DIV/0!	#DIV/0!
	211	Pyrimidines	CMP	16.6	18.6	17.14	2	322.045				96.6301	140.014	63.3556	23.7359	0	0	134.371	148.154	115.266	22.1545	7020.72	40.9802	4487.98	81.872	5.62994	118.128	92.2755	193.568	117.361	146.748	227.382	103.449	34.4334	57.1749	12620.1	25140.7	21130	18229.8	27011.4	29481.8	37748.2	31472.5	16828.5	13277.7	14779	14387.9
	212	Pyrimidines	CDP	18.1	21	--	6	402.011				#DIV/0!	#DIV/0!	#DIV/0!	#DIV/0!	#DIV/0!	#DIV/0!	#DIV/0!	#DIV/0!	#DIV/0!	#DIV/0!	#DIV/0!	#DIV/0!	#DIV/0!	#DIV/0!	#DIV/0!	#DIV/0!	#DIV/0!	#DIV/0!	#DIV/0!	#DIV/0!	#DIV/0!	#DIV/0!	#DIV/0!	#DIV/0!	#DIV/0!	#DIV/0!	#DIV/0!	#DIV/0!	#DIV/0!	#DIV/0!	#DIV/0!	#DIV/0!	#DIV/0!	#DIV/0!	#DIV/0!	#DIV/0!
	213	Pyrimidines	CTP	19.6	23	--	6	481.977				#DIV/0!	#DIV/0!	#DIV/0!	#DIV/0!	#DIV/0!	#DIV/0!	#DIV/0!	#DIV/0!	#DIV/0!	#DIV/0!	#DIV/0!	#DIV/0!	#DIV/0!	#DIV/0!	#DIV/0!	#DIV/0!	#DIV/0!	#DIV/0!	#DIV/0!	#DIV/0!	#DIV/0!	#DIV/0!	#DIV/0!	#DIV/0!	#DIV/0!	#DIV/0!	#DIV/0!	#DIV/0!	#DIV/0!	#DIV/0!	#DIV/0!	#DIV/0!	#DIV/0!	#DIV/0!	#DIV/0!	#DIV/0!
	214	Pyrimidines	dTMP	14.6	17.3	15.13	5	321.049				0	400	0	0	0	0	0	0	0	0	63999.2	336.797	400	0	0	0	0	0	0	0	0	0	0	0	265.298	142.979	522.22	159.77	118.062	159.73	29.5054	232.876	515.715	78.2517	341.587	30.3713
	215	Pyrimidines	dTDP	17	20	17.61	5	401.016				0	0	0	400	0	0	0	0	0	0	17023.8	0	0	0	0	400	0	0	0	0	0	0	0	0	0	0	0	311.974	0	0	0	0	0	0	0	0
	216	Pyrimidines	dTTP	18.3	20.6	--	6	480.982				#DIV/0!	#DIV/0!	#DIV/0!	#DIV/0!	#DIV/0!	#DIV/0!	#DIV/0!	#DIV/0!	#DIV/0!	#DIV/0!	#DIV/0!	#DIV/0!	#DIV/0!	#DIV/0!	#DIV/0!	#DIV/0!	#DIV/0!	#DIV/0!	#DIV/0!	#DIV/0!	#DIV/0!	#DIV/0!	#DIV/0!	#DIV/0!	#DIV/0!	#DIV/0!	#DIV/0!	#DIV/0!	#DIV/0!	#DIV/0!	#DIV/0!	#DIV/0!	#DIV/0!	#DIV/0!	#DIV/0!	#DIV/0!
	217	Pyrimidines	dUMP	15.1	18	15.53	5	307.034				#DIV/0!	#DIV/0!	#DIV/0!	#DIV/0!	#DIV/0!	#DIV/0!	#DIV/0!	#DIV/0!	#DIV/0!	#DIV/0!	#DIV/0!	#DIV/0!	#DIV/0!	#DIV/0!	#DIV/0!	#DIV/0!	#DIV/0!	#DIV/0!	#DIV/0!	#DIV/0!	#DIV/0!	#DIV/0!	#DIV/0!	#DIV/0!	#DIV/0!	#DIV/0!	#DIV/0!	#DIV/0!	#DIV/0!	#DIV/0!	#DIV/0!	#DIV/0!	#DIV/0!	#DIV/0!	#DIV/0!	#DIV/0!
	218	Pyrimidines	dUDP	17.3	19.1	17.88	4	387				#DIV/0!	#DIV/0!	#DIV/0!	#DIV/0!	#DIV/0!	#DIV/0!	#DIV/0!	#DIV/0!	#DIV/0!	#DIV/0!	#DIV/0!	#DIV/0!	#DIV/0!	#DIV/0!	#DIV/0!	#DIV/0!	#DIV/0!	#DIV/0!	#DIV/0!	#DIV/0!	#DIV/0!	#DIV/0!	#DIV/0!	#DIV/0!	#DIV/0!	#DIV/0!	#DIV/0!	#DIV/0!	#DIV/0!	#DIV/0!	#DIV/0!	#DIV/0!	#DIV/0!	#DIV/0!	#DIV/0!	#DIV/0!
	219	Pyrimidines	dUTP	17	24.5	--	6	466.966				#DIV/0!	#DIV/0!	#DIV/0!	#DIV/0!	#DIV/0!	#DIV/0!	#DIV/0!	#DIV/0!	#DIV/0!	#DIV/0!	#DIV/0!	#DIV/0!	#DIV/0!	#DIV/0!	#DIV/0!	#DIV/0!	#DIV/0!	#DIV/0!	#DIV/0!	#DIV/0!	#DIV/0!	#DIV/0!	#DIV/0!	#DIV/0!	#DIV/0!	#DIV/0!	#DIV/0!	#DIV/0!	#DIV/0!	#DIV/0!	#DIV/0!	#DIV/0!	#DIV/0!	#DIV/0!	#DIV/0!	#DIV/0!
	220	Pyrimidines	dCMP	15.7	17.7	16.61	4	306.05				#DIV/0!	#DIV/0!	#DIV/0!	#DIV/0!	#DIV/0!	#DIV/0!	#DIV/0!	#DIV/0!	#DIV/0!	#DIV/0!	#DIV/0!	#DIV/0!	#DIV/0!	#DIV/0!	#DIV/0!	#DIV/0!	#DIV/0!	#DIV/0!	#DIV/0!	#DIV/0!	#DIV/0!	#DIV/0!	#DIV/0!	#DIV/0!	#DIV/0!	#DIV/0!	#DIV/0!	#DIV/0!	#DIV/0!	#DIV/0!	#DIV/0!	#DIV/0!	#DIV/0!	#DIV/0!	#DIV/0!	#DIV/0!
	221	Pyrimidines	dCDP	19.7	21.7	--	6	386.016				0	400	0	0	0	0	0	0	0	0	0	0	#DIV/0!	#DIV/0!	#DIV/0!	#DIV/0!	#DIV/0!	#DIV/0!	#DIV/0!	#DIV/0!	#DIV/0!	#DIV/0!	#DIV/0!	#DIV/0!	#DIV/0!	#DIV/0!	#DIV/0!	#DIV/0!	#DIV/0!	#DIV/0!	#DIV/0!	#DIV/0!	#DIV/0!	#DIV/0!	#DIV/0!	#DIV/0!
	222	Pyrimidines	dCTP	19.4	21.6	--	6	465.982				#DIV/0!	#DIV/0!	#DIV/0!	#DIV/0!	#DIV/0!	#DIV/0!	#DIV/0!	#DIV/0!	#DIV/0!	#DIV/0!	#DIV/0!	#DIV/0!	#DIV/0!	#DIV/0!	#DIV/0!	#DIV/0!	#DIV/0!	#DIV/0!	#DIV/0!	#DIV/0!	#DIV/0!	#DIV/0!	#DIV/0!	#DIV/0!	#DIV/0!	#DIV/0!	#DIV/0!	#DIV/0!	#DIV/0!	#DIV/0!	#DIV/0!	#DIV/0!	#DIV/0!	#DIV/0!	#DIV/0!	#DIV/0!
	223	Pyrimidines	Cytidine	10.5	12.3	11.27	3	244.093				105.694	112.169	97.8084	84.3284	101.963	111.109	110.053	109.279	104.884	116.642	521.84	113.259	212.303	76.9686	64.9528	45.7757	79.2987	77.4656	65.0343	39.7454	91.8081	61.8108	51.8308	53.125	137.881	257.681	350.588	206.344	138.418	169.067	291.814	197.919	154.644	167.624	265.374	144.923
	224	Pyrimidines	5-Methylcytidine	15.4	16.8	15.98	2	258.108				123.445	124.243	78.3651	73.9467	90.1834	95.9653	120.13	119.474	98.3435	100.293	223.036	102.733	110.28	106.922	85.6689	97.1298	118.562	127.245	101.399	84.4683	136.141	119.119	81.6271	109.085	3560.47	12169	11381.9	5626.35	16717.4	19719.2	11852.9	11241	14350.8	7630.32	5307.61	3137.95
	225	Pyrimidines	Cytosine	9.1	10.8	9.66	3	112.051				90.7358	124.422	83.992	100.851	85.9178	69.8955	75.3174	78.9024	74.5952	68.9254	100.403	77.5006	106.061	90.5119	105.426	98.001	126.382	114.876	162.752	207.433	126.992	138.103	142.49	132.721	32.3486	46.4905	93.3821	38.2133	62.3075	44.0232	40.8956	45.7187	105.982	52.9053	81.6978	52.6897
	226	Pyrimidines	dCytidine	9.2	11	10.04	5	228.098				94.0263	105.729	94.2893	105.955	93.8779	71.5177	68.9399	68.6138	70.9895	66.8111	68.2154	70.5267	94.2832	86.1384	125.335	94.2431	153.863	131.819	219.717	326.46	143.891	139.531	165.65	180.79	0.61852	39.1854	51.5779	12.4373	7.06334	9.67213	25.2335	8.52059	20.3367	14.0225	31.6691	12.5445
	227	Pyrimidines	dThymidine	2.8	5	4.2	3	241.083				111.771	110.54	98.9171	78.7718	107.419	112.137	107.626	110.115	108.874	120.215	113.477	113.983	101.805	124.317	100.548	73.3301	155.707	147.844	160.683	145.274	153.223	126.793	101.758	87.6828	80.4693	127.107	82.6117	98.5414	66.8803	65.2396	64.0559	92.7369	61.021	59.6465	54.0047	70.1539
	228	Pyrimidines	Thymine	2.7	4.8	3.77	3	127.05				110.261	104.351	94.1177	91.2698	94.5813	95.6527	93.9663	94.1994	97.0582	98.2054	93.551	93.7687	103.394	103.93	101.509	91.1671	110.523	109.41	114.51	116.87	122.749	102.637	95.0589	98.2911	68.7513	80.1167	66.3161	70.8633	43.7458	46.952	46.5408	57.1236	56.4071	52.1201	50.86	55.7399
	229	Pyrimidines	Uridine	6.6	9.4	7.82	3	243.062				113.054	109.588	97.8751	79.4828	105.973	117.981	119.46	119.606	97.4211	133.465	278.794	129.551	95.5292	134.873	94.6303	74.9677	87.853	97.6503	80.6787	56.997	102.744	91.6783	74.7302	69.1283	1171.22	2212.89	1553.33	919.004	1870.13	1675.74	1374.23	1099.91	846.638	773.133	857.518	630.937
	230	Pyrimidines	dUridine	3.4	5.9	4.75	3	227.067				116.228	106.029	96.9712	80.7718	105.737	113.458	108.903	107.948	115.507	120.957	118.093	113.918	108.717	106.354	89.6575	95.2719	74.1181	69.8755	61.3319	59.9053	122.98	96.105	81.6727	91.6817	46.3761	72.7744	57.4614	38.0608	80.5549	40.3267	40.0711	45.2425	63.8684	46.3782	38.3144	19.822
	231	Pyrimidines	Dihydrouridine	7	9	--	6	245.078				113.569	108.606	96.0531	81.7718	109.675	135.26	128.485	137.578	146.937	158.796	147.912	149.566	112.298	86.0753	87.6212	114.006	90.7885	101.556	92.2964	79.7912	132.882	102.596	76.6699	101.549	0	0	5.58352	0	0	2.65454	0	6.86237	0	2.73308	0	0
	232	Pyrimidines	Uracil	2.7	4.4	3.59	2	111.02				108.502	109.804	97.0575	84.6371	103.406	107.61	105.321	110.007	102.746	113.409	307.961	108.216	105.206	108.164	99.1234	87.5073	72.2052	54.8327	55.8594	55.791	142.707	119.579	93.0371	102.156	473.139	512.646	511.863	420.134	529.713	439.125	378.224	331.502	517.866	492.58	411.909	335.856
	233	Pyrimidines	Dihydrouracil	3	3.9	3.31	5	113.036				92.4654	112.317	94.3025	100.915	109.387	87.9024	83.525	97.7635	93.57	87.1434	94.7257	88.3578	116.16	92.7538	97.5215	93.5647	107.865	81.3722	145.258	149.127	169.271	144.535	132.681	144.669	117.938	106.761	103.238	112.837	96.9715	110.985	103.748	103.21	90.1517	85.5692	78.7905	85.3777
	234	Purines	AICAR	15.5	17	16.29	3	337.055				400	0	0	0	0	0	0	0	0	198.039	2644.91	0	#DIV/0!	#DIV/0!	#DIV/0!	#DIV/0!	#DIV/0!	#DIV/0!	#DIV/0!	#DIV/0!	#DIV/0!	#DIV/0!	#DIV/0!	#DIV/0!	#DIV/0!	#DIV/0!	#DIV/0!	#DIV/0!	#DIV/0!	#DIV/0!	#DIV/0!	#DIV/0!	#DIV/0!	#DIV/0!	#DIV/0!	#DIV/0!
	235	Purines	FAICAR	15.6	17.6	16.51	3	365.05				400	0	0	0	355.652	370.16	0	523.957	0	0	6285.59	340.274	238.371	81.3189	82.9835	135.698	116.474	95.5281	50.8126	0	75.9265	64.8389	16.4679	73.3953	1768.25	2554.64	1567.97	2315.33	4059.99	5917.96	3809.73	4300.42	3246.18	2009.54	1068.12	1437.07
	236	Purines	IMP	15.8	17.8	16.53	1	347.04				143.21	99.3931	95.1387	62.258	8.42615	9.44988	46.7461	37.6644	35.1259	4.17962	5526.6	17.0435	71005.6	1223.73	74.4983	125.502	0	85.1241	533.061	66.7391	917.487	0	0	43.734	305542	391290	266963	398815	164595	729026	351653	539178	306763	330326	208375	314104
	237	Purines	AMP	15.5	17.4	16.1	2	346.056				69.1972	99.3709	119.574	111.858	4.73385	2.49247	97.2219	123.198	80.765	31.6789	7666.52	71.9938	5514.27	191.216	13.0927	95.6912	90.3849	126.785	185.805	98.1391	305.049	54.8774	38.0833	59.7592	1285.6	6402.74	6132.83	1832.59	12590.1	9779.22	10204.2	10955	6389.85	3555.13	3535.98	949.36
	238	Purines	ADP	17.4	19.8	18.79	5	426.022				172.441	69.4716	158.088	0	0	0	58.7525	128.405	83.2361	0	132748	1522.04	377.335	17.6789	1.82818	3.15801	1.10918	0	4.86535	1.34581	0.801302	1.16583	0	1.19478	0	1.13565	0.922215	0.716324	3.41843	6.10109	5.95013	111.181	27.7984	13.1101	6.29354	3.4799
	239	Purines	ATP	18.5	21.4	--	6	505.988				#DIV/0!	#DIV/0!	#DIV/0!	#DIV/0!	#DIV/0!	#DIV/0!	#DIV/0!	#DIV/0!	#DIV/0!	#DIV/0!	#DIV/0!	#DIV/0!	0	0	400	0	0	0	0	0	537.43	0	0	0	0	0	0	0	0	0	0	0	0	0	0	0
	240	Purines	Adenylosuccinate	18.3	19.7	18.77	4	462.067				#DIV/0!	#DIV/0!	#DIV/0!	#DIV/0!	#DIV/0!	#DIV/0!	#DIV/0!	#DIV/0!	#DIV/0!	#DIV/0!	#DIV/0!	#DIV/0!	400	0	0	0	0	0	0	0	0	0	0	0	0	764.807	1015.11	69.7626	1103.15	753.306	1563.8	1265.51	790.801	307.764	476.583	19.1028
	241	Purines	GMP	16.7	18.5	17.25	1	362.051				78.2365	97.173	107.48	117.111	4.47917	1.46678	59.4795	68.2273	48.4636	15.6143	8749.12	49.1176	23094.8	464.535	60.4401	139.56	120.611	192.361	780.98	119.202	805.323	69.6559	74.2541	105.675	17223.8	33879.5	23655	19905.4	42117	33069.7	31289.8	30416.1	34688.9	24058.8	17583.7	15739.2
	242	Purines	GDP	18.2	22	--	6	442.017				#DIV/0!	#DIV/0!	#DIV/0!	#DIV/0!	#DIV/0!	#DIV/0!	#DIV/0!	#DIV/0!	#DIV/0!	#DIV/0!	#DIV/0!	#DIV/0!	400	0	0	0	0	0	0	0	3.33436	0	0	0	0	0	0	0	0	2.09286	0	115.777	8.08585	0	0	0
	243	Purines	GTP	19.8	22.2	--	6	521.983				#DIV/0!	#DIV/0!	#DIV/0!	#DIV/0!	#DIV/0!	#DIV/0!	#DIV/0!	#DIV/0!	#DIV/0!	#DIV/0!	#DIV/0!	#DIV/0!	#DIV/0!	#DIV/0!	#DIV/0!	#DIV/0!	#DIV/0!	#DIV/0!	#DIV/0!	#DIV/0!	#DIV/0!	#DIV/0!	#DIV/0!	#DIV/0!	#DIV/0!	#DIV/0!	#DIV/0!	#DIV/0!	#DIV/0!	#DIV/0!	#DIV/0!	#DIV/0!	#DIV/0!	#DIV/0!	#DIV/0!	#DIV/0!
	244	Purines	dAMP	15.5	17.4	--	6	330.061				#DIV/0!	#DIV/0!	#DIV/0!	#DIV/0!	#DIV/0!	#DIV/0!	#DIV/0!	#DIV/0!	#DIV/0!	#DIV/0!	#DIV/0!	#DIV/0!	#DIV/0!	#DIV/0!	#DIV/0!	#DIV/0!	#DIV/0!	#DIV/0!	#DIV/0!	#DIV/0!	#DIV/0!	#DIV/0!	#DIV/0!	#DIV/0!	#DIV/0!	#DIV/0!	#DIV/0!	#DIV/0!	#DIV/0!	#DIV/0!	#DIV/0!	#DIV/0!	#DIV/0!	#DIV/0!	#DIV/0!	#DIV/0!
	245	Purines	dADP	17.6	20	--	6	410.027				#DIV/0!	#DIV/0!	#DIV/0!	#DIV/0!	#DIV/0!	#DIV/0!	#DIV/0!	#DIV/0!	#DIV/0!	#DIV/0!	#DIV/0!	#DIV/0!	#DIV/0!	#DIV/0!	#DIV/0!	#DIV/0!	#DIV/0!	#DIV/0!	#DIV/0!	#DIV/0!	#DIV/0!	#DIV/0!	#DIV/0!	#DIV/0!	#DIV/0!	#DIV/0!	#DIV/0!	#DIV/0!	#DIV/0!	#DIV/0!	#DIV/0!	#DIV/0!	#DIV/0!	#DIV/0!	#DIV/0!	#DIV/0!
	246	Purines	dATP	18.8	20.3	--	6	489.994				#DIV/0!	#DIV/0!	#DIV/0!	#DIV/0!	#DIV/0!	#DIV/0!	#DIV/0!	#DIV/0!	#DIV/0!	#DIV/0!	#DIV/0!	#DIV/0!	#DIV/0!	#DIV/0!	#DIV/0!	#DIV/0!	#DIV/0!	#DIV/0!	#DIV/0!	#DIV/0!	#DIV/0!	#DIV/0!	#DIV/0!	#DIV/0!	#DIV/0!	#DIV/0!	#DIV/0!	#DIV/0!	#DIV/0!	#DIV/0!	#DIV/0!	#DIV/0!	#DIV/0!	#DIV/0!	#DIV/0!	#DIV/0!
	247	Purines	cAMP	15.4	16.6	--	6	328.045				#DIV/0!	#DIV/0!	#DIV/0!	#DIV/0!	#DIV/0!	#DIV/0!	#DIV/0!	#DIV/0!	#DIV/0!	#DIV/0!	#DIV/0!	#DIV/0!	400	0	0	0	0	0	0	0	0	0	156.874	0	0	0	0	0	0	0	0	0	118.748	93.1979	0	0
	248	Purines	Adenine	7.2	9.3	8.09	3	136.062				94.9531	95.6603	102.401	106.986	49.868	38.1243	98.9669	122.906	79.342	64.9732	210.339	77.6517	220.784	140.082	61.9747	97.9429	117.948	109.277	104.363	90.5012	140.022	122.846	125.045	85.57	176.233	185.503	156.768	110.993	215.945	229.552	176.113	178.496	208.217	140.904	158.535	134.459
	249	Purines	Adenosine	7.7	9.7	8.72	2	268.104				141.447	58.5527	18.3629	16.7134	5.37123	7.5574	10.5699	5.32921	18.4425	1.35754	2096.51	13.4807	2044.3	84.3736	61.2989	154.327	175.954	94.5177	105.615	30.4058	152.428	165.506	56.3133	193.738	1203.94	2790.2	3222.33	2466.56	6824.77	7043.92	8600.65	8024.54	5604.72	3048.13	3574.84	1660.62
	250	Purines	Methyladenosine	4.7	7.5	--	6	282.12				#DIV/0!	#DIV/0!	#DIV/0!	#DIV/0!	#DIV/0!	#DIV/0!	#DIV/0!	#DIV/0!	#DIV/0!	#DIV/0!	#DIV/0!	#DIV/0!	112.789	46.4776	72.6872	168.046	8.21532	27.7697	62.9279	92.716	44.7136	137.038	95.2811	208.481	0	0	3.03986	0	7.229	8.45322	7.10364	5.40389	2.21646	0	0	0
	251	Purines	dAdenosine	3.2	8	5.13	3	252.109				105.765	108.285	90.4584	95.4917	89.4187	73.5878	59.3377	79.3201	81.1758	66.2737	89.1801	73.5707	109.937	105.972	87.3536	96.7376	30.807	36.9151	43.4655	42.4096	130.391	117.285	97.7536	104.688	39.0474	56.8239	51.1622	41.3022	57.8977	42.5061	38.4878	37.6469	55.9303	46.5391	37.8669	29.6431
	252	Purines	Guanine	9.1	11.9	10.85	2	150.042				81.449	72.9905	96.2179	149.343	38.6118	40.4548	59.5632	118.846	84.0399	45.5017	700.8	67.2461	836.878	133.475	88.1147	78.4099	183.879	425.204	463.293	430.964	274.231	144.394	109.982	199.756	1170.15	4125.5	4465.68	4074.95	2586.95	5175.08	6205.64	7933.08	2887.45	981.108	1841.29	2681.87
	253	Purines	Guanosine	11.4	14	12.09	3	282.084				98.445	107.987	97.8467	95.7215	102.765	92.5804	83.485	78.7915	65.3239	63.1575	40.4367	41.8774	95.2591	103.18	99.2497	102.311	114.521	105.374	195.224	150.498	66.0999	66.1567	59.6606	56.041	49.8922	105.461	99.5691	63.5517	281.495	188.92	152.46	187.493	137.469	71.8463	41.5332	40.2376
	254	Purines	Dimethylguanosine	9	10.6	9.62	5	312.13				#DIV/0!	#DIV/0!	#DIV/0!	#DIV/0!	#DIV/0!	#DIV/0!	#DIV/0!	#DIV/0!	#DIV/0!	#DIV/0!	#DIV/0!	#DIV/0!	126.895	111.721	61.5057	99.878	7.58847	22.6847	18.3367	20.3733	164.233	225.167	98.1372	136.874	12.9967	8.25358	26.3872	8.03959	68.4906	0	0	0	47.5064	0	14.5282	787.823
	255	Purines	dGuanosine	9.9	10.9	--	6	266.089				#DIV/0!	#DIV/0!	#DIV/0!	#DIV/0!	#DIV/0!	#DIV/0!	#DIV/0!	#DIV/0!	#DIV/0!	#DIV/0!	#DIV/0!	#DIV/0!	#DIV/0!	#DIV/0!	#DIV/0!	#DIV/0!	#DIV/0!	#DIV/0!	#DIV/0!	#DIV/0!	#DIV/0!	#DIV/0!	#DIV/0!	#DIV/0!	#DIV/0!	#DIV/0!	#DIV/0!	#DIV/0!	#DIV/0!	#DIV/0!	#DIV/0!	#DIV/0!	#DIV/0!	#DIV/0!	#DIV/0!	#DIV/0!
	256	Purines	Inosine	9.7	11.5	10.36	2	267.073				115.298	108.108	99.1605	77.4328	120.91	90.1262	85.1916	71.1683	77.5758	64.5582	709.528	48.6717	575.608	109.046	116.663	74.2903	162.596	106.108	270.689	200.305	139.812	103.815	97.7085	107.504	3904.68	9057.66	9872.97	4307.53	37500.7	17418.4	14609.6	12948.8	10400.8	5283.12	4171.3	2487.72
	257	Purines	Methylinosine	5.1	8.1	6.6	3	283.104				101.663	120.044	95.674	82.6191	107.38	113.432	104.45	108.97	91.4636	106.842	118.903	101.885	115.196	93.2612	83.9682	107.575	129.359	135.708	137.281	116.75	151.284	127.196	85.8567	114.87	23.7498	24.1784	17.1898	16.8479	39.2291	23.781	22.3585	29.0469	16.4907	16.4535	7.96474	10.5379
	258	Purines	dInosine	3.7	8.1	6.29	4	251.079				80.8794	107.231	101.275	110.614	100.898	104.521	99.1286	90.2763	83.5096	130.677	166.058	98.0845	113.715	110.944	81.8609	93.4793	96.8715	96.7497	46.8147	40.2752	87.0971	79.5048	56.3319	69.4425	9.32921	10.0528	5.76081	6.24637	7.34207	6.9969	5.44472	5.13761	7.47565	4.14059	4.73082	4.73644
	259	Purines	Hypoxanthine	6.9	9.4	8.1	2	135.031				106.393	109.929	99.3231	84.3553	107.593	116.781	116.798	115.461	101.614	129.036	388.863	124.353	3861.08	124.895	83.6421	91.4632	1404.27	1515.62	1368.65	1057.35	306.651	139.702	115.815	200.083	18178.8	30399.5	27625.6	12352.9	83659.7	45991	37685.3	22741.1	46355.2	24943.2	16413.1	8142.42
	260	Purines	Xanthine	8.7	10.4	9.41	1	151.026				107.744	112.758	92.3865	87.1112	107.286	107.006	105.402	103.887	94.8859	110.653	227.184	107.652	136.221	88.6534	80.6586	94.4668	101.623	107.411	106.575	94.1471	129.862	115.281	83.3693	111.302	56.7051	59.7228	47.9037	31.8724	184.766	103.185	50.3958	49.9604	115.001	71.8563	39.1127	0.111105
	261	Purines	Xanthosine	9.6	11.4	10.3	3	283.068				105.559	113.734	96.2125	84.4944	106.31	93.2792	97.4507	100.93	86.2137	89.6061	120.634	98.8525	93.9356	111.849	121.557	72.658	70.3297	41.9384	160.333	138.256	168.442	158.748	136.935	157.25	10.0149	19.5576	4.29157	4.62973	20.1791	14.7391	14.844	6.09718	16.5021	13.2125	5.4131	4.941
	262	Purines	Xanthurenic Acid	14.6	16.6	15.29	2	204.03				#DIV/0!	#DIV/0!	#DIV/0!	#DIV/0!	#DIV/0!	#DIV/0!	#DIV/0!	#DIV/0!	#DIV/0!	#DIV/0!	#DIV/0!	#DIV/0!	#DIV/0!	#DIV/0!	#DIV/0!	#DIV/0!	#DIV/0!	#DIV/0!	#DIV/0!	#DIV/0!	#DIV/0!	#DIV/0!	#DIV/0!	#DIV/0!	#DIV/0!	#DIV/0!	#DIV/0!	#DIV/0!	#DIV/0!	#DIV/0!	#DIV/0!	#DIV/0!	#DIV/0!	#DIV/0!	#DIV/0!	#DIV/0!
	263	Purines	XMP	17.4	19	17.91	2	363.035				0	0	122.151	77.8494	0	0	0	0	0	0	13896.5	0	398.917	1.08264	0	0	0	0	2.8569	0	0.515478	0	0	0	174.445	298.072	226.126	174.223	236.198	91.7607	73.2882	42.689	396.07	319.791	238.194	156.948
	264	Purines	Uric Acid	13.7	15.9	14.4	3	167.021				113.798	109.479	85.789	90.9343	106.852	111.812	103.002	115.361	103.196	114.644	118.519	106.409	106.63	96.4957	85.3808	111.494	108.762	105.655	79.7913	83.9026	114.884	105.076	80.3683	103.8	2.81817	2.18922	0.850082	1.7918	1.06004	1.27216	0.831397	0.207068	0.0874082	1.31933	1.05404	0.747447
	265	FH-Metabs	Folate	16.1	17.6	--	6	440.132				117.775	111.413	97.4593	73.3527	122.448	145.371	136.717	143.559	122.755	144.895	156.9	139.537	92.8269	98.9372	94.5003	113.736	119.479	118.316	86.6399	68.696	111.165	110.661	75.1754	103.25	0	0	0	0	0	0	0	0	0	0	0	0
	266	FH-Metabs	Dihydrofolate	16.8	19	--	6	442.148				#DIV/0!	#DIV/0!	#DIV/0!	#DIV/0!	#DIV/0!	#DIV/0!	#DIV/0!	#DIV/0!	#DIV/0!	#DIV/0!	#DIV/0!	#DIV/0!	#DIV/0!	#DIV/0!	#DIV/0!	#DIV/0!	#DIV/0!	#DIV/0!	#DIV/0!	#DIV/0!	#DIV/0!	#DIV/0!	#DIV/0!	#DIV/0!	#DIV/0!	#DIV/0!	#DIV/0!	#DIV/0!	#DIV/0!	#DIV/0!	#DIV/0!	#DIV/0!	#DIV/0!	#DIV/0!	#DIV/0!	#DIV/0!
	267	FH-Metabs	Tetrahydrofolate	15.5	17	--	6	444.164				#DIV/0!	#DIV/0!	#DIV/0!	#DIV/0!	#DIV/0!	#DIV/0!	#DIV/0!	#DIV/0!	#DIV/0!	#DIV/0!	#DIV/0!	#DIV/0!	#DIV/0!	#DIV/0!	#DIV/0!	#DIV/0!	#DIV/0!	#DIV/0!	#DIV/0!	#DIV/0!	#DIV/0!	#DIV/0!	#DIV/0!	#DIV/0!	#DIV/0!	#DIV/0!	#DIV/0!	#DIV/0!	#DIV/0!	#DIV/0!	#DIV/0!	#DIV/0!	#DIV/0!	#DIV/0!	#DIV/0!	#DIV/0!
	268	FH-Metabs	N5,N10-Methylene-FH4	18.2	18.9	--	6	456.164				#DIV/0!	#DIV/0!	#DIV/0!	#DIV/0!	#DIV/0!	#DIV/0!	#DIV/0!	#DIV/0!	#DIV/0!	#DIV/0!	#DIV/0!	#DIV/0!	#DIV/0!	#DIV/0!	#DIV/0!	#DIV/0!	#DIV/0!	#DIV/0!	#DIV/0!	#DIV/0!	#DIV/0!	#DIV/0!	#DIV/0!	#DIV/0!	#DIV/0!	#DIV/0!	#DIV/0!	#DIV/0!	#DIV/0!	#DIV/0!	#DIV/0!	#DIV/0!	#DIV/0!	#DIV/0!	#DIV/0!	#DIV/0!
	269	FH-Metabs	N10-Formyl-FH4	17	19	--	6	472.159				#DIV/0!	#DIV/0!	#DIV/0!	#DIV/0!	#DIV/0!	#DIV/0!	#DIV/0!	#DIV/0!	#DIV/0!	#DIV/0!	#DIV/0!	#DIV/0!	#DIV/0!	#DIV/0!	#DIV/0!	#DIV/0!	#DIV/0!	#DIV/0!	#DIV/0!	#DIV/0!	#DIV/0!	#DIV/0!	#DIV/0!	#DIV/0!	#DIV/0!	#DIV/0!	#DIV/0!	#DIV/0!	#DIV/0!	#DIV/0!	#DIV/0!	#DIV/0!	#DIV/0!	#DIV/0!	#DIV/0!	#DIV/0!
	270	FH-Metabs	N5-Methyl-FH4	17	17.8	--	6	458.179				#DIV/0!	#DIV/0!	#DIV/0!	#DIV/0!	#DIV/0!	#DIV/0!	#DIV/0!	#DIV/0!	#DIV/0!	#DIV/0!	#DIV/0!	#DIV/0!	#DIV/0!	#DIV/0!	#DIV/0!	#DIV/0!	#DIV/0!	#DIV/0!	#DIV/0!	#DIV/0!	#DIV/0!	#DIV/0!	#DIV/0!	#DIV/0!	#DIV/0!	#DIV/0!	#DIV/0!	#DIV/0!	#DIV/0!	#DIV/0!	#DIV/0!	#DIV/0!	#DIV/0!	#DIV/0!	#DIV/0!	#DIV/0!
	271	Biopterines	Biopterin	16.5	18.3	17.28	3	238.093				170.63	139.977	31.7755	57.6181	43.0122	121.129	175.986	152.362	97.6238	98.4777	669.875	119.302	216.985	63.257	46.5691	73.1885	69.4691	69.4947	29.003	37.1164	75.5518	49.8108	24.032	25.6082	55.088	152.022	135.714	95.6567	121.256	124.171	87.2162	87.9201	195.41	126.33	116.382	82.3891
	272	Biopterines	Dihydrobiopterin	17	17.8	--	6	240.109				#DIV/0!	#DIV/0!	#DIV/0!	#DIV/0!	#DIV/0!	#DIV/0!	#DIV/0!	#DIV/0!	#DIV/0!	#DIV/0!	#DIV/0!	#DIV/0!	#DIV/0!	#DIV/0!	#DIV/0!	#DIV/0!	#DIV/0!	#DIV/0!	#DIV/0!	#DIV/0!	#DIV/0!	#DIV/0!	#DIV/0!	#DIV/0!	#DIV/0!	#DIV/0!	#DIV/0!	#DIV/0!	#DIV/0!	#DIV/0!	#DIV/0!	#DIV/0!	#DIV/0!	#DIV/0!	#DIV/0!	#DIV/0!
	273	Biopterines	Tetrahydrobiopterin	17.8	19.4	--	6	242.125				#DIV/0!	#DIV/0!	#DIV/0!	#DIV/0!	#DIV/0!	#DIV/0!	#DIV/0!	#DIV/0!	#DIV/0!	#DIV/0!	#DIV/0!	#DIV/0!	400	0	0	0	0	0	0	0	3.92997	0	3.49632	0	0	325.713	88.2636	0	6730.77	1520.72	580.8	6270.39	558.269	144.692	153.921	42.2585
	274	Nicotinamides	Nicotinate	7.3	8.6	7.58	4	122.025				99.009	107.225	91.9007	101.865	109.969	92.6137	100.156	100.103	94.7189	107.153	106.526	99.5467	98.1905	97.9649	92.7678	111.077	108.051	86.8534	158.963	154.602	175.832	158.344	145.162	159.03	171.725	163.782	150.278	122.427	145.926	158.371	126.383	118.584	111.788	99.2948	96.9145	87.8089
	275	Nicotinamides	Nicotinamide	2.7	3.5	2.74	3	123.055				104.601	116.165	98.9708	80.2629	107.258	97.2912	89.2771	94.5566	85.9883	98.095	180.353	92.5689	168.168	73.0064	73.4137	85.4114	104.264	81.6449	131.786	130.913	178.788	144.901	109.933	131.391	460.27	497.513	451.484	343.596	614.728	458.735	492.989	355.161	402.875	404.469	287.044	154.159
	276	Nicotinamides	mNAM	11.7	13.6	12.41	3	137.071				102.626	117.089	81.895	98.3898	129.731	245.561	229.148	102.551	72.1777	60.9275	63.8207	86.7982	87.7576	113.002	90.1657	109.074	50.4571	18.0839	50.8503	22.853	155.381	108.543	59.1274	59.4085	783.368	2296.44	1417.7	595.944	431.043	364.922	361.3	289.679	1443.79	1107.98	709.334	321.669
	277	Nicotinamides	NAD (+)	17.2	19.1	17.81	1	664.116				93.6401	155.059	55.1662	96.1348	0	0	184.955	192.751	149.85	10.0859	4861.55	46.5323	14288.9	171.879	0	128.121	80.1172	23.0067	972.194	56.1182	819.559	466.595	307.881	0	5538.73	9037.54	7004.23	6677.13	12835.6	12378.6	7612.91	9634.56	7450.12	5864.47	3845.62	4499.58
	278	Nicotinamides	NADH	16.2	17.7	16.88	3	664.117				#DIV/0!	#DIV/0!	#DIV/0!	#DIV/0!	#DIV/0!	#DIV/0!	#DIV/0!	#DIV/0!	#DIV/0!	#DIV/0!	#DIV/0!	#DIV/0!	#DIV/0!	#DIV/0!	#DIV/0!	#DIV/0!	#DIV/0!	#DIV/0!	#DIV/0!	#DIV/0!	#DIV/0!	#DIV/0!	#DIV/0!	#DIV/0!	#DIV/0!	#DIV/0!	#DIV/0!	#DIV/0!	#DIV/0!	#DIV/0!	#DIV/0!	#DIV/0!	#DIV/0!	#DIV/0!	#DIV/0!	#DIV/0!
	279	Nicotinamides	NADP (+)	18.8	22	19.82	3	744.083				128.566	71.4342	0	0	0	0	57.831	0	0	0	59342.8	56.9256	#DIV/0!	#DIV/0!	#DIV/0!	#DIV/0!	#DIV/0!	#DIV/0!	#DIV/0!	#DIV/0!	#DIV/0!	#DIV/0!	#DIV/0!	#DIV/0!	#DIV/0!	#DIV/0!	#DIV/0!	#DIV/0!	#DIV/0!	#DIV/0!	#DIV/0!	#DIV/0!	#DIV/0!	#DIV/0!	#DIV/0!	#DIV/0!
	280	Nicotinamides	NADPH	18	21	--	6	744.084				0	0	0	400	0	0	0	0	0	0	0	0	#DIV/0!	#DIV/0!	#DIV/0!	#DIV/0!	#DIV/0!	#DIV/0!	#DIV/0!	#DIV/0!	#DIV/0!	#DIV/0!	#DIV/0!	#DIV/0!	#DIV/0!	#DIV/0!	#DIV/0!	#DIV/0!	#DIV/0!	#DIV/0!	#DIV/0!	#DIV/0!	#DIV/0!	#DIV/0!	#DIV/0!	#DIV/0!
	281	Flavines	Riboflavin	9.9	11.2	--	6	377.146				158.082	241.918	0	0	0	318.689	196.903	313.336	261.996	419.629	544.859	488.604	0	0	0	400	0	0	0	0	906.337	0	0	0	1188.36	0	843.321	0	5872.96	555.098	0	750.994	1174.98	0	0	0
	282	Flavines	FAD	16.1	17.5	16.72	2	784.15				#DIV/0!	#DIV/0!	#DIV/0!	#DIV/0!	#DIV/0!	#DIV/0!	#DIV/0!	#DIV/0!	#DIV/0!	#DIV/0!	#DIV/0!	#DIV/0!	400	0	0	0	0	0	0	0	0	0	0	0	898.175	1531.52	2246.02	1532.01	2924.21	2205.9	2003.47	1734.29	2701.26	1506.32	1211.35	862.374
	283	Flavines	FADH2	16	18	--	6	786.166				#DIV/0!	#DIV/0!	#DIV/0!	#DIV/0!	#DIV/0!	#DIV/0!	#DIV/0!	#DIV/0!	#DIV/0!	#DIV/0!	#DIV/0!	#DIV/0!	#DIV/0!	#DIV/0!	#DIV/0!	#DIV/0!	#DIV/0!	#DIV/0!	#DIV/0!	#DIV/0!	#DIV/0!	#DIV/0!	#DIV/0!	#DIV/0!	#DIV/0!	#DIV/0!	#DIV/0!	#DIV/0!	#DIV/0!	#DIV/0!	#DIV/0!	#DIV/0!	#DIV/0!	#DIV/0!	#DIV/0!	#DIV/0!
	284	Flavines	FMN	15.1	16.4	15.73	5	455.097				0	0	0	400	521.226	469.731	0	0	0	0	0	333.756	#DIV/0!	#DIV/0!	#DIV/0!	#DIV/0!	#DIV/0!	#DIV/0!	#DIV/0!	#DIV/0!	#DIV/0!	#DIV/0!	#DIV/0!	#DIV/0!	#DIV/0!	#DIV/0!	#DIV/0!	#DIV/0!	#DIV/0!	#DIV/0!	#DIV/0!	#DIV/0!	#DIV/0!	#DIV/0!	#DIV/0!	#DIV/0!
	285	Flavines	FMNH2	15.7	16.8	--	6	457.113				#DIV/0!	#DIV/0!	#DIV/0!	#DIV/0!	#DIV/0!	#DIV/0!	#DIV/0!	#DIV/0!	#DIV/0!	#DIV/0!	#DIV/0!	#DIV/0!	#DIV/0!	#DIV/0!	#DIV/0!	#DIV/0!	#DIV/0!	#DIV/0!	#DIV/0!	#DIV/0!	#DIV/0!	#DIV/0!	#DIV/0!	#DIV/0!	#DIV/0!	#DIV/0!	#DIV/0!	#DIV/0!	#DIV/0!	#DIV/0!	#DIV/0!	#DIV/0!	#DIV/0!	#DIV/0!	#DIV/0!	#DIV/0!
	286	Vitamins	Ascorbate	11.1	12.7	11.71	4	174.017				112.582	107.375	96.9272	83.1161	99.3276	103.971	98.533	103.583	95.8021	106.458	113.828	86.3383	103.838	90.4147	82.2242	123.524	137.285	169.492	137.945	125.286	139.245	83.2655	90.3745	160.322	0	4.40565	4.01986	3.26916	9.54782	10.9629	0	3.6602	5.30723	6.74731	2.82091	0
	287	Vitamins	Biotin	10.5	12	11.3	2	245.095				111.255	112.774	92.851	83.1198	107.008	117.785	111.542	114.688	111.142	126.938	184.639	117.644	112.563	92.1778	85.2013	110.058	115.567	112.08	96.3477	84.6846	134.238	114.271	78.9372	118.293	13.1894	22.6661	30.2418	17.776	12.7737	15.3345	24.758	17.9613	14.1695	13.4885	22.1871	13.1082
	288	Vitamins	Pantothenate	11.5	13.3	12.43	2	218.103				113.713	118.026	92.9947	75.2668	108.431	110.433	95.1015	103.374	88.2404	105.807	111.236	92.529	109.288	90.7465	88.9795	110.987	118.727	117.103	133.62	120.583	191.145	154.152	103.769	166.158	26.8629	85.9141	60.1941	41.8319	126.21	138.425	90.2813	78.2438	95.0737	56.1738	35.7989	30.6049
	289	Vitamins	Pyridoxal	2.7	4.3	3.23	3	168.066				111.479	110.016	98.4947	80.0103	107.814	121.328	117.029	102.741	94.0641	108.813	105.323	104.739	70.117	134.924	119.779	75.1798	109.808	100.443	91.6596	92.54	91.7057	86.8042	83.6861	57.3378	59.5805	64.4023	124.503	26.8062	213.675	52.5181	58.8608	21.4743	148.056	76.6801	83.4325	10.4071
	290	Vitamins	Pyridoxal-P	12.2	14.3	12.93	3	246.017				107.438	78.1532	181.349	33.0595	9.78893	3.37603	6.06314	4.15047	165.745	131.631	686.714	113.794	97.5627	145.799	80.9912	75.6472	4.44533	0.672994	0	0	66.6461	14.3799	4.94655	5.81678	28.3196	70.2571	42.4726	35.8432	24.7354	13.3847	6.36345	4.77506	35.9037	2.56526	19.1437	5.22831
	291	Vitamins	Pyridoxine	3.1	5.9	4.42	3	170.081				118.457	117.808	94.3982	69.3374	121.787	132.709	134.726	125.02	109.939	138.052	130.822	133.728	104.966	90.3689	88.903	115.762	116.687	101.421	84.351	69.9972	127.363	115.983	76.6074	114.256	0.912245	3.8132	1.40256	2.01671	1.36006	0.996289	2.9306	0.489573	2.99998	2.14407	1.40125	0.230237
	292	Vitamins	Thiamine	13	14.7	13.86	3	265.112				90.8725	115.329	88.9595	104.839	126.891	116.738	92.7173	115.614	100.708	122.148	145.898	109.497	96.0399	87.9484	83.4683	132.543	103.106	81.7405	99.9359	109.743	139.961	146.075	114.186	154.221	44.5285	110.963	102.265	52.5346	528.62	322.691	208.23	266.137	119.756	71.9081	57.0624	25.1694
	293	Vitamins	Thiamine-P	14.2	15.4	--	6	345.078				#DIV/0!	#DIV/0!	#DIV/0!	#DIV/0!	#DIV/0!	#DIV/0!	#DIV/0!	#DIV/0!	#DIV/0!	#DIV/0!	#DIV/0!	#DIV/0!	#DIV/0!	#DIV/0!	#DIV/0!	#DIV/0!	#DIV/0!	#DIV/0!	#DIV/0!	#DIV/0!	#DIV/0!	#DIV/0!	#DIV/0!	#DIV/0!	#DIV/0!	#DIV/0!	#DIV/0!	#DIV/0!	#DIV/0!	#DIV/0!	#DIV/0!	#DIV/0!	#DIV/0!	#DIV/0!	#DIV/0!	#DIV/0!
	Average Rel. Norm. Peak Area [%]											WatSolMets in Cell Pellets												WatSolMets in Blank Media												WatSolMets in Culture Supernatant
												Ctrl.				w/o Met				Low Carb				Ctrl.				w/o Met				Low Carb				Ctrl.				w/o Met				Low Carb
	Compound			Signal				MIM
	#	Class	Name	from	to	Peak	Qual.	[Da]				Mean	Stabw.			Mean	Stabw.			Mean	Stabw.			Mean	Stabw.			Mean	Stabw.			Mean	Stabw.			Mean	Stabw.			Mean	Stabw.			Mean	Stabw.
	1	Stds.	Lamivudine (neg.)	3	6.8	5.44	3	228.045				100	5.2575			114.285	10.2872			127.816	9.34284			100	8.09721			81.2673	28.0164			53.9519	1.27364			49.1047	2.18899			51.6728	2.18971			51.7403	2.96063
	2	Stds.	Lamivudine (pos.)	3	6.8	5.41	3	230.059				100	0			100	0			100	0			100	0			100	0			100	0			100	0			100	0			100	0
	3	Stds.	Phenolred (neg.)	2.7	4	2.75	3	353.049				100	13.9776			114.392	3.06888			118.305	10.4683			100	10.5989			100.783	19.7839			109.037	22.3228			2.35745	0.837418			1.56114	0.690995			1.83295	1.05745
	4	Stds.	Phenolred (pos.)	2.7	4	2.74	3	355.063				100	17.0717			117.039	5.50328			110.244	12.8828			100	6.67975			108.078	11.5358			104.773	14.7064			2.48609	0.643925			1.4391	0.640009			2.37895	1.36298
	5	Stds.	Sucrose (neg.)	14.8	17.4	15.55	3	341.109				100	3.88663			93.589	9.70783			101.311	55.1334			100	37.1327			96.3392	11.8427			105.13	8.04944			145.774	90.5473			126.927	77.1193			107.228	70.4073
	6	Stds.	Sucrose (pos.)	14.8	17.7	--	6	343.123				100	59.6249			159.601	135.999			26859.1	46521.3			100	173.205			0.28883	0.500268			0	0			562.389	555.917			440.854	436.147			400.387	455.963
	7	non-ess. AA	Ala	14.1	15.5	14.81	2	88.0404				100	8.6164			107.513	2.25998			133.024	42.6197			100	9.44927			84.2341	10.3543			115.223	19.7386			100.746	16.9218			150.996	30.6256			95.0437	23.0907
	8	non-ess. AA	Arg	18.5	20.5	19.23	2	175.119				100	12.5657			114.906	3.43871			111.346	7.69191			100	9.81198			102.407	9.46242			108.843	18.6242			19.6728	5.86271			18.404	2.83797			15.2652	5.274
	9	non-ess. AA	Asn	15.3	16.8	15.93	2	133.061				100	12.4793			110.32	3.61818			120.994	22.2672			100	18.1179			97.0068	10.2766			99.5696	15.358			24.5394	8.23312			56.5043	14.7205			26.194	8.83435
	10	non-ess. AA	Asp	16.3	17.8	16.85	2	132.03				100	12.9106			110.342	6.46626			114.218	23.2379			100	6.07376			102.866	6.22653			109.737	13.317			52.8311	13.3315			101.695	23.0442			51.0695	19.4921
	11	non-ess. AA	Cys	14	16.15	16.15	3	122.027				100	1.12135			32.9095	6.26259			26.5324	2.37021			100	18.1567			79.5181	32.0309			66.4356	28.421			1840.9	1175.14			3889.59	884.728			2035.69	399.441
	12	non-ess. AA	Glu	16.1	17.6	16.64	1	146.046				100	11.2033			106.006	1.8006			114.252	23.9928			100	6.79945			93.5428	3.92943			108.211	16.4935			99.1404	12.8197			112.104	23.3976			105.821	42.6758
	13	non-ess. AA	Gln	15.1	16.9	15.69	2	147.076				100	12.6615			113.251	4.06099			109.838	14.6059			100	35.4573			222.821	45.6687			117.793	33.9833			136.191	15.5493			176.912	9.63457			116.574	28.2191
	14	non-ess. AA	Gly	14.6	16.6	15.2	2	74.0247				100	10.1078			103.245	1.89542			136.725	60.8476			100	13.5153			78.894	5.53853			105.994	14.722			101.457	23.9292			152.607	33.5764			106.564	30.6841
	15	non-ess. AA	Pro	12.8	14.5	13.44	1	116.071				100	12.8993			105.014	6.96082			88.0365	10.1839			100	8.46395			116.694	6.53223			119.537	17.8865			47.7255	6.12626			66.8897	11.8533			45.5666	15.3965
	16	non-ess. AA	Ser	15.1	16.9	15.78	2	106.05				100	11.352			105.687	2.77076			112.608	22.6279			100	17.3454			239.179	13.6199			115.086	15.4344			94.2348	9.39474			244.155	28.9912			79.3618	20.6833
	17	non-ess. AA	Tyr	12.6	14.5	13.35	2	182.081				100	15.1487			104.547	8.68824			85.4913	5.66475			100	5.57439			125.104	11.8969			110.948	12.6928			43.0936	8.59345			43.9852	9.02993			41.4461	14.5296
	18	ess. AA	His	15.7	17.8	16.78	3	156.077				100	28.537			124.251	14.7396			143.216	73.915			100	16.6022			74.3745	27.0394			78.802	19.8637			29.7828	13.7232			44.2674	10.1067			22.1826	15.9616
	19	ess. AA	Ile	12.3	13	12.46	1	132.102				100	11.6869			102.793	0.667146			101.766	5.70851			100	11.0273			121.326	10.0296			120.107	17.8693			33.1173	8.98719			41.6066	8.66142			33.4056	13.111
	20	ess. AA	Leu	11.6	12.3	12.14	1	132.102				100	12.086			110.524	4.31522			108.019	7.21534			100	6.82247			110.187	10.3718			101.797	14.8953			35.8706	9.00796			45.4329	8.37907			34.2931	14.0585
	21	ess. AA	Lys	18.9	20.5	19.59	2	147.113				100	12.4157			130.354	13.6919			128.151	32.0378			100	16.5188			87.2831	12.9259			96.677	18.3293			33.7443	8.62277			34.2697	5.00788			23.0264	4.26184
	22	ess. AA	Met	12.1	14.3	12.8	2	150.058				100	8.50704			4.51041	2.46301			73.0807	15.6343			100	19.7404			3.12352	2.13247			109.66	12.3449			31.251	5.71869			10.1342	4.01433			32.8417	12.3511
	23	ess. AA	Phe	11.3	13.2	11.96	1	166.086				100	12.3837			107.484	2.0858			109.424	8.79848			100	8.40291			107.155	9.40822			109.622	16.0394			44.1612	11.5302			55.8889	11.3871			41.7308	16.0474
	24	ess. AA	Thr	14.4	16.1	15.04	2	120.066				100	13.1976			104.941	2.09501			119.384	31.7487			100	16.1991			98.7969	5.28796			102.645	13.3833			93.7212	23.63			149.572	37.6537			92.5893	31.2548
	25	ess. AA	Trp	11.3	13.1	11.96	1	205.097				100	12.9253			108.973	3.68277			116.565	10.4403			100	10.8273			110.523	12.0111			110.101	16.6279			44.4091	14.6522			58.8252	14.9237			43.6221	20.4474
	26	ess. AA	Val	13	14.3	13.31	3	118.086				100	9.92485			102.904	3.32587			99.8699	8.5928			100	10.3485			121.676	4.26243			129.222	15.7346			48.7386	5.98512			52.9634	11.1996			46.2331	12.0853
	27	BCAA Metab.	Methylbutyrylglycine	8.7	10.8	9.21	4	158.082				100	4.25158			114.029	5.22785			125.817	9.6772			100	9.95774			110.832	5.52983			151.933	20.8461			36.1421	1.76655			53.794	12.9263			29.4212	17.4344
	28	BCAA Metab.	Methyl-2-oxobutanoate	3.1	4	3.46	3	115.04				100	12.1041			162.744	30.7354			158.783	43.2015			100	9.25803			80.8738	26.9419			87.8389	17.3072			9.19472	1.17948			10.5947	1.69993			12.7662	2.08063
	29	Ac-AA	Ac-Asn	12.8	14.4	13.54	3	173.057				100	8.85807			84.029	12.8287			52.5404	14.6181			100	12.061			152.958	56.947			133.211	6.33829			47.7608	9.48817			34.5284	2.10766			34.614	0.900915
	30	Ac-AA	Ac-Asp	15.7	17.1	16.18	3	174.041				100	11.1584			97.9803	3.11627			91.3793	7.37752			100	14.8821			114.391	8.32611			125.834	15.6817			102.408	13.3058			215.348	46.2273			105.585	36.7899
	31	Ac-AA	Ac-Cys	9.4	11	10.14	3	162.023				100	28.0548			228.606	17.7815			85.8112	15.3586			100	22.0205			51.5767	24.1917			112.887	77.0281			899.911	161.963			1202.74	175.571			1106.44	135.311
	32	Ac-AA	Ac-Glu	15.5	16.8	16.18	4	188.056				100	28.9251			94.0695	20.0771			93.393	28.0727			100	74.3249			78.0683	14.7196			86.5969	30.1332			175.035	36.4448			306.424	112.902			188.125	116.8
	33	Ac-AA	Ac-Gly	13	14.2	13.65	4	116.035				100	12.0179			88.6994	7.56288			65.431	9.73301			100	6.73202			130.222	16.6154			130.408	14.5485			73.7722	10.9612			60.3939	6.62237			62.2145	2.32112
	34	Ac-AA	Ac-Lys	12.6	14.4	13.82	3	189.123				100	10.5841			82.5659	23.1117			60.8061	11.9327			100	6.21766			112.458	33.9591			146.426	13.7718			202.467	37.5619			160.421	22.1922			106.143	23.411
	35	Ac-AA	Ac-Met	9.5	11	--	6	192.069				#DIV/0!	#DIV/0!			#DIV/0!	#DIV/0!			#DIV/0!	#DIV/0!			#DIV/0!	#DIV/0!			#DIV/0!	#DIV/0!			#DIV/0!	#DIV/0!			#DIV/0!	#DIV/0!			#DIV/0!	#DIV/0!			#DIV/0!	#DIV/0!
	36	Ac-AA	Ac-Orn	14.4	16	15.14	3	175.108				100	12.3788			106.137	3.41429			101.88	6.89004			100	7.02939			97.2853	7.01685			109.204	17.7217			32.4271	10.4426			30.1878	7.62414			34.0763	18.9501
	37	Ac-AA	Ac-Phe	8.2	10	8.94	3	206.082				100	15.3277			71.1644	28.5551			56.8056	11.3405			100	18.7375			181.429	90.374			297.286	51.9448			265.237	202.975			180.116	69.3155			230.452	100.845
	38	Ac-AA	Ac-Ser	16.1	17.6	16.65	2	148.06				100	13.2491			110.691	3.11228			119.865	24.6742			100	8.38863			88.3647	8.66282			104.12	15.9531			94.8045	13.7308			106.1	20.0158			106.066	40.4199
	39	Glu-AA	GluAla	16.4	18.5	17.02	3	219.098				100	22.5812			94.1583	38.499			95.5741	13.3067			100	38.4705			73.423	22.9993			53.2137	21.715			1490.79	481.481			2227	354.307			1232.66	345.641
	40	Glu-AA	GluArg	18.6	20.4	19.23	3	304.162				100	32.492			64.46	63.4622			76.29	73.8685			100	15.5461			106.262	20.1796			106.083	26.8866			310.844	98.1399			228.284	63.942			270.73	91.5123
	41	Glu-AA	GluAsn	17.2	19.1	17.96	2	262.103				100	12.4777			94.1793	47.793			55.5135	27.0588			100	45.2221			79.0549	10.5736			80.6154	16.2599			1083.53	407.316			1821.38	316.424			1057.15	277.693
	42	Glu-AA	GluAsp	18	19.6	18.64	2	263.087				100	33.4317			314.81	99.3754			336.132	31.2537			100	32.492			95.3436	93.2841			121.832	46.3981			4779.99	1932.27			10620.2	2265.66			5467.41	2100.04
	43	Glu-AA	GluCys	15.9	17.4	16.45	2	251.07				100	173.205			433.697	454.976			57.2357	80.9434			0	0			138.383	141.591			0	0			199621	126748			440561	154020			187965	67146.1
	44	Glu-AA	GluGln	16.8	18.7	17.73	3	276.119				100	27.4079			89.2881	38.1371			90.5179	33.8975			100	20.2179			124.424	28.0013			112.334	77.5838			856.243	265.549			1077.71	229.417			654.663	200.112
	45	Glu-AA	GluGlu	17.8	19.4	18.55	2	277.103				100	24.9406			111.833	8.93501			152.286	71.1721			100	24.1819			137.548	23.7118			117.724	26.5653			7085.15	2157.94			10482.1	2534.41			9231.09	3905.1
	46	Glu-AA	GluGly	16.7	19.1	17.44	3	205.082				100	17.2785			109.905	2.88228			174.522	131.712			100	8.52189			98.5251	14.6029			99.5632	20.2973			1880.87	621.327			2164.73	510.165			1954.16	531.148
	47	Glu-AA	GluHis	17.8	20.1	18.55	3	285.119				100	27.9238			162.553	52.6148			254.747	117.022			100	32.023			96.2074	50.6185			88.3668	43.6			1712.88	814.867			1494.16	393.938			1415.41	577.1
	48	Glu-AA	GluIle	15.3	16	15.38	3	261.144				100	17.9347			105.491	8.22233			105.981	6.76257			100	13.5959			112.971	10.7376			121.148	23.1978			194.166	74.1522			216.049	54.0616			167.928	58.8251
	49	Glu-AA	GluLeu	14.8	15.3	15.14	3	261.144				100	13.9036			114.199	2.10358			112.39	11.6273			100	10.7515			124.762	18.1714			117.233	24.8562			318.373	113.901			416.158	113.378			338.296	134.436
	50	Glu-AA	GluLys	18.3	20.6	19.39	3	276.155				100	25.48			148.394	36.9198			130.523	8.92533			100	13.0519			105.377	41.225			94.7299	30.5503			759.488	276.057			765.518	190.06			562.19	125.158
	51	Glu-AA	GluMet	15	16.9	15.67	3	279.101				100	19.7665			0	0			115.736	12.8814			100	47.0051			0	0			68.5863	16.4079			1033.79	456.263			166.848	113.322			1025.8	498.881
	52	Glu-AA	GluPhe	14.6	16	15.32	5	283.129				100	29.8924			93.8737	38.8976			124.53	47.6447			100	21.2068			153.382	41.5272			131.104	54.2451			289.685	254.683			132.603	48.0004			213.318	111.232
	53	Glu-AA	GluPro	12.1	14	13.14	3	245.113				100	9.53019			103.51	4.27069			98.4137	6.10402			100	21.1564			89.1331	12.6255			138.155	11.7027			292.696	44.3122			255.631	25.7948			154.551	23.4589
	54	Glu-AA	GluSer	16.3	19	17.68	3	235.092				100	23.2241			138.972	27.0128			107.316	15.3233			100	18.7141			166.227	21.4334			122.906	39.765			852.417	207.946			1814.39	306.884			784.241	228.171
	55	Glu-AA	GluThr	16.6	18.4	17.28	3	249.108				100	25.1035			124.609	25.6234			114.836	22.6238			100	42.2902			66.9976	12.1981			70.2858	14.2489			741.779	343.336			753.572	177.365			654.346	224.948
	56	Glu-AA	GluTrp	14.3	16.3	14.93	5	334.14				#DIV/0!	#DIV/0!			#DIV/0!	#DIV/0!			#DIV/0!	#DIV/0!			100	173.205			225.617	390.78			0	0			4426.71	3255.57			8118.72	2051.1			5751.71	3083.76
	57	Glu-AA	GluTyr	15.4	17.2	15.91	3	311.124				100	173.205			307.406	198.569			247.57	12.53			100	28.0403			335.286	160.001			378.256	223.988			2642.03	1169.48			1521.17	670.323			2845.37	1464.77
	58	Glu-AA	GluVal	14.9	17.5	16.04	3	247.129				100	11.9899			110.372	2.3373			113.941	11.4441			100	8.53455			102.95	12.9118			107.785	14.7598			78.3079	37.2299			105.181	39.8132			68.1687	28.7003
	59	Glu-Metab.	5-Oxoproline	13.1	14.3	13.65	1	128.035				100	6.18105			91.6801	6.92404			81.8208	3.14035			100	4.53942			125.684	44.89			172.675	17.4667			8.98549	1.20075			5.26934	1.03981			6.11773	1.40902
	60	Pro-Metab.	4-Hydroxyproline	14.1	15.6	14.66	3	130.051				100	10.3666			109.076	2.7126			107.433	6.9051			100	6.49698			101.535	8.65102			110.311	15.8526			58.3538	18.1889			101.491	26.883			58.0962	23.8167
	61	Pro-Metab.	GlyPro	15.1	17.2	15.76	3	173.092				100	10.5581			115.978	17.1711			145.707	3.44568			100	18.7727			124.146	27.4398			133.326	21.5107			432.131	73.5972			531.351	189.73			341.364	122.575
	62	Arg-Metab.	Dimethylarginine	17.6	18.9	18.32	3	203.15				100	11.3434			96.9608	3.11485			100.394	24.4163			100	24.3244			80.0154	4.91158			101.512	23.4418			102.155	34.5066			66.1934	12.4365			60.9102	14.5685
	63	Arg-Metab.	Guanidinoacetate	14.2	15.8	--	6	118.061				100	10.2574			125.378	8.5495			147.686	57.723			100	10.9965			96.7324	11.1104			96.2866	14.2883			1.04845	1.81598			3.527	2.37491			3.18589	3.24327
	64	Arg-Metab.	Guanidinosuccinate	13.4	16.3	13.97	3	176.067				100	11.2311			108.638	1.99688			107.975	4.03971			100	8.15513			123.072	9.01628			120.136	17.7129			27.6977	7.43738			32.085	4.31293			27.6099	9.40131
	65	Arg-Metab.	Creatine	14.2	15.7	14.82	1	132.077				100	11.0538			105.747	2.21977			105.416	10.9911			100	6.95253			106.876	7.00752			108.419	14.0676			1015.53	204.755			1420.66	411.669			993.412	262.123
	66	Arg-Metab.	Creatinine	7.6	9.6	8.63	1	114.066				100	9.7595			111.47	1.97893			111.468	4.76924			100	7.96282			99.0408	12.0042			105.081	14.1286			14.3981	2.48045			44.4325	13.9821			15.4405	3.18785
	67	Arg-Metab.	Creatine-P	17.6	19.4	18.23	2	212.043				#DIV/0!	#DIV/0!			#DIV/0!	#DIV/0!			#DIV/0!	#DIV/0!			#DIV/0!	#DIV/0!			#DIV/0!	#DIV/0!			#DIV/0!	#DIV/0!			#DIV/0!	#DIV/0!			#DIV/0!	#DIV/0!			#DIV/0!	#DIV/0!
	68	His-Metab.	Methylhistidine	15.9	17.9	16.84	3	170.092				100	24.4322			126.437	14.4382			126.473	30.8509			100	7.92624			84.5783	21.4445			113.619	32.3432			11.6372	6.14503			15.5331	4.73895			9.33995	7.61882
	69	His-Metab.	Carnosine	17.2	19	17.96	3	227.114				100	13.1238			112.474	4.14642			110.622	7.68028			100	6.09202			96.4085	9.48423			106.345	15.3856			14.299	5.32804			18.9201	3.51715			11.5874	4.63368
	70	His-Metab.	Urocanic acid	7.2	9	8.09	3	139.05				100	8.17537			94.744	5.94024			88.6679	2.11275			100	26.3938			123.007	26.3705			135.521	13.2507			606.876	182.606			1030.7	361.345			582.375	265.276
	71	Ser Metab.	Hydroxypyruvate	15.5	17.8	16.64	3	103.004				100	5.16243			90.594	5.88761			81.2545	4.25217			100	12.5771			105.43	18.4106			122.595	8.85333			124.135	12.7489			109.138	5.44847			90.9132	7.14422
	72	Ser Metab.	Phosphoserine	18	19.3	--	6	186.016				#DIV/0!	#DIV/0!			#DIV/0!	#DIV/0!			#DIV/0!	#DIV/0!			100	173.205			0	0			0	0			206.232	319.966			53.9663	57.9796			109.301	53.6644
	73	Ser Metab.	Choline	10.8	12.7	11.43	1	104.107				100	7.5736			72.6904	16.2056			71.3372	14.2669			100	27.5163			98.462	75.4175			134.797	14.2455			993.15	258.327			1227.49	254.215			761.937	243.299
	74	Ser Metab.	Acetylcholine	15.2	16.8	15.83	2	146.118				100	15.2901			113.572	2.38932			138.79	53.9024			100	22.0798			100.447	4.98783			102.812	10.7417			734.185	294.37			1821.41	657.217			823.012	483.848
	75	Ser Metab.	Dimethylglycine	15	16.1	15.36	3	104.071				100	6.00927			107.854	4.48095			140.899	60.4557			100	7.01152			101.853	6.08669			119.601	13.1225			210.579	52.7875			237.173	61.8083			207.561	78.2869
	76	Lys-Metab.	Trimethyllysine	18.4	20.6	--	6	189.16				100	82.3021			76.2618	62.2652			262.111	435.036			100	143.433			14.5799	10.3993			8.55289	7.68589			20.8068	29.3168			3.33652	3.99766			0.300119	0.519821
	77	Lys-Metab.	5-Hydroxylysine	19.6	21.4	20.32	3	163.108				100	15.2423			169.297	31.5949			139.704	27.7376			100	17.7704			56.1785	19.1652			78.3504	25.5315			15.526	6.49051			9.593	8.78026			8.86957	4.20404
	78	Lys Metab.	Pipecolic Acid	13.2	14.3	13.63	3	128.072				100	6.50167			90.7736	7.30917			80.9348	4.04388			100	5.12626			123.146	43.2957			166.691	17.5663			10.6018	0.846874			7.49988	1.31743			7.78646	1.81184
	79	Lys-Metab.	Aminoadipic Acid	16.5	17.6	16.91	4	162.076				100	6.36074			137.697	7.97069			145.069	11.2624			100	10.4229			118.463	8.91261			122.505	18.1001			6.5167	2.29243			9.65439	2.11502			10.6294	4.75948
	80	Lys Metab.	Oxoadipic Acid	9.6	10.9	9.96	4	159.03				100	3.66095			111.165	4.06409			107.248	7.91824			100	9.54279			114.519	4.9952			131.636	19.2968			57.0666	7.20296			49.2048	9.93884			43.9628	8.68196
	81	Phe Metab.	Phenylpyruvate	7.8	10.9	9.19	4	163.04				100	6.42242			112.886	3.47705			114.698	9.01602			100	8.44797			105.498	7.78693			140.625	24.532			42.4344	2.14263			44.2382	12.4979			57.1686	27.3171
	82	Phe Metab.	Phenyllactate	3.5	6.2	5.03	3	165.056				100	6.50566			103.764	2.86084			120.504	29.0868			100	17.1552			30.5712	7.49689			104.136	38.6957			94.7912	25.1142			44.3954	7.63418			70.027	27.848
	83	Phe Metab.	Hydroxyphenylpyruvate	13.7	16.2	14.58	3	179.035				100	5.9592			86.2225	7.95141			75.2369	1.72512			100	4.44792			109.785	20.9691			129.254	10.5935			164.02	13.9016			131.409	11.0832			101.269	5.30448
	84	Phe Metab.	Homogentisate	2.7	3.4	3.03	3	167.035				100	38.3865			70.0583	6.65823			81.4729	26.8971			100	20.1923			113.694	23.4821			123.651	29.2488			96.1746	19.0116			80.5722	13.7494			49.3895	2.39661
	85	Phe Metab.	3,4-Dihydroxymandelate	14.4	16.2	15	3	183.03				100	16.1744			47.8868	17.367			40.0189	22.0202			100	47.1518			147.92	100.995			127.876	16.9097			1529.43	361.06			805.282	74.4931			671.08	69.1212
	86	Phe Metab.	Vanillylmandelate	13.7	15.4	14.56	4	197.046				100	5.81576			76.0663	10.3718			64.4112	6.16002			100	2.86611			110.627	18.4463			130.023	12.6308			276.224	23.02			204.134	14.9421			153.718	10.394
	87	Phe Metab.	Homovanillate	8.5	11.1	9.37	3	181.051				100	8.62055			103.977	1.94372			108.572	14.6263			100	6.33084			71.6771	5.47919			104.958	18.5922			108.752	23.0605			74.8667	23.9225			81.93	24.7339
	88	Trp Metab.	N-Formylkynurenine	12.2	14.3	--	6	237.087				100	13.0661			110.928	8.45066			91.7918	12.3867			100	12.8534			92.0513	15.4526			69.9742	22.3371			3.37786	3.8164			6.84821	6.99			13.378	9.87349
	89	Trp Metab.	Kynurenine	11.4	13.2	12.14	3	209.092				100	12.7773			134.244	18.4097			146.309	13.8732			100	8.35775			89.7022	15.3086			90.1538	14.5007			17.1602	7.75638			24.4371	9.78118			19.0736	15.0276
	90	Trp Metab.	Kynurenate	8.3	10.9	9.41	3	188.035				100	15.9919			95.5055	7.9875			84.6673	10.8739			100	9.20052			106.854	19.1738			125.521	15.1507			15.4672	3.47128			8.29523	3.24678			10.4726	5.66216
	91	Trp-Metab.	3-Hydroxykynurenine	8.5	10.8	8.99	4	223.072				100	55.3368			65.3915	13.3756			55.4907	11.8178			100	27.2971			75.8313	40.3894			114.155	56.02			71.3577	22.3568			141.346	107.688			739.406	1091.35
	92	Trp-Metab.	5-Hydroxytryptophane	12.2	13.9	12.67	3	221.092				100	19.2133			100.107	3.9493			92.7853	8.15697			100	17.2958			95.2035	23.8383			84.6897	23.3797			97.2429	38.7466			160.949	114.607			177.252	128.123
	93	Trp-Metab.	5-Hydroxyindoleacetate	9	10.8	9.7	3	190.051				100	10.4423			108.74	4.06801			128.597	39.159			100	13.7352			74.1765	12.3274			108.055	21.1232			1221.54	270.204			1361.75	456.436			682.761	307.204
	94	Trp Metab.	Quinolinic Acid	8.9	9.7	9.17	3	166.015				100	5.43273			89.3256	4.91715			83.7367	4.52195			100	2.28411			102.852	9.92126			110.936	5.84398			145.896	70.1699			188.786	105.895			180.007	113.503
	95	"S"-Metabs	CysGly	16.1	17.7	16.69	3	179.048				#DIV/0!	#DIV/0!			#DIV/0!	#DIV/0!			#DIV/0!	#DIV/0!			#DIV/0!	#DIV/0!			#DIV/0!	#DIV/0!			#DIV/0!	#DIV/0!			#DIV/0!	#DIV/0!			#DIV/0!	#DIV/0!			#DIV/0!	#DIV/0!
	96	"S"-Metabs	Cystine	18.5	20.3	19.21	3	241.031				100	10.4018			119.309	4.85529			114.307	9.44587			100	8.92631			101.712	14.84			106.278	16.8332			4.27895	2.00717			3.30363	0.860305			5.92313	2.42173
	97	"S"-Metabs	Homocysteine	12.7	14.7	13.45	3	136.043				100	15.5604			107.094	8.12015			91.888	18.5936			100	27.8196			89.8163	12.8777			101.768	26.2944			4.67776	5.53526			4.27946	2.67286			8.25379	6.76919
	98	"S"-Metabs	Homocystine	17.6	19.6	18.34	3	269.062				100	37.073			112.904	28.2269			25.9834	25.9421			100	2.17089			85.4196	18.9081			91.3722	14.2927			0	0			0	0			0.0780103	0.135118
	99	"S"-Metabs	Cysteine-S-sulfate	9.2	10.8	8.62	3	199.969				100	6.55959			101.512	2.32235			101.961	3.4821			100	4.30383			108.191	7.62414			123.11	12.8498			58.5184	13.7839			47.8463	13.0293			81.9142	72.8191
	100	"S"-Metabs	Methionine sulfoxide	15.1	17.4	15.74	3	166.053				100	5.61272			19.2329	5.36098			96.6158	29.3844			100	28.3162			13.5309	2.4197			93.2184	8.85764			97.0595	36.1845			33.2083	19.8607			147.451	73.7592
	101	"S"-Metabs	Cystathionine	18.2	20.2	19.3	3	223.075				100	10.8858			105.919	3.07637			118.223	14.3481			100	12.8217			92.9544	20.2401			102.715	14.1647			2.65957	0.852549			0.736826	0.497484			4.63924	4.49401
	102	"S"-Metabs	GSH	16.1	17.7	16.72	1	306.077				100	10.9675			108.575	2.33734			49.8114	25.8233			100	31.01			43.54	21.3847			281.447	205.99			8605.64	4278.21			45222.6	20538.8			10117.8	3469.17
	103	"S"-Metabs	GSSG	19.4	21	20.12	2	611.145				100	4.44265			154.435	10.255			58.4633	34.8473			100	50.7633			114.89	71.3923			207.477	131.593			46.5261	23.2973			130.269	53.6169			116.379	39.1701
	104	"S"-Metabs	Hypotaurine	13.9	15.5	14.51	1	110.027				100	46.9209			174.002	52.6433			153.672	79.37			100	5.31067			252.084	140.088			0	0			146347	30819.1			246103	100767			133440	34024.1
[truncated: 189 more rows]

## Sheet: Results
	Analysis of Water-Soluble Metabolites in Cell Pellets and Culture Media																										Analysis of Water-Soluble Metabolites in Cell Pellets and Culture Media
[truncated: 179 more rows]

[truncated: 1 more sheets: Figures]
